# Supplementary material for: Heterologous microProtein expression identifies LITTLE NINJA, a dominant regulator of jasmonic acid signaling
Source: Proc Natl Acad Sci U S A. 2020 Oct 8;117(42):26197–205. doi: 10.1073/pnas.2005198117 (PMC7584889; doi:10.1073/pnas.2005198117)
Supplement: Supplementary File [file pnas.2005198117.sd01.xlsx]

## Sheet: LNJ-OX vs Col-0
GeneID	log2FC(LNJox/WT)	AveExpr	t	P.Value	adj.P.Val	B
AT4G23210	4.00336	2.72696	11.2266	1.60243e-07	0.000904698	7.38243
AT5G57560	3.15812	4.29034	10.9719	2.04071e-07	0.000904698	7.53586
AT1G35310	-5.50366	1.6839	-10.8349	2.32878e-07	0.000904698	6.16309
AT3G47340	2.71485	5.69751	10.8204	2.36173e-07	0.000904698	7.47971
AT1G33960	3.65484	4.68687	10.7709	2.47798e-07	0.000904698	7.39973
AT1G74710	2.64294	5.43358	10.6037	2.91894e-07	0.000904698	7.28435
AT5G24200	2.89415	4.3008	10.5335	3.12882e-07	0.000904698	7.18467
AT1G05033	3.17746	3.48947	10.4983	3.24018e-07	0.000904698	7.09061
AT1G13740	2.58639	4.08033	9.7343	7.09188e-07	0.00160893	6.4303
AT2G46400	2.24517	4.68761	9.71961	7.20297e-07	0.00160893	6.4322
AT4G04500	2.41939	3.87381	9.52104	8.90364e-07	0.00178022	6.20813
AT1G71390	4.91021	1.66379	9.45478	9.56378e-07	0.00178022	5.33685
AT5G25260	2.89691	3.21978	9.29222	1.14171e-06	0.00196173	5.91692
AT1G22400	2.56629	4.4752	9.07916	1.44545e-06	0.00216255	5.75347
AT5G26920	2.9949	5.51634	9.05766	1.48062e-06	0.00216255	5.73656
AT1G10340	2.25332	3.80852	9.01345	1.55588e-06	0.00216255	5.68462
AT1G14870	2.48008	3.86082	8.96352	1.64585e-06	0.00216255	5.6132
AT3G15450	2.54004	5.69068	8.88242	1.80416e-06	0.00220957	5.54802
AT2G31865	2.29497	5.04696	8.80266	1.97591e-06	0.00220957	5.45994
AT5G03170	-2.99936	3.97492	-8.77764	2.03335e-06	0.00220957	5.42201
AT1G66090	2.49108	3.44609	8.63218	2.40497e-06	0.00220957	5.23819
AT2G18690	2.59305	5.10106	8.58867	2.52987e-06	0.00220957	5.21942
AT3G50930	2.00291	4.96485	8.57906	2.55839e-06	0.00220957	5.2085
AT1G01250	-2.4897	2.9997	-8.5789	2.55886e-06	0.00220957	5.16865
AT3G57460	2.69698	4.49986	8.57651	2.56601e-06	0.00220957	5.20436
AT1G09932	2.58745	4.69023	8.5307	2.70719e-06	0.00220957	5.15324
AT5G41750	2.40115	5.12858	8.5219	2.73526e-06	0.00220957	5.14344
AT2G27660	2.17365	3.38345	8.49321	2.82897e-06	0.00220957	5.0997
AT1G61680	-3.64773	2.41334	-8.4567	2.95323e-06	0.00220957	4.85581
AT3G26470	3.1033	2.48591	8.45259	2.96759e-06	0.00220957	4.92795
AT1G15010	4.12655	1.65814	8.40318	3.1461e-06	0.00223368	4.50064
AT1G73805	1.97176	5.18388	8.38886	3.19997e-06	0.00223368	4.98927
AT3G52400	2.06499	5.19559	8.31436	3.49673e-06	0.00236686	4.90263
AT1G01680	3.26565	3.24852	8.24723	3.78952e-06	0.0024896	4.79281
AT5G42830	2.86686	3.65413	8.19706	4.02551e-06	0.00249531	4.75665
AT3G25010	2.11909	5.51127	8.1893	4.06341e-06	0.00249531	4.75527
AT1G01560	2.58485	3.1902	8.17518	4.13334e-06	0.00249531	4.71919
AT2G20142	2.34945	3.58661	8.09934	4.53174e-06	0.00266383	4.64677
AT1G35140	3.04482	3.03603	8.06946	4.69987e-06	0.00269182	4.52254
AT1G66120	-8.66468	-1.06805	-8.01187	5.04315e-06	0.00281622	1.87578
AT2G41100	2.08365	7.44324	7.89875	5.79823e-06	0.00311925	4.41235
AT1G44130	3.15917	1.68511	7.8895	5.8651e-06	0.00311925	4.16834
AT2G36080	2.44379	3.54195	7.84681	6.18477e-06	0.00320315	4.33881
AT5G64870	3.41846	1.95256	7.81052	6.47124e-06	0.00320315	4.1583
AT5G25250	2.06777	5.2728	7.80788	6.49267e-06	0.00320315	4.29329
AT4G23690	-2.6527	2.47201	-7.79445	6.60264e-06	0.00320315	4.24033
AT2G41105	2.33725	6.78985	7.77802	6.73986e-06	0.00320315	4.26362
AT4G39830	2.87237	2.83428	7.70745	7.3653e-06	0.00342747	4.13838
AT2G17040	1.83764	5.53719	7.6674	7.74775e-06	0.00353187	4.11712
AT2G43570	2.41604	6.82961	7.59936	8.44706e-06	0.00368382	4.04108
AT2G44240	2.21288	3.95972	7.5879	8.5713e-06	0.00368382	4.02464
AT3G59845	-3.56953	2.02175	-7.57892	8.67016e-06	0.00368382	3.99685
AT5G51465	2.61682	3.13546	7.56566	8.81824e-06	0.00368382	4.0008
AT5G05390	-4.87964	1.1933	-7.55794	8.90568e-06	0.00368382	3.59985
AT5G52760	2.29236	4.10132	7.52919	9.23964e-06	0.00375247	3.95116
AT3G16920	-2.97746	3.33618	-7.45733	1.01345e-05	0.00397966	3.87065
AT4G02330	3.02869	3.72332	7.45574	1.01554e-05	0.00397966	3.86864
AT1G51800	2.59264	3.21556	7.43944	1.03716e-05	0.0039943	3.84543
AT4G13340	1.74842	5.74026	7.4151	1.07036e-05	0.0040523	3.79447
AT5G44420	-5.7198	6.83902	-8.45268	1.17722e-05	0.00434932	3.72861
AT4G23150	1.9342	4.58609	7.33508	1.18775e-05	0.00434932	3.6958
AT5G37540	1.77249	4.05744	7.25993	1.31064e-05	0.00472191	3.60632
AT4G25070	2.65839	2.93679	7.2006	1.41725e-05	0.00487981	3.52185
AT3G01530	-3.25757	1.68031	-7.17594	1.46427e-05	0.00487981	3.27668
AT5G37940	-2.60288	3.83399	-7.16465	1.48635e-05	0.00487981	3.49541
AT2G37090	-3.10338	1.65858	-7.16215	1.4913e-05	0.00487981	3.41065
AT4G23310	2.09085	3.60041	7.1598	1.49595e-05	0.00487981	3.48361
AT4G38560	1.86842	3.94078	7.14521	1.5252e-05	0.00487981	3.4616
AT1G35230	2.64202	3.87762	7.14492	1.5258e-05	0.00487981	3.46851
AT1G65845	1.9847	4.37945	7.14322	1.52924e-05	0.00487981	3.45016
AT5G01360	-3.14737	1.58174	-7.12463	1.56754e-05	0.00493157	3.33234
AT4G14365	1.99331	6.05379	7.0871	1.648e-05	0.00496979	3.37361
AT5G49700	2.96573	1.97447	7.06996	1.68619e-05	0.00496979	3.22083
AT5G24530	1.86857	7.39284	7.0608	1.70699e-05	0.00496979	3.35497
AT5G17420	-2.70862	3.39446	-7.05792	1.71358e-05	0.00496979	3.35635
AT1G13340	1.63	4.83227	7.05083	1.72994e-05	0.00496979	3.31677
AT5G50030	-4.63662	0.423546	-7.04601	1.74115e-05	0.00496979	2.67894
AT2G32680	1.90927	5.7786	7.04341	1.74725e-05	0.00496979	3.3105
AT4G15210	-1.67321	5.65358	-7.03897	1.75768e-05	0.00496979	3.30598
AT1G25550	1.74813	5.11819	7.00158	1.84829e-05	0.00516066	3.25115
AT4G27450	2.4758	4.95583	6.98415	1.89221e-05	0.00518432	3.24109
AT4G18253	2.73471	3.54452	6.97986	1.90319e-05	0.00518432	3.26035
AT1G21240	1.96413	4.43217	6.95832	1.95937e-05	0.00527307	3.20569
AT5G60800	1.96743	4.8334	6.94051	2.00718e-05	0.00533459	3.17105
AT5G13320	1.7892	5.498	6.93159	2.03159e-05	0.00533459	3.16007
AT4G25810	2.74142	2.02887	6.91325	2.08276e-05	0.00533459	3.13909
AT1G72070	2.18299	3.57633	6.90998	2.09204e-05	0.00533459	3.16481
AT5G59290	-1.67041	6.17897	-6.90661	2.10164e-05	0.00533459	3.13192
AT5G59305	-3.01855	2.88716	-6.89741	2.12807e-05	0.00534098	3.15523
AT4G36850	3.57181	2.7023	6.88525	2.16357e-05	0.00536974	3.08134
AT3G46090	2.30949	3.26427	6.86712	2.2177e-05	0.00541471	3.10477
AT5G48140	-4.71602	0.0353738	-6.863	2.23017e-05	0.00541471	2.41555
AT4G39030	1.57964	5.05128	6.84459	2.28696e-05	0.00549288	3.03382
AT5G05995	1.91463	4.46918	6.83676	2.31156e-05	0.00549292	3.03035
AT1G09080	2.03129	3.02116	6.81693	2.37516e-05	0.00551787	3.04002
AT2G23810	1.57301	5.97231	6.81526	2.38061e-05	0.00551787	3.00068
AT3G13100	1.79072	3.74743	6.80713	2.40729e-05	0.00551787	3.01582
AT2G15090	2.65003	3.16128	6.79894	2.4345e-05	0.00551787	3.02418
AT3G53300	-6.76417	-2.35746	-6.77212	2.52588e-05	0.00551787	1.06363
AT1G30720	3.83842	1.35611	6.76528	2.54978e-05	0.00551787	2.69534
AT4G23220	2.50611	3.57907	6.76403	2.55418e-05	0.00551787	2.97021
AT2G29110	2.01383	2.81869	6.7573	2.57794e-05	0.00551787	2.97072
AT2G22055	-6.77393	-1.95812	-6.75215	2.59633e-05	0.00551787	1.05226
AT2G28315	-3.42091	2.15946	-6.7513	2.59938e-05	0.00551787	2.94053
AT2G18660	2.79724	5.05105	6.90486	2.63523e-05	0.00551787	2.94255
AT1G07440	-1.65416	5.51096	-6.73853	2.64554e-05	0.00551787	2.89061
AT4G18770	-3.65999	1.87169	-6.73507	2.65821e-05	0.00551787	2.84103
AT4G13890	3.20104	1.43216	6.72808	2.68399e-05	0.00551787	2.81297
AT1G30730	4.90881	0.0931323	6.72233	2.70541e-05	0.00551787	2.00884
AT3G09530	-7.20403	-1.68726	-6.71745	2.72374e-05	0.00551787	1.0481
AT3G44350	3.05452	0.876247	6.71261	2.74201e-05	0.00551787	2.70503
AT5G19120	2.69003	4.34417	6.69719	2.80119e-05	0.00557478	2.86727
AT2G32210	2.78637	2.08006	6.68445	2.85112e-05	0.00557478	2.83919
AT1G76040	1.49416	4.59663	6.67758	2.87841e-05	0.00557478	2.80455
AT1G23870	1.68161	3.89894	6.67548	2.88684e-05	0.00557478	2.83466
AT1G58225	1.70151	4.405	6.67342	2.89508e-05	0.00557478	2.80713
AT1G08283	-2.43117	2.12972	-6.6573	2.96068e-05	0.0056334	2.82991
AT5G24105	-2.53085	2.9013	-6.6536	2.97596e-05	0.0056334	2.83262
AT3G17060	-6.45053	-2.45866	-6.62604	3.09244e-05	0.00580468	0.944916
AT1G03820	-2.21705	3.7175	-6.61185	3.15429e-05	0.00584406	2.74293
AT1G68723	-2.62636	1.77202	-6.60272	3.19478e-05	0.00584406	2.70976
AT3G28917	-5.23472	-0.255376	-6.60091	3.20289e-05	0.00584406	1.82568
AT2G28760	-1.77324	4.20145	-6.59344	3.23655e-05	0.00584406	2.69687
AT5G49680	1.95824	3.14711	6.59174	3.24423e-05	0.00584406	2.74747
AT1G08050	1.72744	3.56009	6.58487	3.27562e-05	0.0058502	2.71312
AT3G46490	-2.39543	2.89177	-6.57491	3.32161e-05	0.0058502	2.72053
AT4G09990	-3.4336	0.842723	-6.57392	3.32621e-05	0.0058502	2.56329
AT5G15630	-2.83615	2.82885	-6.56355	3.37497e-05	0.00588959	2.71179
AT1G77760	1.66629	6.60855	6.54365	3.47061e-05	0.00600953	2.6367
AT5G20960	1.73053	4.28187	6.52763	3.54971e-05	0.00608012	2.62356
AT3G56700	-3.86487	0.453676	-6.52442	3.56582e-05	0.00608012	2.54795
AT5G22380	2.26055	2.65231	6.51867	3.59479e-05	0.0060831	2.65069
AT1G24150	1.67366	4.09728	6.48108	3.79065e-05	0.00630972	2.54845
AT3G28580	2.0445	2.82777	6.47813	3.80654e-05	0.00630972	2.59286
AT5G64770	-1.71437	5.95397	-6.47684	3.81346e-05	0.00630972	2.52956
AT5G39670	1.74564	4.72834	6.46087	3.90067e-05	0.00633207	2.50057
AT5G44030	-2.29177	4.26023	-6.46039	3.90331e-05	0.00633207	2.51784
AT2G30250	1.74672	4.71805	6.45882	3.91201e-05	0.00633207	2.50538
AT3G48090	1.69382	5.56707	6.44469	3.99119e-05	0.00641376	2.48089
AT5G17760	1.66579	4.57994	6.42631	4.09676e-05	0.00653638	2.45112
AT5G25190	1.88476	3.68499	6.40835	4.20273e-05	0.0066491	2.48408
AT3G21080	2.14486	2.46983	6.40011	4.25238e-05	0.0066491	2.49109
AT3G57260	2.27299	8.47576	6.39939	4.25671e-05	0.0066491	2.47511
AT3G60470	3.85195	0.729321	6.38071	4.37163e-05	0.00678119	2.14747
AT1G33790	2.67244	2.28577	6.36151	4.4932e-05	0.0069217	2.41846
AT2G39210	1.55595	5.85944	6.34341	4.61115e-05	0.0070328	2.33779
AT2G26190	1.42792	5.91881	6.34082	4.62829e-05	0.0070328	2.33188
AT1G36060	3.43098	1.06127	6.31577	4.79765e-05	0.00720081	2.15955
AT3G30775	1.63631	6.20753	6.31453	4.80614e-05	0.00720081	2.30426
AT5G22570	2.53175	2.75012	6.30996	4.83786e-05	0.00720081	2.3678
AT3G19310	-6.33301	-1.64704	-6.30566	4.86781e-05	0.00720081	0.707064
AT2G08475	1.89775	4.98997	6.29765	4.92423e-05	0.00723635	2.26852
AT2G19190	2.38431	2.45456	6.27846	5.06221e-05	0.00737539	2.32447
AT1G22890	1.78943	4.87951	6.27536	5.08488e-05	0.00737539	2.24375
AT1G67980	2.12793	2.65923	6.2699	5.12505e-05	0.00738569	2.3125
AT5G43150	-1.61234	5.8808	-6.25647	5.22534e-05	0.00746077	2.21062
AT3G60415	1.64575	5.49739	6.25048	5.27078e-05	0.00746077	2.20037
AT2G39060	-6.4128	-2.06814	-6.24679	5.29897e-05	0.00746077	0.672288
AT2G38210	-1.44283	5.6957	-6.24525	5.31075e-05	0.00746077	2.18609
AT3G55990	-2.56342	2.85315	-6.22823	5.44319e-05	0.00758498	2.24294
AT5G60490	-3.43022	3.73332	-6.84376	5.49517e-05	0.00758498	2.33231
AT1G66465	1.8539	3.78347	6.21139	5.57759e-05	0.00758498	2.18149
AT3G22142	2.29289	2.81968	6.20952	5.59281e-05	0.00758498	2.22934
AT5G23960	-6.32193	-1.70177	-6.20243	5.65062e-05	0.00758498	0.672567
AT3G13080	1.69809	6.70965	6.19724	5.69335e-05	0.00758498	2.14915
AT3G25170	-6.34722	-2.23361	-6.1971	5.6945e-05	0.00758498	0.62671
AT3G26830	1.95825	4.09452	6.19046	5.74974e-05	0.00758498	2.14493
AT4G03290	-7.086	-1.18941	-6.18916	5.76058e-05	0.00758498	0.686431
AT3G57690	-3.42297	1.91813	-6.18712	5.77771e-05	0.00758498	2.17641
AT5G26700	-2.31721	2.62307	-6.18521	5.79376e-05	0.00758498	2.19574
AT4G20830	1.66927	5.88117	6.18368	5.80665e-05	0.00758498	2.10604
AT5G02490	1.76876	6.47313	6.16523	5.96467e-05	0.0077461	2.09766
AT1G78020	-1.65701	7.7067	-6.14644	6.13031e-05	0.00791519	2.09636
AT5G01255	1.90982	5.71947	6.13886	6.19855e-05	0.0079573	2.04063
AT5G20230	2.18761	5.88566	6.13266	6.25491e-05	0.00796925	2.0374
AT5G10760	1.87323	7.06602	6.13001	6.27922e-05	0.00796925	2.06426
AT5G49360	1.4526	6.05369	6.12284	6.34534e-05	0.00800767	2.0159
AT1G72060	2.57482	3.14547	6.11436	6.42461e-05	0.00801625	2.08816
AT3G04220	2.48774	1.48894	6.11226	6.44433e-05	0.00801625	2.04645
AT1G21310	2.32316	6.28364	6.11062	6.4598e-05	0.00801625	2.01601
AT4G34550	-1.7829	3.26091	-6.10203	6.54166e-05	0.00807298	2.0494
AT3G62020	-1.78486	3.11868	-6.08191	6.73753e-05	0.00826902	2.01339
AT1G21910	2.55603	1.98312	6.0755	6.80126e-05	0.00828745	2.01265
AT3G22060	1.44621	5.37242	6.07295	6.82675e-05	0.00828745	1.93263
AT2G05540	1.6464	4.56771	6.05504	7.00895e-05	0.00842864	1.91913
AT5G48380	1.64291	5.82466	6.05411	7.01852e-05	0.00842864	1.91571
AT2G02140	-5.88028	-2.62846	-6.04482	7.11519e-05	0.00849904	0.481628
AT4G23200	1.94192	2.41664	6.03274	7.2431e-05	0.0086058	1.97098
AT3G55290	-1.50122	4.36043	-6.02442	7.33251e-05	0.00865401	1.88137
AT2G05380	2.01748	7.69057	6.02035	7.37673e-05	0.00865401	1.91267
AT3G17690	2.44409	1.71132	6.01822	7.3999e-05	0.00865401	1.92767
AT3G45060	2.40044	2.24494	6.01171	7.4714e-05	0.00866591	1.95046
AT5G06320	1.6393	6.3352	6.00718	7.52164e-05	0.00866591	1.85536
AT5G14380	-3.39115	2.28106	-6.00675	7.52646e-05	0.00866591	1.94383
AT4G14370	2.36262	2.57128	6.00032	7.59828e-05	0.00870373	1.93749
AT1G66880	1.47182	6.31787	5.9921	7.69132e-05	0.00876535	1.83126
AT3G15536	1.57694	4.86456	5.97788	7.85508e-05	0.00880725	1.79273
AT5G46050	1.98112	2.92226	5.97447	7.8949e-05	0.00880725	1.89183
AT2G43050	-3.45907	1.36472	-5.97411	7.89911e-05	0.00880725	1.823
AT2G26850	-6.31913	-1.71332	-5.97197	7.92419e-05	0.00880725	0.4903
AT1G11700	-1.53347	5.47141	-5.96946	7.95374e-05	0.00880725	1.78108
AT1G26420	2.80517	2.44009	5.96854	7.96466e-05	0.00880725	1.8895
AT1G33800	-2.24128	2.37889	-5.9578	8.09267e-05	0.00890472	1.86906
AT1G61566	-3.48181	1.76825	-5.9425	8.27875e-05	0.00894028	1.84503
AT4G34390	1.60348	5.06897	5.93878	8.32474e-05	0.00894028	1.73437
AT3G01700	-6.5596	0.147879	-5.93792	8.33534e-05	0.00894028	1.00871
AT4G10500	1.80129	5.27089	5.93689	8.34809e-05	0.00894028	1.73542
AT3G26934	-6.12561	-2.18051	-5.93486	8.37342e-05	0.00894028	0.408997
AT1G51860	1.85545	3.86315	5.93378	8.38686e-05	0.00894028	1.7666
AT4G23496	-5.30876	-0.548745	-5.92456	8.50282e-05	0.00894028	1.23748
AT2G20670	2.04082	4.67066	5.92343	8.51708e-05	0.00894028	1.74029
AT2G35765	-5.88085	-1.20125	-5.92316	8.52057e-05	0.00894028	0.432594
AT3G13790	1.79062	4.4559	5.92279	8.52522e-05	0.00894028	1.7266
AT4G26320	-6.17073	-1.36338	-5.91839	8.58135e-05	0.00895709	0.746208
AT4G08850	1.6665	6.96374	5.91481	8.62722e-05	0.00895788	1.73756
AT5G28680	-5.95065	-2.36292	-5.91029	8.68569e-05	0.00895788	0.376255
AT4G04510	2.63986	1.45511	5.90769	8.71933e-05	0.00895788	1.78428
AT1G72230	-1.89672	4.83301	-5.90591	8.74253e-05	0.00895788	1.68811
AT3G59370	-5.82792	-2.14104	-5.89629	8.86909e-05	0.00904607	0.354807
AT4G24640	-6.0028	-1.82698	-5.88897	8.96666e-05	0.0090838	0.431308
AT3G25165	-6.27364	-2.05136	-5.88705	8.99237e-05	0.0090838	0.380226
AT1G68725	-2.50636	2.20152	-5.8844	9.02809e-05	0.0090838	1.77385
AT5G20820	-2.49654	1.63374	-5.87688	9.13016e-05	0.00913822	1.7423
AT2G40480	-1.44786	4.36204	-5.87441	9.16399e-05	0.00913822	1.64139
AT2G40140	1.44353	4.89407	5.87004	9.22411e-05	0.00915729	1.62909
AT5G39880	-5.57567	0.0432053	-5.86625	9.27661e-05	0.00916041	1.27787
AT1G04250	-1.36791	5.42903	-5.86391	9.30928e-05	0.00916041	1.6159
AT5G40630	-3.98611	0.0998406	-5.8606	9.35558e-05	0.00916248	1.41888
AT2G46640	-1.72312	3.109	-5.85711	9.40465e-05	0.00916248	1.70481
AT4G11890	2.02591	4.56343	5.85496	9.43499e-05	0.00916248	1.62609
AT2G31880	1.64476	7.40091	5.84928	9.5157e-05	0.00916248	1.65561
AT5G67210	-1.49949	3.75892	-5.8481	9.53253e-05	0.00916248	1.64226
AT3G58070	-1.97818	2.55159	-5.84636	9.55749e-05	0.00916248	1.70786
AT5G50200	1.70176	4.50922	5.83935	9.6586e-05	0.00920579	1.60577
AT1G66760	2.74514	3.91646	5.93788	9.6851e-05	0.00920579	1.69839
AT2G24440	-2.17796	2.44556	-5.8237	9.88846e-05	0.00935926	1.67976
AT4G20860	1.57585	4.25466	5.81599	0.000100037	0.00937604	1.57245
AT2G45580	-4.49789	0.487644	-5.81519	0.000100158	0.00937604	1.35541
AT1G14160	-1.51116	4.63897	-5.81411	0.000100321	0.00937604	1.56099
AT3G16660	2.50089	3.86527	5.81133	0.000100741	0.00937609	1.62528
AT2G43820	1.79473	4.10382	5.80751	0.000101324	0.00939115	1.59168
AT4G21680	2.48224	2.4806	5.79997	0.00010248	0.00945911	1.64859
AT1G04240	-1.34828	5.45754	-5.78808	0.000104335	0.00959069	1.49989
AT4G12470	2.35833	2.62662	5.78428	0.000104935	0.00960627	1.60657
AT3G50480	1.93157	7.64045	5.7806	0.000105519	0.00962032	1.55938
AT1G54070	-6.43659	-1.88616	-5.76971	0.000107269	0.00972634	0.294142
AT1G21313	2.38093	5.80656	5.89132	0.000107923	0.00972634	1.52767
AT3G23090	-1.85048	3.22187	-5.76453	0.000108113	0.00972634	1.55674
AT3G28270	-1.49154	7.79507	-5.76052	0.000108771	0.00972634	1.50234
AT3G52430	1.32301	5.61098	5.7579	0.000109203	0.00972634	1.46562
AT5G48657	1.71557	3.43587	5.75734	0.000109294	0.00972634	1.53771
AT5G64810	1.70405	3.15421	5.74696	0.000111027	0.00984025	1.52446
AT1G51250	-6.09513	-2.32413	-5.74142	0.000111962	0.00984025	0.247548
AT2G23320	1.36131	5.32237	5.74012	0.000112183	0.00984025	1.42875
AT5G60950	1.73674	3.92157	5.73773	0.00011259	0.00984025	1.47999
AT4G01870	2.11061	3.74537	5.73523	0.000113018	0.00984025	1.48123
AT5G28690	-7.10066	-2.26173	-5.73406	0.000113218	0.00984025	0.291938
AT4G35060	-1.91116	3.3853	-5.7277	0.000114316	0.009881	1.51687
AT5G58310	-1.76122	4.0556	-5.72564	0.000114674	0.009881	1.42354
AT1G04280	1.38794	4.63249	5.72369	0.000115014	0.009881	1.42178
AT1G53625	2.17214	2.06165	5.72031	0.000115606	0.00989381	1.53966
AT5G25930	1.93531	3.72138	5.69873	0.00011946	0.0101256	1.43569
AT5G52730	5.18978	-0.734844	5.69843	0.000119515	0.0101256	0.573992
AT5G64120	1.76303	4.56797	5.69755	0.000119674	0.0101256	1.3792
AT1G13700	2.17995	3.3871	5.69421	0.000120285	0.0101389	1.46136
AT1G73640	-2.11155	1.97215	-5.68691	0.000121628	0.0102136	1.48802
AT3G29250	2.42475	2.08298	5.67772	0.000123344	0.0103188	1.47569
AT2G43620	2.25131	3.16132	5.67326	0.000124186	0.0103339	1.42789
AT1G76470	2.61816	1.45922	5.67187	0.000124449	0.0103339	1.45159
AT2G04450	2.30759	4.13857	5.76257	0.000125905	0.0103815	1.37704
AT2G27420	-1.93471	6.02072	-5.65987	0.000126748	0.0103815	1.32776
AT3G24460	-1.4241	5.34105	-5.65924	0.00012687	0.0103815	1.30534
AT4G15200	-2.4844	1.45869	-5.65919	0.000126881	0.0103815	1.4473
AT3G25600	1.61645	3.20567	5.65085	0.000128508	0.0104762	1.38512
AT3G45970	1.89788	3.16632	5.64329	0.000130001	0.010537	1.39018
AT3G10720	1.66035	4.9429	5.6384	0.000130977	0.010537	1.27809
AT2G26410	-4.13852	-0.145417	-5.63791	0.000131075	0.010537	0.918697
AT4G37520	1.51173	5.49637	5.63758	0.000131141	0.010537	1.27355
AT3G20220	-2.22861	2.10224	-5.62706	0.000133271	0.0106698	1.40136
AT1G20470	-2.09505	2.49808	-5.61853	0.000135023	0.0107542	1.38244
AT2G33580	1.39025	4.04736	5.61725	0.000135288	0.0107542	1.27002
AT1G80840	1.821	3.63656	5.61355	0.000136058	0.0107771	1.3142
AT4G25000	2.01696	3.93194	5.60585	0.000137675	0.0108666	1.2621
AT4G27435	-2.32565	3.11554	-5.60026	0.00013886	0.0109215	1.31431
AT3G07350	2.93194	2.5873	5.5916	0.00014072	0.011029	1.35398
AT4G37370	2.01066	3.27158	5.58449	0.000142267	0.0110678	1.29079
AT5G22520	2.39397	1.57511	5.5831	0.00014257	0.0110678	1.32594
AT1G78980	-2.34443	2.35322	-5.5825	0.000142701	0.0110678	1.33491
AT2G40320	-2.94435	2.19894	-5.57644	0.000144038	0.0111207	1.3262
AT4G01720	1.62974	3.72183	5.57337	0.000144719	0.0111207	1.23124
AT5G40780	1.61201	4.728	5.57266	0.000144877	0.0111207	1.17801
AT1G19380	1.7006	3.56319	5.56983	0.000145511	0.0111311	1.24144
AT5G39860	-1.84729	2.58888	-5.56738	0.000146062	0.0111351	1.30089
AT4G13820	1.96233	2.22074	5.56495	0.000146609	0.0111388	1.31263
AT1G23350	-4.70949	-0.826494	-5.56194	0.000147289	0.0111525	0.609467
AT1G04470	-7.21257	-1.96074	-5.55711	0.000148391	0.011198	0.143588
AT5G37950	-1.67616	3.07763	-5.5507	0.000149865	0.0112711	1.22745
AT5G46115	-2.68553	0.303042	-5.54698	0.000150727	0.0112809	1.28398
AT5G20390	-5.98061	-2.23803	-5.54547	0.000151077	0.0112809	0.0744449
AT1G34180	1.99834	2.09806	5.54091	0.000152145	0.0112809	1.27898
AT5G22580	-1.58612	6.45314	-5.54084	0.000152162	0.0112809	1.1542
AT3G28810	-5.66226	-2.17121	-5.53931	0.00015252	0.0112809	0.10233
AT5G54585	-1.63845	4.15955	-5.53457	0.00015364	0.0113263	1.14237
AT4G25110	1.95797	3.06678	5.51038	0.000159498	0.0117001	1.19443
AT1G43910	1.58361	5.45885	5.50734	0.000160249	0.0117001	1.07904
AT1G32350	1.77999	3.2839	5.50721	0.000160283	0.0117001	1.19196
AT3G22125	2.22102	2.93739	5.50503	0.000160823	0.0117013	1.21125
AT5G01815	2.02966	2.11299	5.49385	0.000163634	0.0118574	1.20835
AT3G05015	2.91272	0.979471	5.48948	0.000164747	0.0118574	1.13197
AT3G13227	-5.35544	-2.81713	-5.48879	0.000164922	0.0118574	-0.022343
AT5G57550	3.22333	2.06803	5.48607	0.000165621	0.0118574	1.19322
AT1G65510	1.84928	2.44233	5.48606	0.000165623	0.0118574	1.1854
AT4G01080	-1.62607	6.69374	-5.48218	0.000166623	0.0118909	1.05566
AT4G23230	1.74317	2.71347	5.47986	0.000167224	0.0118958	1.15292
AT5G25440	1.47306	4.645	5.47386	0.000168789	0.0119168	1.02647
AT4G23140	1.73386	5.7142	5.47281	0.000169064	0.0119168	1.02705
AT3G50220	-4.14666	1.07355	-5.4726	0.000169119	0.0119168	1.08103
AT4G02250	-5.85542	-0.946047	-5.46979	0.00016986	0.0119313	0.316557
AT1G01310	-2.66349	1.69231	-5.45561	0.000173645	0.012159	1.122
AT5G61160	-4.37684	2.58539	-5.45165	0.00017472	0.012196	0.630841
AT1G11260	1.52946	6.19468	5.44405	0.000176798	0.0122817	0.994314
AT3G08970	1.63478	2.91461	5.44315	0.000177048	0.0122817	1.08711
AT4G27360	-1.91364	2.60981	-5.43529	0.000179229	0.0123945	1.09551
AT2G24450	-4.69806	-0.329162	-5.43253	0.000180001	0.0124095	0.752006
AT1G51850	2.81364	1.17698	5.42848	0.00018114	0.0124496	1.05384
AT4G33300	1.37786	6.22541	5.42372	0.00018249	0.012492	0.961055
AT1G10770	-4.846	0.0667248	-5.42237	0.000182875	0.012492	0.894709
AT3G50770	1.3382	5.12439	5.4165	0.000184557	0.0125685	0.925326
AT4G18260	-1.88097	3.3066	-5.41133	0.000186053	0.0126318	0.978135
AT5G23750	-1.77304	4.14065	-5.40743	0.000187193	0.0126707	0.952874
AT3G07520	1.4474	3.96591	5.39859	0.000189797	0.0128081	0.944229
AT1G28010	1.81301	3.55877	5.3888	0.000192727	0.0129667	1.0035
AT1G34420	1.38586	3.5326	5.38657	0.000193401	0.0129729	0.948416
AT1G22160	-1.73585	5.1709	-5.38396	0.000194191	0.0129869	0.879174
AT5G20250	2.02708	4.66249	5.382	0.000195702	0.013049	0.895487
AT1G60740	-3.98921	-0.436095	-5.37298	0.000197561	0.0131337	0.716425
ATCG00490	-1.44401	4.53085	-5.36853	0.000198942	0.0131863	0.8707
AT1G62515	3.2548	0.629759	5.3637	0.000200457	0.0132474	0.828045
AT3G22121	1.54893	8.62725	5.35134	0.000204382	0.0134291	0.919382
AT4G00700	1.53994	4.42403	5.35034	0.000204706	0.0134291	0.839506
AT1G15415	-1.98332	3.36437	-5.34939	0.000205011	0.0134291	0.931181
AT5G45510	1.40827	6.27971	5.34105	0.000207713	0.0135663	0.84973
AT3G55420	-1.50225	4.50987	-5.33838	0.000208588	0.0135838	0.811096
AT2G39530	5.59209	-2.33189	5.3349	0.000209731	0.0136185	-0.131691
AT1G75785	-1.54505	2.93355	-5.32849	0.000211859	0.0137168	0.899577
AT1G11770	-4.83307	-1.08524	-5.31659	0.000215866	0.013929	0.0121429
AT1G30900	1.24081	4.98175	5.31507	0.000216383	0.013929	0.761683
AT4G08950	2.1507	5.30788	5.419	0.000218421	0.0140198	0.806933
AT1G17615	4.72726	-0.369819	5.30533	0.00021973	0.0140633	0.172626
AT3G02970	-5.23398	-2.33494	-5.30128	0.00022114	0.0141131	-0.136204
AT2G24540	-1.19183	5.83136	-5.29596	0.000223004	0.0141916	0.738124
AT3G26110	-4.56394	-1.77991	-5.28635	0.000226411	0.0143456	0.138423
AT3G21890	-1.36316	3.97856	-5.28552	0.000226708	0.0143456	0.757488
AT3G44300	1.60663	6.65665	5.27985	0.00022875	0.0144339	0.73443
AT1G57990	1.52031	3.933	5.27653	0.000229954	0.0144689	0.763389
AT1G67030	-2.75833	0.762557	-5.25233	0.000238932	0.0149916	0.801652
AT5G50040	-5.45541	-2.38256	-5.24939	0.000240048	0.0150195	-0.219987
AT1G51890	1.71557	3.70395	5.2462	0.000241266	0.0150535	0.732071
AT5G54710	1.37652	5.26211	5.24402	0.000242099	0.0150634	0.655197
AT3G02810	-5.9745	-1.85324	-5.24123	0.000243173	0.0150882	-0.139542
AT3G21180	-2.361	2.16757	-5.23824	0.000244329	0.0151179	0.831303
AT1G19610	2.56724	1.9612	5.23109	0.000247118	0.0152473	0.824162
AT4G21120	1.62228	2.63258	5.22939	0.000247784	0.0152473	0.76988
AT2G25470	2.65113	0.961242	5.21976	0.000251603	0.0154397	0.743366
AT1G57630	1.71512	3.04121	5.21329	0.000254204	0.0155344	0.720091
AT3G51330	1.91879	3.37047	5.21086	0.00025519	0.0155344	0.702635
AT4G34250	1.9487	2.90171	5.21075	0.000255233	0.0155344	0.752772
AT3G21570	-6.15408	-1.94808	-5.20264	0.000258547	0.0156034	-0.220606
AT2G16660	1.88448	5.97463	5.2022	0.000258728	0.0156034	0.595901
AT1G66180	1.1535	4.89724	5.2021	0.000258771	0.0156034	0.582786
AT4G09890	-1.35226	5.12569	-5.20115	0.00025916	0.0156034	0.579334
AT5G44568	1.57133	4.73448	5.19898	0.000260061	0.0156155	0.589514
AT5G04720	1.20683	5.53188	5.18936	0.000264073	0.0158139	0.565808
AT3G22910	1.4802	3.38243	5.18619	0.000265411	0.0158282	0.631327
AT3G17120	-1.18041	5.2984	-5.18544	0.000265728	0.0158282	0.550885
AT2G45405	-5.4087	-2.41944	-5.18039	0.000267876	0.0159137	-0.292061
AT3G02975	-5.12043	-2.89895	-5.17744	0.000269141	0.0159187	-0.320881
AT1G62510	3.80444	0.821976	5.17682	0.000269405	0.0159187	0.528871
AT1G08140	-5.65384	-2.74603	-5.17521	0.000270099	0.0159187	-0.281876
AT1G27130	-1.26581	6.10025	-5.1713	0.000271791	0.0159763	0.53566
AT1G05170	-1.29002	5.46642	-5.16524	0.00027443	0.0160501	0.52418
AT5G54510	1.19708	4.38599	5.16512	0.000274484	0.0160501	0.541605
AT3G47480	1.45004	4.89975	5.15153	0.000280509	0.0163596	0.503391
AT3G62230	-4.95554	0.971571	-5.24129	0.00028385	0.0164512	0.590092
AT3G23460	-5.08224	-2.13591	-5.14332	0.000284216	0.0164512	-0.355126
AT1G24530	1.62118	2.89017	5.14269	0.000284502	0.0164512	0.635053
AT4G27280	1.18869	4.37326	5.14154	0.000285025	0.0164512	0.498884
AT2G47360	-3.51982	-0.605044	-5.13874	0.000286306	0.0164825	0.363872
AT2G18700	1.90578	4.89583	5.13292	0.000288987	0.0165667	0.496067
AT5G38010	-1.85819	2.66956	-5.13235	0.000289251	0.0165667	0.629116
AT1G25560	1.44168	5.36692	5.12915	0.000290736	0.0166091	0.467408
AT1G09610	-2.24302	1.94829	-5.12467	0.00029283	0.0166689	0.6663
AT1G80440	1.4977	4.78854	5.12373	0.000293274	0.0166689	0.473097
ATCG01180	-1.74581	2.56371	-5.11884	0.000295578	0.0167572	0.632113
AT3G22120	1.52536	8.62143	5.11383	0.000297966	0.0168498	0.544382
AT1G30190	2.88243	0.322602	5.10846	0.000300544	0.0169527	0.51468
AT5G01190	-3.26381	0.944966	-5.10013	0.000304589	0.0171375	0.58383
AT5G53110	2.15772	1.77804	5.09734	0.000305955	0.0171711	0.624548
AT3G61198	2.25669	1.36768	5.0955	0.00030686	0.0171788	0.619126
AT3G59695	-1.62933	3.39811	-5.08875	0.000310208	0.0172109	0.477997
AT3G62180	-4.56576	-1.02698	-5.08802	0.000310574	0.0172109	0.0740362
AT5G25830	-1.90278	2.3908	-5.0854	0.000311883	0.0172109	0.549022
AT2G31930	-6.70215	-2.40394	-5.08534	0.000311915	0.0172109	-0.308447
AT3G26210	1.41469	4.90173	5.08273	0.000313229	0.0172109	0.391538
AT1G70540	-5.12876	-2.62722	-5.08241	0.000313387	0.0172109	-0.405425
AT3G48360	4.47564	1.03514	5.08196	0.000313617	0.0172109	0.355213
AT2G32430	-1.4607	3.71187	-5.08162	0.000313784	0.0172109	0.454517
AT1G05257	-1.17802	4.08648	-5.08047	0.000314369	0.0172109	0.420017
AT5G18020	-1.68761	2.29709	-5.07834	0.000315446	0.0172276	0.561779
AT5G09175	1.39458	4.43185	5.07491	0.000317194	0.017256	0.393113
AT5G60615	-5.71818	-1.04582	-5.07429	0.00031751	0.017256	-0.196458
AT1G62500	1.53314	5.71138	5.07128	0.000319053	0.0172883	0.377971
AT1G44542	-4.21275	-0.146091	-5.07011	0.000319652	0.0172883	-0.001946
AT5G08825	-1.73176	3.29658	-5.06757	0.000320964	0.0172949	0.420729
AT2G45800	-1.99124	2.38127	-5.06668	0.000321423	0.0172949	0.55331
AT3G25130	-2.01605	2.83429	-5.06503	0.00032228	0.0172949	0.467848
AT1G08340	-2.7806	1.79585	-5.06389	0.00032287	0.0172949	0.57471
AT1G13330	1.48116	3.01233	5.06121	0.000324271	0.0173283	0.485386
AT2G42900	-1.94618	2.25584	-5.05903	0.000325409	0.0173476	0.559539
ATCG00020	-1.66929	5.36949	-5.04793	0.000331288	0.0176026	0.338043
AT1G08930	1.24111	5.82882	5.04703	0.000331768	0.0176026	0.335165
AT1G51820	2.19996	2.3168	5.04403	0.00033338	0.0176462	0.536147
AT5G10380	1.48217	6.51931	5.04187	0.00033454	0.01766	0.367951
AT4G17660	2.53125	0.8286	5.03878	0.000336215	0.01766	0.521268
AT2G38470	1.35744	5.47567	5.03742	0.000336952	0.01766	0.316067
AT2G23900	-4.64619	-1.23116	-5.03652	0.000337446	0.01766	-0.0270624
AT5G67340	1.60768	3.80634	5.03513	0.000338202	0.01766	0.368678
AT1G23340	-1.73461	2.58571	-5.0348	0.000338383	0.01766	0.489816
AT5G01542	1.42721	4.48651	5.03159	0.00034014	0.0177103	0.323162
AT1G46480	-1.45515	2.47474	-5.02433	0.000344155	0.0178367	0.436141
AT1G28335	-4.99171	-2.94138	-5.02431	0.000344166	0.0178367	-0.474015
AT1G33610	1.65433	2.52124	5.01924	0.000346999	0.017942	0.468946
AT3G11402	1.86787	2.15789	5.01691	0.000348307	0.017968	0.486822
AT5G40348	-4.09966	1.55402	-5.01276	0.000350656	0.0180475	0.322627
AT1G23390	1.39429	6.52566	5.01113	0.000351581	0.0180535	0.29525
AT5G66053	-1.34386	4.03284	-5.00814	0.000353286	0.0180994	0.322316
AT1G51790	2.38044	2.15878	5.00473	0.000355242	0.018158	0.483744
AT2G28570	1.44159	3.77289	4.99472	0.000361055	0.0183899	0.293071
AT5G14550	-1.75679	4.95256	-4.99319	0.000361951	0.0183899	0.256709
AT1G60140	1.3576	4.82687	4.99151	0.000362935	0.0183899	0.245439
AT2G16730	-5.52272	-1.13115	-4.99128	0.000363073	0.0183899	-0.141749
AT2G18230	-1.21499	5.48467	-4.98577	0.000366331	0.018513	0.233002
AT3G25012	3.04554	2.32662	4.98038	0.000369545	0.0186333	0.448627
AT2G28410	-1.46147	3.38947	-4.97849	0.000370683	0.0186485	0.306801
AT4G27260	1.15135	4.30682	4.96918	0.000376327	0.0188899	0.220958
AT1G12080	-1.64352	4.99547	-4.96768	0.000377246	0.0188936	0.204756
AT1G64060	1.36194	4.5833	4.96047	0.000381693	0.0189747	0.203952
AT3G13960	1.76851	2.26924	4.95824	0.000383076	0.0189747	0.403504
AT1G34095	-6.21978	-1.7614	-4.95809	0.000383174	0.0189747	-0.420054
AT2G36145	-1.15927	5.1902	-4.95763	0.00038346	0.0189747	0.179053
AT2G47130	1.25302	4.50609	4.95715	0.00038376	0.0189747	0.192457
AT2G24600	1.3088	4.06548	4.95682	0.000383963	0.0189747	0.228658
AT1G20190	-1.48114	4.09864	-4.95523	0.000384956	0.0189818	0.22636
AT2G09665	-2.07147	1.95438	-4.94875	0.000389035	0.0191407	0.396449
AT3G57330	1.21812	6.3332	4.94321	0.000392559	0.0192716	0.184466
AT4G28390	1.20984	4.9742	4.94004	0.000394588	0.0193274	0.153178
AT5G44572	2.65584	1.77238	4.9378	0.000396032	0.0193274	0.371196
AT1G33560	1.17253	4.52777	4.93717	0.000396441	0.0193274	0.158608
AT1G57650	5.11828	-0.634691	4.93606	0.000397156	0.0193274	-0.380989
AT4G25780	-2.99372	1.40877	-4.92862	0.000402004	0.0195208	0.316187
AT3G52010	-5.43659	-2.01462	-4.92703	0.000403042	0.0195288	-0.479845
AT1G06980	-3.05898	0.544358	-4.92251	0.000406028	0.0196309	0.207487
AT5G46350	1.75392	2.8289	4.91795	0.000409056	0.019663	0.283235
AT3G15630	1.88252	2.83534	4.91694	0.00040973	0.019663	0.289998
AT5G01540	1.23947	4.50476	4.91667	0.000409915	0.019663	0.125488
AT1G68810	-1.43593	3.67884	-4.91495	0.000411065	0.019663	0.185214
AT1G02920	1.71083	6.49893	4.91408	0.000411648	0.019663	0.141493
AT5G39050	1.21677	4.78176	4.91359	0.000411975	0.019663	0.116289
AT1G29510	-1.66879	2.82321	-4.90932	0.00041486	0.0197232	0.275749
AT2G02220	1.2832	4.24222	4.90911	0.000415003	0.0197232	0.133822
AT3G61160	-1.69714	2.92956	-4.90323	0.000419003	0.0198711	0.239183
AT3G46080	1.42161	2.796	4.8999	0.000421291	0.0199372	0.236365
AT5G21170	1.23046	4.6267	4.89748	0.000422961	0.019974	0.0958277
AT2G40000	1.1965	6.75943	4.89461	0.000424948	0.0200255	0.123484
AT5G54095	-6.79738	-0.206776	-4.88971	0.000428367	0.0201441	-0.310356
AT2G04285	-4.83938	-2.46547	-4.88178	0.00043396	0.0202938	-0.556139
AT1G65500	1.73442	3.79708	4.88177	0.000433966	0.0202938	0.1239
AT5G53870	1.76447	2.01902	4.88134	0.000434276	0.0202938	0.273502
AT1G35210	2.13851	1.2975	4.87381	0.000439657	0.020491	0.28515
AT3G10940	-1.16388	4.59611	-4.87183	0.000441086	0.020491	0.0438406
AT1G30410	1.32066	5.39213	4.87086	0.000441791	0.020491	0.0413844
AT4G14746	1.28225	4.33723	4.87034	0.000442167	0.020491	0.0559835
AT2G40990	-5.54963	-2.78795	-4.8689	0.000443208	0.0204967	-0.581163
AT4G33860	-5.4222	-2.56039	-4.86225	0.000448069	0.0206472	-0.596107
AT1G27770	1.30016	6.1843	4.86192	0.000448309	0.0206472	0.0502083
AT5G66052	-1.17041	5.14186	-4.85916	0.000450344	0.0206744	0.0172736
AT3G24900	1.80973	1.98591	4.8586	0.000450752	0.0206744	0.230423
AT1G13420	-3.58086	0.187141	-4.85641	0.000452381	0.0207066	-0.0244279
AT5G61600	1.63471	2.50266	4.85071	0.000456629	0.0208583	0.221952
AT4G23190	1.33593	3.77218	4.84801	0.000458654	0.020908	0.0587933
AT5G38250	1.62057	2.48788	4.84297	0.000462467	0.0210389	0.182099
AT1G15670	1.22437	3.78527	4.83598	0.000467801	0.0210963	0.0573715
AT1G75040	1.91476	8.55624	4.8345	0.000468942	0.0210963	0.0992756
AT5G21430	-1.10998	6.42732	-4.83427	0.000469119	0.0210963	0.00469835
AT5G15870	1.16865	4.07083	4.83163	0.000471158	0.0210963	0.00787803
AT3G23120	1.14506	5.26064	4.83108	0.000471584	0.0210963	-0.0248586
AT3G56880	1.10578	4.80923	4.82907	0.000473148	0.0210963	-0.0315759
AT1G35490	-5.02021	-0.892599	-4.82802	0.000473966	0.0210963	-0.0854918
AT4G14650	-2.3601	1.01961	-4.82799	0.000473986	0.0210963	0.202825
AT1G35910	1.4965	2.43505	4.82732	0.000474512	0.0210963	0.142835
AT1G67195	-1.08686	5.07881	-4.82722	0.000474587	0.0210963	-0.0373579
AT5G54690	-2.64454	1.82134	-4.82689	0.000474843	0.0210963	0.192184
AT4G11485	-5.31427	-2.86216	-4.82661	0.000475061	0.0210963	-0.639955
AT4G12495	1.76409	3.95846	4.82146	0.000479108	0.0211952	0.00397832
AT4G12917	-1.5884	0.942549	-4.81954	0.000480622	0.0211952	0.0528476
AT3G53150	2.65004	0.794296	4.81948	0.000480669	0.0211952	0.183442
AT1G49290	-5.50896	-2.26371	-4.81895	0.000481084	0.0211952	-0.584724
AT5G13330	1.55139	3.35759	4.81657	0.000482974	0.0212016	0.0958445
AT5G42860	-1.52176	3.40929	-4.8156	0.000483742	0.0212016	0.0455077
AT4G36490	-5.19747	-0.815373	-4.81518	0.000484077	0.0212016	-0.261512
AT5G24160	1.16656	5.19658	4.812	0.000486623	0.0212714	-0.0511586
AT3G06370	-2.43719	1.7541	-4.81024	0.000488033	0.0212914	0.189818
AT1G53620	2.33131	0.868717	4.80631	0.000491201	0.0213447	0.181018
AT5G18910	-5.44738	-2.03129	-4.80535	0.000491978	0.0213447	-0.581552
AT2G32880	1.55829	3.55616	4.80517	0.000492123	0.0213447	0.0718026
AT4G08685	-1.46346	4.8993	-4.79627	0.00049939	0.0215982	-0.0821213
AT1G76970	1.17941	4.70075	4.79566	0.0004999	0.0215982	-0.0816653
AT1G02220	1.21225	4.16691	4.79243	0.000502565	0.0216714	-0.0549105
AT3G25510	1.58738	3.06079	4.79118	0.000503604	0.0216744	0.034982
AT3G60540	2.06025	2.18408	4.78845	0.000505875	0.0216906	0.129483
AT2G47030	-4.4106	1.29507	-5.19104	0.000507101	0.0216906	0.239674
AT3G24420	-1.36745	4.76937	-4.78697	0.000507111	0.0216906	-0.0988834
AT1G51140	-1.18326	5.13041	-4.78607	0.000507866	0.0216906	-0.10491
AT4G21850	2.01984	3.59102	4.78409	0.000509528	0.0217078	0.0329141
AT5G20670	-1.3608	3.50288	-4.78167	0.000511565	0.0217078	-0.00659955
AT2G41312	-1.63549	3.22912	-4.78113	0.000512024	0.0217078	0.0216921
AT1G78450	-2.30633	3.41025	-4.78097	0.000512155	0.0217078	0.0721415
AT1G56660	1.16734	5.54507	4.77952	0.000513385	0.0217187	-0.109169
AT2G39350	1.32452	2.88134	4.77318	0.000518788	0.0218747	0.0213316
AT1G64360	-1.63588	5.55459	-4.77047	0.000521111	0.0218747	-0.106381
AT1G68200	-2.4686	1.78353	-4.76987	0.000521631	0.0218747	0.0981763
AT5G14920	1.57258	4.78423	4.76926	0.000522158	0.0218747	-0.118461
AT2G39200	2.49988	2.22614	4.76888	0.000522479	0.0218747	0.0978701
AT5G24310	-1.26033	3.2423	-4.76834	0.000522947	0.0218747	-0.0254979
AT1G24145	1.16521	4.73074	4.76482	0.000526003	0.0218918	-0.131482
AT2G31500	-4.62989	-0.374753	-4.76477	0.000526046	0.0218918	-0.19588
AT1G74790	1.07184	4.48278	4.76436	0.000526403	0.0218918	-0.120429
AT1G49050	1.16243	5.08561	4.7627	0.000527849	0.0218918	-0.142481
AT5G44585	5.7383	-1.15039	4.76189	0.000528556	0.0218918	-0.6295
AT4G26950	-1.42307	3.20311	-4.76102	0.000529316	0.0218918	0.00737479
AT2G04495	1.46527	2.42064	4.75999	0.000530218	0.0218918	0.0319563
AT4G11543	-5.84	-2.69761	-4.75511	0.000534512	0.0219647	-0.675122
AT1G04887	-4.90565	-2.70191	-4.75497	0.000534635	0.0219647	-0.737542
AT1G71880	1.22728	6.55432	4.7533	0.000536111	0.0219647	-0.121578
AT1G05580	-7.61882	-1.83245	-4.81861	0.000536717	0.0219647	-0.623727
AT1G09540	-2.74111	0.739236	-4.75013	0.000538936	0.0219647	0.0999053
AT3G04640	1.36593	2.99031	4.74948	0.000539511	0.0219647	-0.0134542
AT1G18570	1.41724	3.56059	4.74926	0.000539708	0.0219647	-0.0582776
AT3G16460	1.64562	4.58565	4.7491	0.00053985	0.0219647	-0.0914484
AT3G11010	1.27928	6.27613	4.74057	0.000547529	0.0222366	-0.144077
AT4G18780	-2.71937	3.48151	-5.16367	0.000553636	0.0224439	0.0568364
AT3G26860	-5.75047	-1.71083	-4.73262	0.000554788	0.0224498	-0.661655
AT1G78970	-1.62924	4.73741	-4.73128	0.000556021	0.022459	-0.186006
AT2G26490	-4.84679	-2.44366	-4.72939	0.000557767	0.0224729	-0.702792
AT3G51440	1.45084	2.98316	4.72806	0.000558998	0.0224729	-0.0247906
AT3G18200	-4.75293	-3.0046	-4.72674	0.000560224	0.0224729	-0.77616
AT3G18660	-2.42826	1.75766	-4.72656	0.000560389	0.0224729	0.0349613
AT5G02640	-3.69763	-0.883791	-4.72212	0.000564529	0.0225984	-0.302093
AT1G72110	-5.21438	-1.28133	-4.71846	0.000567963	0.0226951	-0.29037
AT5G40350	-3.59731	1.91805	-4.71624	0.000570063	0.0227328	0.0148245
AT3G51325	-4.6987	-0.866748	-4.71467	0.000571545	0.0227328	-0.350464
AT5G43300	-5.1195	-1.65631	-4.71424	0.000571958	0.0227328	-0.708514
AT5G07770	1.17946	5.31514	4.71213	0.000573963	0.022772	-0.226103
AT3G10150	-1.49162	3.10128	-4.71068	0.000575347	0.0227812	-0.112502
AT2G46660	-1.80412	2.34887	-4.70918	0.000576777	0.0227812	0.0120029
AT4G18640	-1.87529	3.45506	-4.70868	0.000577256	0.0227812	-0.134653
AT3G55980	1.09427	5.17232	4.70742	0.000578471	0.0227889	-0.236691
AT3G48640	2.30623	1.6313	4.70059	0.000585072	0.0229229	0.0236651
AT2G33385	-4.01922	0.490649	-4.70009	0.000585556	0.0229229	-0.0864368
AT1G73810	2.00149	1.91453	4.6997	0.000585933	0.0229229	0.00477772
AT3G20190	-4.37041	-0.608579	-4.69965	0.000585978	0.0229229	-0.363642
AT1G76600	1.85287	2.71707	4.6982	0.000587397	0.0229383	-0.0165186
AT5G06585	5.20022	-2.31077	4.69441	0.000591105	0.0230428	-0.765898
AT2G30770	2.17137	3.37999	4.69125	0.000594218	0.0230956	-0.0991104
AT1G19940	-2.7029	2.12865	-4.75205	0.000594528	0.0230956	-0.0103071
AT1G79620	-1.78709	3.27657	-4.68821	0.000597228	0.0231298	-0.143938
AT4G04835	5.05115	-2.17873	4.68796	0.000597479	0.0231298	-0.789972
AT3G48630	2.19784	2.0115	4.68415	0.00060128	0.0232317	-0.023456
AT3G03820	-1.93489	2.20908	-4.68324	0.000602192	0.0232317	-0.0328359
AT4G02380	1.68505	5.39471	4.67769	0.000607773	0.0234066	-0.272869
AT5G03355	2.11555	1.66185	4.6763	0.00060918	0.0234155	-0.0128129
AT1G29500	-1.45243	2.82137	-4.6754	0.000610101	0.0234155	-0.118158
AT4G14090	-1.05898	5.82239	-4.66816	0.000617499	0.0236588	-0.295057
AT3G09520	1.67081	2.93969	4.6668	0.000618895	0.0236717	-0.120079
AT1G68600	-1.60949	5.41307	-4.66156	0.000624326	0.0238041	-0.301123
AT1G19020	1.51973	3.63066	4.66078	0.000625134	0.0238041	-0.214889
AT4G03450	1.37556	3.6325	4.66038	0.000625554	0.0238041	-0.251543
AT4G27870	1.19929	5.3032	4.65571	0.000630446	0.0239494	-0.321086
AT4G12720	1.16806	6.40385	4.65466	0.000631553	0.0239508	-0.281743
AT3G06035	-1.5287	4.47929	-4.65324	0.000633051	0.0239669	-0.316243
AT1G28270	-3.15443	-0.128451	-4.647	0.000639671	0.0241554	-0.138224
AT5G06930	-1.64528	2.63912	-4.64651	0.000640192	0.0241554	-0.188903
AT3G05890	-1.66872	1.75457	-4.64318	0.000643763	0.0242491	-0.099895
AT1G01010	1.43615	2.95356	4.63746	0.000649936	0.0244404	-0.199168
AT1G07000	1.19917	4.72799	4.63171	0.00065621	0.0246349	-0.354024
AT5G10695	1.47242	3.23354	4.62965	0.000658469	0.0246782	-0.247196
AT1G34060	-1.88457	4.27558	-4.6863	0.000661289	0.0247125	-0.287111
AT5G48900	-1.29732	4.0772	-4.62649	0.00066196	0.0247125	-0.339662
AT4G17460	-1.34062	3.98958	-4.62504	0.000663563	0.0247125	-0.332845
AT3G05870	-1.20426	3.89176	-4.62444	0.000664228	0.0247125	-0.306132
AT4G39670	1.55495	3.05425	4.62383	0.000664915	0.0247125	-0.230586
AT1G16110	1.69432	3.04223	4.6208	0.000668286	0.0247965	-0.213395
AT5G14930	1.3008	4.40472	4.61957	0.000669658	0.0248062	-0.359437
AT5G10930	-1.1897	5.78796	-4.61617	0.000673478	0.024877	-0.375907
AT4G02520	1.87785	8.55873	4.61589	0.000673796	0.024877	-0.271515
AT3G12220	1.3733	3.32385	4.61394	0.000675995	0.024917	-0.2957
AT1G51620	1.98529	1.50668	4.61243	0.000677715	0.0249392	-0.114512
AT3G01440	-1.30081	4.64276	-4.6111	0.000679223	0.0249536	-0.38311
AT3G49330	-2.47084	0.00908975	-4.60669	0.000684248	0.0250108	-0.153555
AT5G50240	-1.10422	4.95671	-4.60626	0.000684739	0.0250108	-0.404827
AT4G34650	-1.29176	3.18499	-4.60596	0.000685087	0.0250108	-0.259694
AT1G13470	1.27369	5.38722	4.60581	0.000685258	0.0250108	-0.401612
AT3G54040	-2.08841	0.991502	-4.60466	0.000686578	0.0250181	-0.125513
AT2G15050	-1.09399	6.46472	-4.60271	0.000688828	0.0250217	-0.390081
AT2G02810	1.20049	4.0227	4.60263	0.000688916	0.0250217	-0.366776
AT2G26440	1.40059	3.87235	4.6016	0.00069011	0.0250243	-0.361568
AT1G74880	-1.13384	6.45539	-4.60028	0.000691632	0.0250389	-0.374618
AT5G47850	1.91992	0.651488	4.59824	0.000693999	0.0250661	-0.137809
AT2G30760	1.61509	5.25934	4.59768	0.00069465	0.0250661	-0.405786
AT2G35210	-3.91489	-0.996019	-4.59674	0.00069575	0.0250661	-0.556687
AT3G25290	-1.70063	4.07529	-4.5983	0.000700968	0.0252134	-0.403582
AT1G48020	-5.59591	-1.57044	-4.58925	0.000704533	0.0252836	-0.814557
AT5G37970	-5.19718	-1.24009	-4.58734	0.000706801	0.0252836	-0.429593
AT1G15990	-1.14518	4.80229	-4.58712	0.000707054	0.0252836	-0.428791
AT1G04600	1.64983	3.1226	4.58679	0.000707447	0.0252836	-0.313169
AT1G76930	1.71157	6.18253	4.58917	0.000710049	0.025336	-0.409929
AT3G24463	-1.99478	2.88347	-4.57945	0.000716214	0.0255153	-0.280594
AT1G70530	1.18462	4.18135	4.57745	0.00071862	0.0255574	-0.416268
AT3G20530	-3.29785	-1.36292	-4.57657	0.000719686	0.0255574	-0.333138
AT3G18710	-1.2971	3.87116	-4.57484	0.000721769	0.0255907	-0.412887
AT5G18470	1.66703	3.73634	4.57044	0.000727129	0.0256693	-0.382018
AT2G25900	1.09681	5.77478	4.57034	0.00072725	0.0256693	-0.462449
AT1G65970	-1.32292	5.52305	-4.56952	0.000728253	0.0256693	-0.46652
AT2G33775	-5.35663	-0.744748	-4.56925	0.000728583	0.0256693	-0.568284
AT4G20835	1.60121	5.34758	4.56623	0.000732286	0.0257592	-0.462313
AT5G26170	1.3442	3.21786	4.56064	0.000739188	0.0259586	-0.366147
AT1G70890	-1.10983	4.93526	-4.55976	0.000740278	0.0259586	-0.486371
AT5G42380	1.67101	2.00028	4.55676	0.000744024	0.0259959	-0.262539
AT5G50830	-5.68158	-1.15182	-4.55625	0.000744664	0.0259959	-0.741687
AT5G19530	-1.09668	4.36627	-4.55611	0.000744835	0.0259959	-0.474408
AT5G22500	1.24992	3.41306	4.55388	0.00074764	0.0260154	-0.400375
AT1G16730	-1.07642	6.13216	-4.55381	0.000747722	0.0260154	-0.476462
AT1G07135	1.51001	2.76405	4.55172	0.000750354	0.0260578	-0.321183
AT2G33420	-6.63072	-1.90924	-4.55056	0.000751824	0.0260578	-0.850097
AT5G21160	1.0062	5.88468	4.54849	0.000754442	0.0260578	-0.494719
AT1G30710	-4.58769	-3.0637	-4.5484	0.000754552	0.0260578	-0.969694
AT1G26390	2.28805	3.59337	4.73201	0.000754775	0.0260578	-0.316273
AT1G07450	-1.68056	2.61728	-4.54686	0.000756509	0.0260774	-0.326393
AT4G01010	1.64949	3.49082	4.54427	0.000759817	0.0261353	-0.394605
AT5G22530	5.07322	-0.664971	4.54371	0.000760529	0.0261353	-0.723397
AT3G51860	1.3059	7.08467	4.53946	0.000765993	0.0262654	-0.459861
AT1G20070	-1.15526	4.91775	-4.53826	0.000767542	0.0262654	-0.523136
AT4G27580	-5.32615	-1.42523	-4.53677	0.000769472	0.0262654	-0.864118
AT5G63580	-1.17381	3.99266	-4.53663	0.000769648	0.0262654	-0.471065
AT3G05610	-6.78133	-0.788026	-4.59543	0.000770194	0.0262654	-0.707198
ATCG00950	-1.92998	2.2296	-4.53065	0.000777443	0.0264722	-0.26602
AT3G48970	-2.02613	1.44484	-4.52908	0.000779491	0.0265015	-0.254655
AT1G22480	-4.55089	0.867254	-4.67115	0.000782614	0.0265372	-0.251729
AT5G39400	-4.21345	-0.17575	-4.52648	0.000782917	0.0265372	-0.503781
AT5G56640	-5.00793	-2.96494	-4.52322	0.000787235	0.0266192	-0.968271
AT2G04852	-1.23628	3.52515	-4.52285	0.000787721	0.0266192	-0.451677
AT5G39420	-1.92688	1.72341	-4.51952	0.00079215	0.0267285	-0.314029
AT4G09030	1.22227	4.2946	4.51416	0.000799348	0.0269307	-0.543009
AT1G19960	-1.04852	6.29681	-4.51176	0.000802591	0.0269992	-0.544923
AT5G18030	-1.55413	2.50793	-4.51004	0.000804923	0.027037	-0.354618
AT1G57590	-2.0525	2.56898	-4.5061	0.000810283	0.0271761	-0.367035
AT2G39410	3.3157	-0.092935	4.50271	0.000814943	0.0272345	-0.521297
AT1G14420	-5.98505	-0.690652	-4.50265	0.000815015	0.0272345	-0.68281
AT4G18250	1.37567	3.36412	4.50172	0.000816305	0.0272345	-0.433544
AT4G15248	-1.16823	3.93871	-4.50043	0.00081808	0.0272345	-0.512152
AT1G76370	-5.28101	-2.34523	-4.5004	0.000818121	0.0272345	-0.923117
AT1G69840	1.02035	5.90228	4.49838	0.000820917	0.0272697	-0.570608
AT2G40940	1.08489	5.43415	4.4973	0.000822408	0.0272697	-0.591623
AT4G02510	1.44205	9.16743	4.49699	0.000822841	0.0272697	-0.445892
AT1G80120	-1.32539	3.24589	-4.49591	0.000824341	0.027279	-0.476593
AT3G50140	4.80737	-1.81977	4.49479	0.000825901	0.0272902	-0.999648
AT1G72260	-1.11078	4.84018	-4.49285	0.000828619	0.0273395	-0.578105
AT5G08275	1.66477	6.30951	4.49006	0.000832529	0.0273782	-0.568234
AT1G54010	1.9041	4.91674	4.54679	0.000834013	0.0273782	-0.503958
AT2G35760	-1.13737	4.58455	-4.489	0.00083403	0.0273782	-0.603237
AT5G05440	1.41301	3.60739	4.48813	0.000835253	0.0273782	-0.492571
AT5G42440	1.35252	3.03086	4.48766	0.000835921	0.0273782	-0.456172
AT2G39700	-1.26545	5.6972	-4.48296	0.000842583	0.027556	-0.598392
AT1G08150	-4.64386	-3.06885	-4.47934	0.000847756	0.0276847	-1.04076
AT1G35350	1.11738	4.91686	4.47753	0.000850348	0.0277288	-0.610325
AT1G24520	-5.40243	-0.230785	-4.53247	0.00085385	0.0277842	-0.524205
AT5G52750	1.09091	4.43432	4.4744	0.000854867	0.0277842	-0.627091
AT1G29050	-1.06441	4.82732	-4.47335	0.000856386	0.0277842	-0.634943
AT5G05865	1.94384	1.29567	4.47291	0.000857021	0.0277842	-0.326633
AT4G15680	4.13765	-0.122024	4.47179	0.000858645	0.0277895	-0.69306
AT3G05880	-1.09099	5.12026	-4.47058	0.000860405	0.0277895	-0.639995
AT5G05960	-1.62336	3.55009	-4.47023	0.00086092	0.0277895	-0.582127
AT4G22467	2.53921	1.85824	4.46384	0.000870275	0.0280251	-0.35796
AT3G09940	1.58715	4.51271	4.46354	0.000870727	0.0280251	-0.596658
AT4G17350	-1.09976	3.70843	-4.45126	0.000889024	0.0284993	-0.59934
AT4G00165	-1.14485	5.01927	-4.45075	0.000889799	0.0284993	-0.670777
AT3G61900	-1.58693	2.12255	-4.45034	0.000890413	0.0284993	-0.42849
AT1G27380	-4.09559	0.331205	-4.45024	0.000890563	0.0284993	-0.431104
AT5G08240	1.4602	3.24742	4.44913	0.000892234	0.0285119	-0.54128
AT2G23290	1.33621	3.89655	4.4478	0.000894254	0.028531	-0.578578
AT3G17980	-4.78176	-0.843185	-4.44705	0.000895385	0.028531	-0.883533
AT4G34990	-1.27834	3.28599	-4.44596	0.000897048	0.0285432	-0.560551
AT3G48460	-1.28954	5.32331	-4.44497	0.000898548	0.0285503	-0.679672
AT1G15125	-1.33721	5.48744	-4.44372	0.000900456	0.0285703	-0.623966
AT5G43850	-1.09276	7.14734	-4.44154	0.000903789	0.0286075	-0.615458
AT5G46830	-2.09863	1.2965	-4.43991	0.000906297	0.0286075	-0.380906
AT2G24850	2.23132	5.73411	4.79086	0.000906696	0.0286075	-0.519051
AT3G61190	1.54	2.23234	4.43961	0.000906751	0.0286075	-0.439097
AT5G18080	-1.71614	2.08048	-4.43533	0.000913361	0.0287259	-0.442295
AT3G46650	-1.27299	3.84047	-4.43509	0.000913739	0.0287259	-0.560843
AT3G20580	-5.0624	-0.566122	-4.43422	0.000915083	0.0287259	-0.715407
AT5G45470	1.16495	5.07581	4.43345	0.000916282	0.0287259	-0.700497
AT5G22490	-2.07085	2.3393	-4.4866	0.000916936	0.0287259	-0.526629
AT3G13390	-3.50414	0.648069	-4.4447	0.000919413	0.0287387	-0.389896
AT2G08470	-1.20059	5.9285	-4.43112	0.000919916	0.0287387	-0.690414
AT3G54150	1.91278	1.69302	4.43011	0.000921493	0.0287478	-0.405716
AT4G16590	-2.08837	5.45408	-4.71066	0.000923927	0.0287835	-0.570689
AT1G51440	-1.20061	4.10425	-4.42578	0.000928289	0.0288791	-0.682117
AT1G18990	-4.784	-1.59538	-4.42299	0.000932689	0.028897	-1.00557
AT2G44370	3.25698	0.512453	4.42285	0.000932921	0.028897	-0.463519
AT3G56710	1.08103	5.02143	4.4217	0.000934738	0.028897	-0.722019
AT1G19500	-3.79377	-1.12243	-4.42169	0.000934761	0.028897	-0.770363
AT2G40116	-4.77635	-2.10934	-4.42133	0.000935332	0.028897	-1.03011
AT1G62990	-2.0808	2.10417	-4.41956	0.000938148	0.028944	-0.467572
AT4G23810	1.1388	5.0607	4.41471	0.000945911	0.0291089	-0.733
AT1G05523	-1.20933	4.78652	-4.41459	0.0009461	0.0291089	-0.732723
AT4G37890	-1.55216	2.48202	-4.41161	0.000950904	0.0292164	-0.531706
AT1G75780	-1.27752	3.67392	-4.41046	0.000952759	0.0292332	-0.667279
AT3G06260	-3.54137	-0.35734	-4.40875	0.000955544	0.0292785	-0.619771
AT4G03985	1.76078	2.60339	4.4014	0.000967559	0.0295834	-0.594843
AT1G34040	-2.7108	0.118232	-4.40104	0.000968145	0.0295834	-0.469342
AT4G19810	2.17244	2.05183	4.39803	0.000973123	0.0296455	-0.463836
AT5G47070	1.17137	4.22698	4.39735	0.000974249	0.0296455	-0.735099
AT5G55460	1.22613	3.40531	4.39671	0.000975301	0.0296455	-0.684231
AT3G01085	-5.00466	-2.04407	-4.3966	0.000975498	0.0296455	-0.982072
AT3G47570	1.22229	3.51681	4.3958	0.000976812	0.0296455	-0.631418
AT2G32200	2.74558	0.431962	4.39173	0.000983602	0.0297909	-0.504218
AT5G53200	-1.33661	3.78307	-4.39098	0.000984874	0.0297909	-0.669564
AT5G05300	2.4784	0.768642	4.39054	0.000985604	0.0297909	-0.469819
AT1G01460	-4.97769	-2.70937	-4.38951	0.000987334	0.0298027	-1.10818
AT2G26450	-6.32572	-1.4856	-4.38872	0.000988665	0.0298027	-0.99886
AT1G78830	1.61086	6.06396	4.39286	0.000990812	0.0298272	-0.759071
AT5G12180	-3.55263	-0.271592	-4.38578	0.000993626	0.0298716	-0.604723
AT1G04230	-0.977474	5.35422	-4.38352	0.000997457	0.02993	-0.791277
AT4G11211	-1.45189	5.97293	-4.38306	0.000998247	0.02993	-0.771718
AT3G60966	2.31142	0.902368	4.379	0.00100517	0.0300679	-0.487772
AT3G22540	-2.92101	0.805023	-4.37878	0.00100554	0.0300679	-0.471674
AT1G23970	-1.18094	3.4456	-4.3718	0.00101757	0.0303555	-0.703219
AT4G31000	1.24276	4.44367	4.37163	0.00101788	0.0303555	-0.768044
AT2G08965	2.28221	1.42158	4.36945	0.00102167	0.0303714	-0.48601
AT5G24380	-1.54227	3.53259	-4.36885	0.0010227	0.0303714	-0.697028
AT4G30410	-1.24968	2.90767	-4.36847	0.00102336	0.0303714	-0.643258
AT1G62240	-1.6506	2.21886	-4.36727	0.00102547	0.0303714	-0.528191
AT2G32280	-1.13062	4.04075	-4.36686	0.00102619	0.0303714	-0.769334
AT3G13950	1.26149	4.06413	4.36664	0.00102657	0.0303714	-0.767696
AT1G02820	-1.2555	6.74288	-4.3629	0.00103313	0.0305253	-0.776924
AT5G50720	-1.50526	2.40568	-4.36127	0.00103602	0.0305691	-0.610958
AT3G60160	1.0455	4.20387	4.36042	0.00103752	0.0305691	-0.798287
AT5G12420	1.84863	2.64587	4.35974	0.00103872	0.0305691	-0.565814
AT1G68610	-4.51201	-2.57694	-4.35571	0.0010459	0.0306903	-1.11472
AT5G26692	-4.86567	-1.59439	-4.35518	0.00104685	0.0306903	-0.945109
AT1G65610	3.02904	-0.0389183	4.35511	0.00104696	0.0306903	-0.5894
AT5G65080	2.05812	0.549669	4.35261	0.00105145	0.0307814	-0.512281
AT5G02230	-1.01543	5.29085	-4.35109	0.00105418	0.0308166	-0.845227
AT1G08567	-1.81589	1.89541	-4.34968	0.00105672	0.0308166	-0.56013
AT5G47000	-6.14134	-0.751629	-4.40331	0.00105679	0.0308166	-0.866403
AT1G13950	-1.22324	3.25615	-4.34759	0.00106049	0.0308821	-0.710264
AT3G43860	-4.93871	-0.757841	-4.34687	0.0010618	0.0308821	-0.737895
AT5G58170	-5.24059	-1.84278	-4.34353	0.00106787	0.0310181	-1.07504
AT3G57240	2.20011	2.80189	4.40773	0.00107041	0.0310516	-0.655293
AT2G38080	-2.26576	3.8114	-4.67418	0.00107185	0.031053	-0.662767
AT2G17845	-4.75293	-2.5367	-4.33671	0.00108039	0.0312135	-1.17093
AT4G27790	-1.18185	4.348	-4.33637	0.00108102	0.0312135	-0.831516
AT2G41860	-4.82517	-3.02609	-4.33514	0.00108329	0.0312135	-1.1779
AT1G72280	1.18114	3.30631	4.33473	0.00108405	0.0312135	-0.741041
AT5G17220	-1.15078	5.69418	-4.33433	0.0010848	0.0312135	-0.866648
AT5G26340	1.34809	4.71581	4.33347	0.0010864	0.0312135	-0.859499
AT1G17500	1.11301	4.37343	4.33278	0.00108768	0.0312135	-0.85349
AT4G30280	2.00205	0.67496	4.3323	0.00108857	0.0312135	-0.546761
AT1G66160	2.25197	1.73594	4.32736	0.00109781	0.0314121	-0.553306
AT5G44430	-8.21134	5.10317	-5.10836	0.0010983	0.0314121	-0.607093
AT1G03050	-2.38891	1.55043	-4.32537	0.00110155	0.0314646	-0.583159
AT2G30766	1.5128	5.65303	4.32352	0.00110504	0.0315241	-0.880609
AT1G33730	5.25146	-0.822084	4.32137	0.00110911	0.031583	-1.08322
AT3G06145	-1.07871	3.91733	-4.32094	0.00110994	0.031583	-0.83225
AT1G62250	-1.03141	6.21756	-4.31809	0.00111535	0.0316967	-0.878149
AT5G54130	-1.06566	6.81403	-4.31692	0.00111758	0.0317197	-0.852552
AT2G35930	1.36514	2.93485	4.31147	0.00112807	0.0319508	-0.691335
AT1G79760	-2.81263	0.364249	-4.31053	0.00112988	0.0319508	-0.587221
AT2G28870	-1.70801	1.3704	-4.31046	0.00113001	0.0319508	-0.613455
AT1G33720	1.27773	4.24364	4.30867	0.00113348	0.0320084	-0.907288
AT5G12870	-1.92502	1.07336	-4.30604	0.0011386	0.0320856	-0.586679
AT2G05995	-2.14481	0.427064	-4.30579	0.00113909	0.0320856	-0.586354
AT1G68110	-2.68237	0.697865	-4.30215	0.00114621	0.0322153	-0.59384
AT3G59690	-1.29233	3.44533	-4.30197	0.00114658	0.0322153	-0.846202
AT1G25240	-4.49151	-2.16015	-4.30117	0.00114815	0.0322189	-1.10132
AT2G47860	-1.40879	2.66127	-4.30015	0.00115015	0.0322346	-0.709841
AT4G37260	1.07728	4.51153	4.29526	0.00115984	0.0324654	-0.908583
AT1G67290	-3.72537	-0.530882	-4.29197	0.0011664	0.0325697	-0.767139
AT3G45260	1.32393	4.49903	4.29073	0.00116889	0.0325697	-0.914524
AT4G04745	3.13851	0.625004	4.2905	0.00116935	0.0325697	-0.658946
AT2G29120	1.09322	5.57038	4.29047	0.0011694	0.0325697	-0.939295
AT2G01610	-1.57689	3.41854	-4.28872	0.00117291	0.0326268	-0.858581
AT1G66210	-5.50757	-2.02303	-4.28719	0.001176	0.03264	-1.12927
AT1G05557	-1.78019	2.53114	-4.28675	0.0011769	0.03264	-0.768115
AT5G38120	-1.18673	3.68933	-4.28631	0.00117777	0.03264	-0.832182
AT2G19050	-4.38129	-3.14461	-4.28445	0.00118155	0.0327042	-1.26204
AT4G24700	-1.03888	4.84487	-4.28043	0.00118973	0.0328897	-0.962097
AT1G58280	-0.95785	4.3407	-4.27836	0.00119396	0.032966	-0.954422
AT4G35770	1.80847	3.32481	4.27405	0.00120283	0.0331322	-0.797306
AT3G05725	-4.50968	-2.32928	-4.27395	0.00120302	0.0331322	-1.17843
AT1G08857	1.58263	3.57901	4.27327	0.00120443	0.0331322	-0.877778
AT1G26410	2.09489	0.794307	4.2704	0.0012104	0.0332554	-0.639795
AT5G09290	1.61414	2.87975	4.26682	0.00121785	0.0333828	-0.82542
AT1G01980	-5.55892	-0.785457	-4.26619	0.00121917	0.0333828	-0.971836
AT3G01055	1.58667	1.85791	4.26602	0.00121953	0.0333828	-0.718851
AT1G18735	-1.00011	5.87811	-4.26531	0.00122101	0.0333828	-0.986961
AT5G26717	-3.7661	-1.40112	-4.26401	0.00122375	0.0334167	-1.02738
AT1G52200	1.83253	2.9295	4.25685	0.0012389	0.0337892	-0.806487
AT4G12880	-1.11426	5.2588	-4.25598	0.00124076	0.0337987	-1.00643
AT3G23110	1.05718	4.94771	4.25223	0.00124877	0.0339754	-1.01486
AT3G20865	-2.5924	1.42789	-4.24921	0.00125529	0.0341006	-0.684618
AT2G24545	-0.972268	5.877	-4.24868	0.00125643	0.0341006	-1.00992
AT1G69523	-1.25795	3.72958	-4.24553	0.00126326	0.0342444	-0.933089
AT5G14545	-2.11789	2.75695	-4.2444	0.00126572	0.0342694	-0.802571
AT5G19190	1.12724	5.57492	4.24216	0.00127061	0.0343603	-1.02983
AT1G73700	-1.59289	1.94037	-4.23831	0.00127906	0.0345469	-0.756936
AT5G45472	1.23182	5.58066	4.23668	0.00128265	0.0345607	-1.0305
AT1G04967	-4.32561	-3.15306	-4.2362	0.0012837	0.0345607	-1.31469
AT4G20000	2.32583	1.02209	4.23597	0.00128421	0.0345607	-0.693362
AT2G30140	1.06504	5.74623	4.23417	0.0012882	0.0346073	-1.03822
AT4G18010	1.10162	5.149	4.23379	0.00128904	0.0346073	-1.04471
AT1G02065	1.20988	3.28657	4.22873	0.00130033	0.0348686	-0.93075
AT4G19520	1.40104	5.67998	4.22779	0.00130243	0.0348828	-1.04655
AT3G26500	1.67054	2.63256	4.22602	0.00130642	0.0349478	-0.817427
AT5G15110	-4.95137	-1.27551	-4.22411	0.00131071	0.0349487	-1.01615
AT3G14430	-0.990367	4.39089	-4.22399	0.00131099	0.0349487	-1.03814
AT2G29460	1.43093	4.48643	4.22392	0.00131114	0.0349487	-0.995154
AT1G75280	-1.12159	6.45083	-4.22172	0.00131613	0.0350397	-1.0096
AT4G30430	3.45828	-1.01303	4.22041	0.0013191	0.0350771	-0.936434
AT4G33970	-4.74393	-0.674844	-4.21903	0.00132224	0.0351188	-0.989045
AT3G19700	-1.01464	6.44371	-4.21552	0.00133028	0.0352323	-1.02592
AT3G48240	-1.49197	2.69427	-4.21521	0.00133099	0.0352323	-0.89238
AT3G15950	1.65099	3.97091	4.21509	0.00133125	0.0352323	-0.8984
AT2G32140	1.25051	2.78124	4.20937	0.00134446	0.0355399	-0.920948
AT2G42580	0.948595	5.07678	4.20851	0.00134644	0.0355502	-1.08937
AT5G24580	-1.04473	4.45603	-4.2046	0.00135557	0.0356741	-1.09459
AT3G22510	-3.69866	-1.66269	-4.20456	0.00135565	0.0356741	-1.03852
AT5G04180	-1.65809	2.9965	-4.20445	0.00135592	0.0356741	-0.924726
AT2G35150	-1.93402	1.25617	-4.20264	0.00136017	0.0357123	-0.789287
AT5G64260	1.10921	5.51324	4.20246	0.00136058	0.0357123	-1.09658
AT1G48210	1.30825	4.34696	4.19755	0.00137218	0.0359745	-1.0819
AT2G44560	-4.68797	-2.6692	-4.19434	0.00137979	0.0361297	-1.33408
AT5G18930	-2.03355	1.32076	-4.19369	0.00138133	0.0361297	-0.765918
AT3G11690	-1.14526	3.69138	-4.19009	0.00138996	0.0362647	-1.03706
AT1G70520	1.00714	4.80451	4.19	0.00139016	0.0362647	-1.1198
AT2G13790	1.16961	5.63854	4.18878	0.0013931	0.0362647	-1.11482
AT3G23340	-1.05943	3.77804	-4.18873	0.00139322	0.0362647	-1.05336
AT1G69080	-1.26959	3.71632	-4.18816	0.00139461	0.0362647	-1.07596
AT5G35735	1.59738	4.77729	4.23325	0.00139875	0.03633	-1.08505
AT1G72030	-0.950219	6.37834	-4.18453	0.00140338	0.036408	-1.10482
AT4G25100	-1.1878	8.42119	-4.18255	0.00140817	0.03646	-1.00442
AT4G33330	-2.56021	0.485478	-4.18133	0.00141116	0.03646	-0.783641
AT2G26020	-5.40801	4.05832	-4.41816	0.00141157	0.03646	-0.811786
AT1G23730	-1.06222	6.62292	-4.18086	0.00141229	0.03646	-1.09563
AT3G62640	-4.52763	-1.46772	-4.18008	0.00141421	0.03646	-1.16311
AT2G30750	2.91943	3.23524	4.61819	0.00141518	0.03646	-0.782001
AT1G72680	1.21695	4.2855	4.17687	0.00142208	0.036573	-1.11531
AT1G49490	-1.60044	2.35228	-4.17656	0.00142284	0.036573	-0.896397
AT5G41740	1.42282	5.59717	4.17338	0.00143067	0.0366975	-1.14101
AT1G08450	1.19215	7.28462	4.17279	0.00143213	0.0366975	-1.06532
AT1G29490	-4.62636	-2.06692	-4.1726	0.00143261	0.0366975	-1.30515
AT1G65690	1.46425	3.44531	4.17066	0.00143744	0.0367791	-1.02449
AT5G41550	1.72937	1.42451	4.1693	0.00144081	0.0367853	-0.840223
AT5G55450	1.69505	6.32774	4.22753	0.00144123	0.0367853	-1.09354
AT1G20350	1.50466	2.61332	4.16795	0.00144417	0.0367853	-0.952694
AT2G47050	-3.71088	1.79627	-4.5944	0.00144427	0.0367853	-0.707818
AT4G18670	1.29159	4.5149	4.16434	0.00145323	0.0369713	-1.14455
AT4G09350	-1.03776	5.50208	-4.1606	0.00146266	0.037129	-1.17229
AT3G28600	4.04369	-1.14841	4.16017	0.00146376	0.037129	-1.23354
AT5G02895	1.39254	3.55621	4.15971	0.00146492	0.037129	-1.08655
AT3G03200	-1.14048	4.58617	-4.15926	0.00146608	0.037129	-1.17081
AT1G64780	-1.26184	6.90499	-4.15584	0.00147478	0.0372688	-1.11084
AT2G28180	-4.52677	-1.78547	-4.15578	0.00147493	0.0372688	-1.33104
AT2G04040	-1.04053	6.25345	-4.15445	0.00147832	0.0373121	-1.1606
AT3G50440	-0.931588	5.35939	-4.14986	0.00149013	0.0375677	-1.19625
AT2G30600	1.30714	5.21647	4.14847	0.00149373	0.0376052	-1.18743
AT1G64390	-1.48829	6.75969	-4.14712	0.00149722	0.0376052	-1.13153
AT5G06710	-1.25981	3.23507	-4.14705	0.00149741	0.0376052	-1.07205
AT1G32520	-0.931532	5.58714	-4.14612	0.0014998	0.0376052	-1.19771
AT3G16720	1.25554	3.62612	4.14593	0.00150031	0.0376052	-1.10377
AT3G52748	1.85373	1.52782	4.14537	0.00150176	0.0376052	-0.855675
AT1G17600	1.01691	4.15616	4.14474	0.0015034	0.0376052	-1.1646
AT2G24700	1.29977	2.97329	4.13783	0.00152151	0.0380155	-1.0345
AT3G11820	0.961144	5.33909	4.13625	0.00152568	0.0380772	-1.21622
AT5G62240	-3.57022	-0.664409	-4.13528	0.00152827	0.0380993	-1.05697
AT4G00870	-1.13669	3.27348	-4.13358	0.00153278	0.0381355	-1.1371
AT5G15030	-4.3529	-3.12632	-4.13344	0.00153314	0.0381355	-1.41641
AT3G49940	1.52779	3.70368	4.13269	0.00153513	0.0381425	-1.10406
AT4G22505	1.76638	2.90405	4.13072	0.00154039	0.0382309	-1.0485
AT3G21090	1.91188	1.2805	4.12752	0.00154898	0.0383751	-0.875116
AT2G40095	1.51987	2.50579	4.12727	0.00154964	0.0383751	-0.986823
AT1G73040	-1.32429	2.12445	-4.12596	0.00155316	0.0384198	-0.983451
AT2G41510	1.48117	2.10126	4.12376	0.00155911	0.0385241	-0.931962
AT2G15020	-1.14302	7.12205	-4.12175	0.00156455	0.0386158	-1.16125
AT5G66590	-1.01513	4.14694	-4.12043	0.00156814	0.0386566	-1.19766
AT1G05570	1.31886	6.13405	4.11987	0.00156966	0.0386566	-1.21096
AT4G04490	1.27649	5.19548	4.11737	0.00157649	0.0387568	-1.24504
AT1G29450	-1.50399	2.44948	-4.11711	0.0015772	0.0387568	-0.98981
AT3G46900	-1.19005	2.71294	-4.11587	0.00158061	0.0387979	-1.08679
AT2G45760	1.76466	1.36898	4.11331	0.00158763	0.0389042	-0.901058
AT1G58120	-6.33732	-0.976051	-4.16005	0.00158842	0.0389042	-1.24266
AT1G05453	1.39986	3.03823	4.10978	0.00159741	0.0390815	-1.11243
AT4G31875	-1.19929	3.5693	-4.10753	0.00160367	0.0391306	-1.1461
AT1G61820	1.47037	2.52905	4.10704	0.00160502	0.0391306	-0.999951
AT1G48745	-1.05035	3.95861	-4.10678	0.00160575	0.0391306	-1.1914
AT1G23000	1.32567	2.85573	4.10535	0.00160974	0.0391306	-1.06051
AT5G51720	-1.3545	7.20355	-4.10465	0.00161171	0.0391306	-1.19201
AT5G44260	1.63406	1.5478	4.10451	0.0016121	0.0391306	-0.941002
AT5G45080	-3.08118	-1.74187	-4.10352	0.00161486	0.0391306	-1.06699
AT3G56470	-0.980871	4.29792	-4.10318	0.00161583	0.0391306	-1.24961
AT1G54790	-1.18603	5.66085	-4.10291	0.0016166	0.0391306	-1.2716
AT1G23020	1.59569	4.50792	4.12372	0.00161694	0.0391306	-1.21211
AT3G11340	2.19499	1.38775	4.1018	0.0016197	0.039155	-0.93522
AT1G77640	4.00297	-0.794157	4.10037	0.00162372	0.0391712	-1.30228
AT3G57062	-1.09433	4.47967	-4.10032	0.00162388	0.0391712	-1.24741
AT4G37530	1.32475	3.59494	4.09787	0.00163081	0.0392959	-1.18241
AT3G01290	1.19575	6.77214	4.09632	0.00163521	0.0393596	-1.235
AT5G57010	2.44875	1.35958	4.09204	0.00164742	0.0396108	-0.936276
AT1G33420	1.07768	3.75212	4.09088	0.00165076	0.0396483	-1.20986
AT2G36670	1.00838	3.65303	4.08821	0.00165842	0.0397896	-1.21549
AT4G27480	1.30697	2.61101	4.08731	0.00166103	0.0398095	-1.08913
AT3G15352	-1.0806	5.35884	-4.08612	0.00166448	0.0398495	-1.30564
AT3G01210	-0.978546	4.71002	-4.08445	0.00166932	0.039895	-1.30031
AT2G38290	1.05156	4.36309	4.08423	0.00166996	0.039895	-1.2889
AT1G15100	-0.986881	4.83679	-4.08231	0.00167553	0.0399855	-1.31196
AT1G58848	-1.46048	3.8471	-4.07957	0.00168355	0.0401339	-1.22963
AT5G38000	-1.75748	2.14146	-4.07895	0.00168538	0.0401346	-1.07086
AT4G00163	-1.01311	4.91875	-4.07818	0.00168762	0.0401452	-1.31812
AT1G05000	1.60242	2.01285	4.07677	0.00169178	0.0401626	-0.997742
AT3G54260	-1.30767	4.11394	-4.07634	0.00169303	0.0401626	-1.29976
AT1G35290	-1.25008	2.78153	-4.07599	0.00169408	0.0401626	-1.19852
AT3G05460	-4.23633	-3.17226	-4.07549	0.00169554	0.0401626	-1.4901
AT5G58050	-4.90221	-1.33685	-4.07467	0.00169798	0.0401777	-1.248
AT2G22170	-1.10084	4.70129	-4.07311	0.00170259	0.0402442	-1.3196
AT4G09715	1.55404	2.56595	4.07219	0.00170531	0.0402659	-1.11753
AT1G05385	-1.04683	4.2968	-4.07046	0.00171047	0.040273	-1.29643
AT1G70090	0.976376	5.01669	4.07022	0.00171118	0.040273	-1.32879
AT4G31800	1.18084	5.36962	4.06961	0.001713	0.040273	-1.3312
AT5G45480	0.940035	4.8979	4.0696	0.00171303	0.040273	-1.33578
AT1G21270	1.03938	6.36928	4.06906	0.00171463	0.040273	-1.29785
AT3G22600	1.24058	4.63665	4.06604	0.00172367	0.0404428	-1.32914
AT4G26120	1.39747	2.07948	4.06502	0.00172674	0.0404723	-1.09233
AT1G66460	1.43797	2.77837	4.061	0.00173887	0.0407124	-1.16396
AT3G01230	-5.50335	-1.55157	-4.06165	0.00174164	0.0407124	-1.23028
AT3G10930	1.9404	1.11552	4.05982	0.00174245	0.0407124	-0.973155
AT2G32030	1.73584	1.25697	4.05887	0.00174535	0.0407238	-0.989106
AT1G65450	-1.41111	3.2778	-4.05847	0.00174658	0.0407238	-1.26284
AT3G09540	-1.07789	3.22935	-4.0531	0.001763	0.0410637	-1.23397
AT3G25882	1.40498	3.89143	4.05209	0.00176611	0.0410874	-1.29688
AT5G18850	-1.02139	3.94004	-4.05157	0.00176769	0.0410874	-1.30092
AT5G38210	1.0374	4.92456	4.05071	0.00177034	0.0411061	-1.36433
AT5G66740	-1.28553	3.02247	-4.04698	0.0017819	0.0412936	-1.18574
AT1G15410	-1.33939	5.44524	-4.04691	0.00178211	0.0412936	-1.36722
AT3G03190	-1.01154	4.53952	-4.04437	0.00179005	0.0414345	-1.37416
AT4G00670	-1.42428	1.94908	-4.04247	0.00179597	0.0415005	-1.10955
AT5G39720	3.86451	-1.60263	4.04208	0.00179721	0.0415005	-1.38046
AT5G22460	-0.918862	4.07837	-4.04161	0.00179866	0.0415005	-1.37258
AT1G03850	1.93939	2.27177	4.04108	0.00180033	0.0415005	-1.09625
AT2G34870	-5.08857	-1.52036	-4.03956	0.00180514	0.0415503	-1.22357
AT5G54860	1.14418	3.71165	4.03921	0.00180621	0.0415503	-1.28454
AT4G00883	-0.87678	5.01726	-4.03825	0.00180926	0.0415776	-1.3933
ATCG00470	-1.48143	2.76191	-4.03737	0.00181204	0.0415988	-1.13276
AT4G07165	1.73197	1.60435	4.03448	0.00182121	0.0417453	-1.06915
AT5G47800	-1.19878	2.74663	-4.03418	0.00182216	0.0417453	-1.26212
AT5G63160	-1.19724	6.09503	-4.03151	0.00183067	0.0418971	-1.37807
AT5G66460	-1.04425	4.26591	-4.02758	0.00184326	0.0421422	-1.38568
AT2G18470	-3.50088	0.55666	-4.02539	0.00185035	0.0422609	-1.0321
AT1G26380	1.77289	2.6222	4.02101	0.00186456	0.042536	-1.18147
AT4G21895	-5.62696	-1.76782	-4.0205	0.0018662	0.042536	-1.44016
AT4G39320	-1.51965	2.7369	-4.01976	0.00186863	0.0425481	-1.23176
AT4G33040	-1.18923	4.69402	-4.01844	0.00187295	0.0426029	-1.41956
AT5G43910	1.21115	3.66196	4.01728	0.00187674	0.0426257	-1.33998
AT2G13820	-1.37603	3.46505	-4.01697	0.00187777	0.0426257	-1.32187
AT1G07477	-0.939055	4.81394	-4.01597	0.00188104	0.0426567	-1.42847
AT5G45880	-4.74876	1.18962	-4.46359	0.00188353	0.0426697	-0.917255
AT2G46360	-4.29751	-2.88403	-4.01048	0.00189917	0.0429629	-1.55438
AT2G44290	1.00427	5.50383	4.01014	0.00190031	0.0429629	-1.43199
AT1G03230	1.4468	3.38152	4.00888	0.0019045	0.043014	-1.29497
AT3G10010	1.15063	4.29657	4.00663	0.00191201	0.04314	-1.41333
AT1G70985	-1.21363	2.72662	-4.00337	0.00192292	0.0433424	-1.25827
AT2G41905	-1.20752	3.61118	-4.0013	0.0019299	0.0434559	-1.37652
AT1G56145	1.13016	3.4308	4.00035	0.00193311	0.0434843	-1.33214
AT5G11210	2.02939	1.74516	3.99646	0.00194631	0.0437373	-1.11259
AT1G17420	1.18443	4.17393	3.99431	0.00195365	0.0438579	-1.39237
AT5G37790	-1.31771	3.97535	-3.99006	0.00196825	0.0441415	-1.41927
AT5G05460	0.970381	3.99007	3.98599	0.00198232	0.0444122	-1.42902
AT4G24380	-0.92253	4.24661	-3.9845	0.0019875	0.0444838	-1.4565
AT2G07040	-5.53813	-0.935174	-4.08424	0.00199372	0.0445784	-1.21942
AT3G03800	-4.61416	-1.92047	-3.98094	0.00199994	0.0446726	-1.52485
AT1G67360	-0.993954	6.45567	-3.97969	0.00200433	0.044694	-1.44467
AT1G47670	-1.23307	3.43609	-3.97952	0.0020049	0.044694	-1.39943
AT5G12250	-0.992646	6.89372	-3.97645	0.00201574	0.0448811	-1.42599
AT5G37500	-1.23514	2.79338	-3.9759	0.00201768	0.0448811	-1.32932
AT2G23340	-0.964897	4.54171	-3.97543	0.00201932	0.0448811	-1.48223
AT2G35700	-1.3074	2.16878	-3.97135	0.0020338	0.045158	-1.25731
AT4G32480	1.23848	3.98793	3.96973	0.00203961	0.0452097	-1.44155
AT4G02650	-4.23756	-1.29248	-3.96957	0.00204017	0.0452097	-1.29253
AT5G53210	1.9083	1.5874	3.96826	0.00204487	0.0452689	-1.1291
AT2G44080	0.953254	3.72609	3.96363	0.00206154	0.0455928	-1.45495
AT1G01200	-1.6411	1.57498	-3.96279	0.00206458	0.0456147	-1.17627
AT5G38005	-1.86896	1.61197	-3.96214	0.00206691	0.0456212	-1.2148
AT2G20700	-1.56201	1.61647	-3.95889	0.00207872	0.0458365	-1.1769
AT5G26280	2.67704	0.538095	3.95767	0.00208317	0.0458894	-1.1906
AT1G62800	-1.23344	4.06192	-3.95609	0.00208897	0.0459718	-1.50112
AT5G64000	1.11569	4.53309	3.95224	0.00210314	0.046238	-1.53099
AT4G31805	1.83959	1.61805	3.94781	0.00211955	0.0465145	-1.16983
AT1G14780	1.6999	1.31816	3.94772	0.00211988	0.0465145	-1.19148
AT1G29430	-1.27062	3.75941	-3.94651	0.00212439	0.0465287	-1.44848
AT2G30500	0.92174	5.42585	3.94636	0.00212493	0.0465287	-1.55013
AT5G66180	-1.1567	6.74473	-3.9454	0.00212853	0.0465287	-1.50829
AT5G25390	-1.382	2.18203	-3.94496	0.00213018	0.0465287	-1.31104
AT1G02230	2.14151	0.495421	3.94475	0.00213094	0.0465287	-1.14797
AT4G39210	-1.04751	5.47522	-3.94348	0.00213572	0.0465876	-1.54946
AT1G61565	-3.75402	2.73218	-4.63459	0.00213987	0.0466187	-1.0473
AT5G49520	1.17569	2.96262	3.94199	0.00214133	0.0466187	-1.40107
AT4G34480	0.972825	6.12834	3.9398	0.00214957	0.0467078	-1.52846
AT4G00880	-0.878802	5.03089	-3.93928	0.0021515	0.0467078	-1.56774
AT5G03530	-0.941344	4.10679	-3.93924	0.00215169	0.0467078	-1.52318
AT4G24570	1.24156	2.98272	3.93108	0.00218273	0.0472918	-1.38788
AT4G35700	-4.36451	-2.23735	-3.93081	0.00218376	0.0472918	-1.59012
AT2G31010	1.14101	2.88927	3.93021	0.00218606	0.0472918	-1.37462
AT5G54240	-1.77343	1.80623	-3.92995	0.00218706	0.0472918	-1.23039
AT5G17330	1.42144	2.05185	3.92856	0.0021924	0.0473614	-1.29768
AT4G28500	-1.91413	0.98608	-3.9278	0.00219537	0.0473796	-1.22012
AT5G16490	-1.77361	1.14843	-3.92472	0.00220728	0.0475908	-1.20642
AT5G08285	1.33853	2.60744	3.92383	0.00221071	0.0476049	-1.40802
AT1G18910	1.13958	3.50356	3.92345	0.0022122	0.0476049	-1.4874
AT1G66810	-2.02145	1.0969	-3.92215	0.00221728	0.0476683	-1.20211
AT2G29130	-3.84711	0.518775	-4.16692	0.00221989	0.0476785	-1.11409
AT3G44250	-4.63576	-2.56546	-3.92024	0.0022247	0.0476952	-1.59281
AT1G30260	-0.941003	4.24213	-3.91974	0.00222669	0.0476952	-1.57457
AT2G35980	2.52302	1.67725	3.91964	0.00222707	0.0476952	-1.2109
AT1G72220	-2.2204	0.222183	-3.91819	0.00223275	0.0477021	-1.19214
AT1G71890	2.81357	0.492496	3.91816	0.00223287	0.0477021	-1.1906
AT2G03200	-2.09427	1.80256	-3.92207	0.0022338	0.0477021	-1.32534
AT2G36430	-0.987661	3.96246	-3.91636	0.00223993	0.0477874	-1.55576
AT4G20110	1.16734	4.68174	3.91482	0.00224602	0.0478641	-1.59174
AT3G05930	-1.13811	3.77908	-3.91437	0.00224782	0.0478641	-1.52767
AT1G68840	0.966947	5.63156	3.91219	0.00225645	0.0480023	-1.61052
AT3G22160	1.08402	4.18387	3.91114	0.00226061	0.0480449	-1.55302
AT5G40490	0.898219	4.39199	3.90989	0.00226557	0.0481046	-1.58282
AT3G19930	1.11142	5.42274	3.90868	0.00227042	0.0481618	-1.61018
AT4G01750	1.48511	2.66025	3.90814	0.00227259	0.048162	-1.35998
AT3G09790	2.36037	0.551487	3.9069	0.00227753	0.0482209	-1.21652
AT5G04530	1.17798	3.89343	3.90444	0.00228742	0.0483745	-1.49986
AT4G26070	0.987288	4.45275	3.90382	0.00228991	0.0483745	-1.609
AT5G61380	0.957497	3.78351	3.90348	0.00229128	0.0483745	-1.55781
AT2G21850	1.11625	3.05158	3.90159	0.0022989	0.0484897	-1.46555
AT2G35120	-1.12735	5.22724	-3.89973	0.00230645	0.0485725	-1.63179
AT5G01215	1.04516	3.90007	3.89955	0.00230718	0.0485725	-1.5606
AT4G23020	-1.12459	2.91664	-3.89834	0.00231211	0.0485959	-1.45498
AT4G21840	1.66453	2.26899	3.89821	0.00231264	0.0485959	-1.33344
AT2G29660	-1.14736	2.83879	-3.89626	0.00232059	0.0487172	-1.48153
AT3G54240	-2.46169	0.204086	-3.89521	0.00232489	0.0487428	-1.25199
AT5G42825	-0.909978	5.32152	-3.89489	0.00232618	0.0487428	-1.6446
AT2G33855	-0.897317	5.62953	-3.88789	0.00235504	0.0493014	-1.65287
AT2G21050	-1.14876	4.05692	-3.8858	0.00236371	0.0494366	-1.61697
AT3G15635	1.56399	1.80485	3.88502	0.00236697	0.0494584	-1.32679
AT1G72520	1.09511	4.37977	3.88311	0.00237494	0.0495528	-1.59353
AT4G33050	0.964691	6.90247	3.88241	0.0023779	0.0495528	-1.60584
AT2G36020	-3.46783	0.488311	-3.88235	0.00237814	0.0495528	-1.24903
AT3G12955	-3.42745	-1.49527	-3.8801	0.0023876	0.0497035	-1.50689
AT5G45110	0.852109	5.29174	3.87895	0.00239243	0.0497576	-1.67337
AT5G38212	0.997828	4.94173	3.87694	0.00240092	0.0498877	-1.67201
AT3G07820	-4.77926	2.2155	-4.59218	0.00240975	0.0500247	-1.0762
AT3G36659	-3.72548	-1.67646	-3.87312	0.00241716	0.050087	-1.45807
AT5G62750	-4.261	-1.83062	-3.87258	0.00241946	0.050087	-1.45823
AT5G05160	-0.892638	4.19038	-3.87257	0.00241948	0.050087	-1.64319
AT2G27080	1.44401	2.31199	3.86898	0.00243484	0.0503129	-1.4173
AT1G74660	-1.96047	0.690871	-3.86897	0.00243489	0.0503129	-1.3168
AT3G24520	-1.14226	3.65261	-3.8682	0.0024382	0.0503195	-1.61946
AT5G41080	1.36366	2.17819	3.86785	0.00243972	0.0503195	-1.39816
AT1G14150	-0.90457	6.33387	-3.86543	0.00245014	0.0504742	-1.65982
AT4G04695	1.32423	2.95104	3.86506	0.00245174	0.0504742	-1.52057
AT1G29290	2.1263	0.703649	3.86192	0.00246539	0.0506686	-1.27801
AT1G76090	1.26312	4.11294	3.86184	0.00246572	0.0506686	-1.64464
AT1G01340	1.19454	3.76847	3.86111	0.00246888	0.0506754	-1.59627
AT2G43230	-1.99178	1.10589	-3.86072	0.00247059	0.0506754	-1.28764
AT3G49790	1.2159	3.00025	3.85969	0.00247506	0.0507207	-1.47965
AT4G15233	1.26432	3.26588	3.85831	0.00248113	0.0507983	-1.48288
AT2G40900	-1.20143	3.97414	-3.85672	0.0024881	0.0508944	-1.65643
AT5G44390	1.02822	4.18791	3.85443	0.00249817	0.0510245	-1.67344
AT5G47640	-0.978011	6.19819	-3.85424	0.00249903	0.0510245	-1.67498
AT3G04360	-3.86968	-1.53713	-3.85322	0.00250349	0.0510689	-1.45467
AT4G10300	-0.955523	6.6687	-3.85063	0.00251498	0.0512511	-1.67398
AT1G56060	2.07879	1.36875	3.85017	0.00251701	0.0512511	-1.33739
AT4G09770	2.25337	0.338952	3.84965	0.00251934	0.0512518	-1.29664
AT2G45170	0.948969	4.93649	3.84809	0.00252628	0.0513127	-1.72132
AT1G14880	1.41236	7.29733	3.84795	0.00252692	0.0513127	-1.63532
AT1G13260	0.937937	5.80813	3.84481	0.00254097	0.0515509	-1.72005
AT5G27980	-4.3941	-2.11965	-3.84359	0.00254644	0.0516151	-1.67066
AT5G65870	-0.879053	4.81833	-3.84209	0.00255317	0.0517047	-1.73557
AT3G52720	-1.30002	5.51025	-3.84094	0.00255837	0.0517631	-1.7267
AT3G48520	1.77161	1.964	3.8336	0.00259179	0.0523917	-1.38606
AT5G01295	-1.31566	2.34814	-3.83099	0.00260376	0.0525185	-1.46878
AT4G18425	-2.03347	0.772886	-3.83053	0.0026059	0.0525185	-1.3343
AT4G17360	-1.03659	3.73528	-3.8299	0.0026088	0.0525185	-1.6596
AT5G24540	3.38311	-0.837197	3.82989	0.00260885	0.0525185	-1.38167
AT3G01240	-6.23347	0.948183	-4.24842	0.00261077	0.0525185	-1.289
AT3G45650	1.29873	2.77493	3.82917	0.00261217	0.0525185	-1.54031
AT3G48340	-3.54592	-1.42166	-3.82774	0.00261877	0.0526038	-1.51762
AT1G09440	-1.08736	3.57943	-3.82528	0.00263016	0.0526456	-1.66544
AT1G32940	1.11633	4.76264	3.82525	0.0026303	0.0526456	-1.75403
AT5G23270	-3.97851	0.363094	-3.82501	0.00263144	0.0526456	-1.40102
AT5G44575	3.36279	0.577947	3.83265	0.00263436	0.0526456	-1.33368
AT4G35010	-3.62735	2.10282	-4.33808	0.0026347	0.0526456	-1.25102
AT1G33840	4.3196	-1.14401	3.82405	0.00263592	0.0526456	-1.57273
AT3G52370	-1.11511	4.50929	-3.82329	0.00263942	0.0526456	-1.75693
AT1G67770	4.04523	-2.49705	3.82323	0.00263971	0.0526456	-1.78012
AT2G24210	-3.77584	1.19769	-3.86171	0.00264437	0.0526812	-1.33402
AT4G37540	2.42944	3.95148	4.17463	0.00264621	0.0526812	-1.46384
ATCG00280	-1.18641	2.82436	-3.81774	0.00266548	0.0530177	-1.57155
AT2G39660	1.12725	3.84024	3.81714	0.00266828	0.0530262	-1.68607
AT4G36670	2.32838	2.9966	4.00432	0.00267706	0.0531532	-1.46435
AT3G44400	1.11784	3.76005	3.81354	0.00268533	0.0532701	-1.71443
AT3G57950	1.62416	1.04227	3.81293	0.00268827	0.0532811	-1.3923
AT4G08285	3.98793	-2.27276	3.81235	0.002691	0.0532881	-1.66739
AT2G22300	0.898672	5.54091	3.80997	0.00270236	0.0534655	-1.78809
AT1G58420	1.25701	2.20708	3.80531	0.00272473	0.0537928	-1.52318
AT2G03550	-0.94644	6.14663	-3.8043	0.00272964	0.0537928	-1.78036
AT2G14610	2.49348	7.84906	4.21588	0.00273172	0.0537928	-1.48276
AT5G08615	1.52984	1.74076	3.80326	0.00273463	0.0537928	-1.46384
AT3G46280	2.2812	1.75354	3.80316	0.00273512	0.0537928	-1.4562
AT2G06575	4.04523	-2.96494	3.80289	0.00273646	0.0537928	-1.80267
AT1G63245	2.64338	0.240323	3.80287	0.00273652	0.0537928	-1.39183
AT2G18300	1.10894	5.17029	3.80149	0.00274322	0.0537928	-1.80301
AT2G37025	1.89422	1.74476	3.80053	0.00274791	0.0537928	-1.39215
AT4G15610	1.07572	3.98462	3.8004	0.00274851	0.0537928	-1.74424
AT5G40890	1.12073	6.56866	3.80018	0.0027496	0.0537928	-1.77214
AT2G33310	-0.895213	4.82626	-3.80011	0.00274993	0.0537928	-1.81167
AT2G42360	1.25208	2.80152	3.80006	0.00275021	0.0537928	-1.61022
AT4G18880	0.963756	4.03005	3.79827	0.00275891	0.0539158	-1.76414
AT2G40610	-1.13443	5.08158	-3.79672	0.00276648	0.0540164	-1.81511
AT2G38390	4.71416	0.484816	3.83413	0.00277334	0.0541031	-1.45436
AT5G08150	3.95743	-2.15095	3.79317	0.00278395	0.0542628	-1.81966
AT1G24580	-1.18219	2.72766	-3.78951	0.00280203	0.0545675	-1.61248
AT5G26330	-1.3587	1.99947	-3.78798	0.00280963	0.0546679	-1.54685
AT5G41900	-1.31991	3.2188	-3.78717	0.00281371	0.0546997	-1.67892
AT5G59895	-0.93952	5.76272	-3.78562	0.00282145	0.0548024	-1.8255
AT4G28250	-1.36532	5.77055	-3.78051	0.00284708	0.0552522	-1.81685
AT3G44220	-1.54391	2.00739	-3.77921	0.00285368	0.055319	-1.53912
AT5G45500	0.971357	3.42863	3.77885	0.00285548	0.055319	-1.83487
AT5G58320	-0.987983	4.5338	-3.77677	0.00286603	0.0554362	-1.83151
AT4G03550	1.17772	5.32897	3.77668	0.00286649	0.0554362	-1.84816
AT1G54000	1.34374	2.94858	3.77459	0.00287711	0.0555648	-1.66874
AT5G35715	-5.55807	-2.55419	-3.7744	0.00287811	0.0555648	-1.75941
AT2G32560	-0.844619	5.55267	-3.77388	0.00288078	0.0555681	-1.85617
AT1G18170	-0.847692	4.7787	-3.76741	0.00291397	0.05616	-1.86101
AT2G44380	1.6884	1.58021	3.76642	0.00291912	0.0562106	-1.5365
AT2G19000	-4.08496	-2.13969	-3.76096	0.00294754	0.0567091	-1.6849
AT2G32990	-1.14934	4.69674	-3.75918	0.00295684	0.056839	-1.87937
AT4G24780	-1.01261	7.11941	-3.75754	0.00296546	0.0569557	-1.80094
AT3G54990	1.72361	2.00615	3.75686	0.00296903	0.0569753	-1.48944
AT1G23840	1.04731	3.27278	3.75455	0.00298126	0.0571609	-1.74096
AT1G78950	-1.67623	2.79258	-3.79655	0.00298607	0.057204	-1.74705
AT1G09560	0.989836	6.04052	3.75001	0.00300535	0.0574939	-1.8742
AT2G03090	-1.26399	4.75546	-3.74946	0.00300832	0.0574939	-1.89547
AT2G39520	2.82271	-0.335764	3.74922	0.00300958	0.0574939	-1.5207
AT1G30250	-1.75665	3.00394	-3.74886	0.0030115	0.0574939	-1.6816
AT5G52320	-1.18359	5.42316	-3.74755	0.00301852	0.0575787	-1.90216
AT1G02360	1.36597	1.91537	3.74699	0.00302152	0.0575867	-1.56684
AT3G07060	1.10713	3.05031	3.74481	0.00303322	0.0576651	-1.70986
AT2G41250	1.03441	7.75313	3.74443	0.00303531	0.0576651	-1.80493
AT5G20935	-0.973402	3.92572	-3.74441	0.00303543	0.0576651	-1.84838
AT4G26580	-2.37934	0.0987458	-3.74431	0.00303596	0.0576651	-1.46281
AT1G52590	-0.862179	4.76042	-3.74194	0.00304874	0.057828	-1.90649
AT1G15520	2.16426	4.68795	4.1013	0.00304971	0.057828	-1.67395
AT3G16360	-2.14179	-0.159853	-3.73891	0.00306517	0.0580719	-1.48048
AT5G02110	-2.82359	-0.77358	-3.73656	0.003078	0.0582271	-1.5216
AT3G06880	0.905152	4.85408	3.73646	0.00307858	0.0582271	-1.9161
AT3G10080	-0.923099	3.74401	-3.73557	0.00308344	0.0582696	-1.85772
AT3G23560	0.858648	4.19344	3.73414	0.00309129	0.0583687	-1.88474
AT2G13350	-4.80786	-1.39569	-3.73233	0.00310125	0.0584734	-1.6598
AT2G25964	-0.99731	3.76801	-3.73218	0.00310207	0.0584734	-1.85561
AT5G24210	0.968363	7.30777	3.73099	0.00310862	0.0585473	-1.8444
AT4G32510	-2.51895	-0.0390455	-3.72935	0.00311771	0.0586691	-1.48674
AT3G20210	-3.99066	-2.72193	-3.7274	0.00312851	0.0587253	-1.83922
AT1G17830	1.47155	2.39869	3.72732	0.00312898	0.0587253	-1.63721
AT4G22160	-0.92341	4.50953	-3.72683	0.00313171	0.0587253	-1.93369
AT5G01210	0.989971	3.96907	3.72657	0.00313314	0.0587253	-1.87324
AT5G61340	-1.02971	3.7385	-3.72524	0.00314054	0.0587253	-1.88456
AT1G04707	-2.48124	0.0101318	-3.72522	0.00314069	0.0587253	-1.49174
AT5G61680	-4.04082	-2.3482	-3.7238	0.00314863	0.0587253	-1.84561
AT1G06620	1.10711	3.71702	3.72347	0.00315044	0.0587253	-1.83853
AT5G07420	-4.38266	-1.66657	-3.72306	0.00315276	0.0587253	-1.72342
AT5G37478	-6.98079	-0.468157	-3.93878	0.00315498	0.0587253	-1.70559
AT1G11765	-3.9898	-2.09711	-3.72234	0.00315679	0.0587253	-1.72838
AT5G16500	-4.9932	-1.80276	-3.72218	0.00315771	0.0587253	-1.76617
AT5G06385	-0.83841	5.05349	-3.72194	0.00315907	0.0587253	-1.95282
AT1G49390	-4.07002	-1.83072	-3.72193	0.00315911	0.0587253	-1.82562
ATCG01040	-4.09102	-2.38837	-3.72167	0.00316054	0.0587253	-1.89231
AT1G29270	2.31128	0.75968	3.72128	0.00316276	0.0587253	-1.49878
AT3G06530	0.887551	5.06956	3.71969	0.00317172	0.0588429	-1.95153
AT1G26200	1.85184	1.00327	3.71441	0.00320165	0.0592756	-1.527
AT4G23790	-0.920904	4.10803	-3.71397	0.00320414	0.0592756	-1.92619
AT1G18730	-0.898478	6.49493	-3.71307	0.00320929	0.0592756	-1.92773
AT4G04285	-1.49184	2.70361	-3.71229	0.00321372	0.0592756	-1.70158
AT3G10525	-0.841619	5.57577	-3.71226	0.00321388	0.0592756	-1.9649
AT1G05707	3.93269	-2.21396	3.71111	0.00322049	0.0592756	-1.82904
AT3G18950	-1.1075	4.89754	-3.7111	0.00322051	0.0592756	-1.96689
AT5G26690	1.21489	2.86897	3.71105	0.00322081	0.0592756	-1.80142
AT1G01590	-1.75276	1.2063	-3.71025	0.00322543	0.0592756	-1.60109
AT1G23060	-1.94875	1.44848	-3.70961	0.00322906	0.0592756	-1.56799
AT2G45910	1.2816	4.52249	3.70921	0.00323136	0.0592756	-1.94899
AT1G18060	-0.901368	7.20363	-3.70916	0.00323164	0.0592756	-1.8932
AT5G07690	-0.901733	5.63358	-3.70914	0.0032318	0.0592756	-1.9613
AT1G63720	1.25078	2.42263	3.70895	0.0032329	0.0592756	-1.70856
AT1G21520	1.09219	4.15108	3.70861	0.00323485	0.0592756	-1.94824
AT4G14695	-1.35807	2.36659	-3.70687	0.00324489	0.0594107	-1.76082
AT4G37320	-0.979021	3.8621	-3.70578	0.00325114	0.0594764	-1.89759
AT2G38360	-1.12996	3.66652	-3.70462	0.00325787	0.0594846	-1.91118
AT3G22930	1.59582	1.37473	3.70445	0.00325886	0.0594846	-1.60305
ATMG00020	-1.0768	5.872	-3.7037	0.0032632	0.0594846	-1.97419
AT5G48880	-0.926638	6.79819	-3.70343	0.00326481	0.0594846	-1.92348
AT4G11470	2.8206	-0.0272989	3.70341	0.0032649	0.0594846	-1.57017
AT2G36400	1.19827	2.7247	3.70124	0.00327753	0.0596212	-1.76336
AT1G52620	1.51338	1.66152	3.70121	0.00327774	0.0596212	-1.60331
AT5G04560	1.11621	5.33493	3.70032	0.00328288	0.0596661	-1.9842
AT5G22390	-0.903011	5.25808	-3.69814	0.00329566	0.0598234	-1.99495
AT2G35830	-0.849321	6.42939	-3.69793	0.00329689	0.0598234	-1.95308
AT1G29460	-1.1605	2.51476	-3.69565	0.00331033	0.0600185	-1.74025
AT1G05870	-0.843289	5.54941	-3.69391	0.00332056	0.0601211	-1.99448
AT1G77030	0.878697	4.66233	3.69378	0.00332137	0.0601211	-1.98647
AT3G25610	1.12068	4.37797	3.69286	0.00332681	0.0601707	-1.96898
AT3G57660	0.888036	5.16536	3.69183	0.00333289	0.0602321	-2.0036
AT3G63130	-0.92491	6.51011	-3.69124	0.00333641	0.0602468	-1.96616
AT1G03170	-2.09061	1.37943	-3.68959	0.00334622	0.0603396	-1.62132
AT1G17100	-0.988581	7.5755	-3.68947	0.00334695	0.0603396	-1.90227
AT4G16515	-1.76246	1.92143	-3.68892	0.00335019	0.0603494	-1.63615
AT3G62710	-5.00403	-0.0208682	-3.84202	0.00335877	0.0604552	-1.56162
AT4G11170	2.14904	1.26495	3.68347	0.0033829	0.0608232	-1.56692
AT2G25735	1.89586	1.83522	3.68318	0.00338466	0.0608232	-1.59892
AT1G05077	1.84599	1.01328	3.68091	0.00339838	0.0609717	-1.59136
AT1G15760	-1.27224	1.85143	-3.68091	0.00339838	0.0609717	-1.71341
AT2G16890	-1.12296	3.85172	-3.67739	0.00341972	0.0613052	-1.96739
AT5G09730	-1.77411	2.36497	-3.67639	0.00342584	0.0613656	-1.76333
AT3G27500	-3.79521	-1.80333	-3.67573	0.00342989	0.0613889	-1.91218
AT1G79840	1.17748	2.87424	3.67496	0.00343458	0.0614236	-1.80652
AT3G63470	-1.59063	1.48752	-3.66679	0.00348494	0.0622746	-1.631
AT1G22530	0.85664	5.56504	3.66614	0.00348902	0.0622976	-2.05164
AT5G67620	-1.86714	1.01283	-3.66373	0.00350402	0.0624778	-1.60476
AT4G02220	0.865687	4.14228	3.66341	0.00350603	0.0624778	-1.99829
AT3G62410	-1.04349	8.67818	-3.66318	0.00350751	0.0624778	-1.89595
AT5G57420	-2.86075	0.134858	-3.66168	0.0035169	0.0625737	-1.61071
AT3G49530	0.860539	4.59801	3.66142	0.00351849	0.0625737	-2.04976
AT1G09427	4.19046	-2.15938	3.65907	0.00353326	0.0627864	-1.95064
AT1G14740	0.885186	5.73607	3.65709	0.00354576	0.0629583	-2.05596
AT3G57040	-0.823625	5.38163	-3.65445	0.00356255	0.0631489	-2.07446
AT5G46880	1.26865	3.14789	3.65398	0.00356549	0.0631489	-1.8201
AT1G15790	1.201	3.23142	3.65299	0.00357184	0.0631489	-1.92931
AT4G37610	1.07151	4.76565	3.65292	0.00357226	0.0631489	-2.055
AT2G04850	-0.973483	3.94081	-3.65282	0.0035729	0.0631489	-2.02083
AT3G49540	-5.43919	1.4523	-4.16287	0.00357415	0.0631489	-1.4587
AT2G03240	0.915402	4.69686	3.65229	0.00357628	0.0631489	-2.06706
AT4G14819	-2.75138	-0.779734	-3.65145	0.00358162	0.0631933	-1.67204
AT1G52770	1.30138	3.01513	3.64696	0.00361044	0.0636015	-1.85347
AT5G25920	3.89183	-1.61207	3.64696	0.00361045	0.0636015	-1.93984
AT5G18937	-3.882	-1.85217	-3.64466	0.00362532	0.0637886	-1.94611
AT3G59020	0.905452	6.40356	3.64431	0.00362759	0.0637886	-2.05232
AT2G38740	-0.818893	5.96301	-3.64387	0.00363042	0.0637886	-2.07542
AT1G64625	-1.74811	1.74046	-3.64355	0.0036325	0.0637886	-1.72955
AT3G52360	-0.945423	5.23484	-3.64282	0.00363723	0.0638215	-2.09287
AT5G02755	-1.01068	4.09224	-3.64209	0.00364198	0.0638547	-2.02621
AT3G10910	-1.37504	1.80164	-3.64112	0.00364828	0.063915	-1.74528
AT1G32770	-4.77272	-2.03756	-3.6405	0.00365234	0.0639361	-1.84608
AT3G57320	-0.985678	3.89684	-3.63579	0.00368319	0.0644255	-2.02297
AT1G49780	-0.814655	4.46848	-3.63526	0.00368662	0.0644344	-2.0811
AT5G24316	-1.2715	2.40736	-3.63483	0.00368947	0.0644344	-1.81289
AT1G36622	1.53009	2.93211	3.63407	0.00369451	0.064472	-1.89157
AT5G48560	-1.38226	2.52244	-3.63262	0.00370409	0.0645888	-1.95751
AT4G28000	-4.0872	-2.48875	-3.6313	0.00371279	0.06469	-1.93322
AT3G49120	1.17558	7.88515	3.62946	0.00372503	0.0648527	-2.00029
AT4G12000	-0.844569	4.44754	-3.62787	0.00373564	0.0649868	-2.10306
AT2G23000	-1.03325	5.66167	-3.62706	0.00374104	0.06503	-2.1131
AT2G05850	-4.08876	-1.9068	-3.62419	0.00376029	0.0653138	-1.87745
AT4G08040	3.38805	-0.956149	3.62014	0.00378757	0.0657109	-1.7951
AT1G14190	-1.87296	0.945743	-3.61993	0.00378903	0.0657109	-1.67253
AT3G27350	-0.864966	5.94008	-3.61651	0.00381222	0.0660618	-2.12153
AT1G58520	-1.20029	7.62813	-3.61605	0.00381539	0.0660655	-2.02887
AT1G08667	1.62784	2.11348	3.61536	0.00382011	0.0660958	-1.82464
AT3G51240	-0.983805	7.44707	-3.61474	0.00382428	0.0661169	-2.0418
AT4G16660	0.898133	6.85989	3.61267	0.00383852	0.0663116	-2.07491
AT3G25020	1.13387	4.42595	3.61164	0.00384555	0.0663819	-2.12775
AT1G25400	1.23409	3.42627	3.60942	0.00386088	0.0665949	-1.95785
AT2G31890	0.957631	6.54183	3.60862	0.00386639	0.0666385	-2.09903
AT1G05023	1.56243	1.5316	3.60737	0.00387502	0.0667358	-1.75325
AT5G21020	-1.00231	8.00602	-3.60468	0.00389371	0.0669615	-2.03535
AT5G22545	2.38806	0.210967	3.60462	0.00389412	0.0669615	-1.6794
AT3G21700	-0.878669	3.91408	-3.60294	0.00390587	0.0671119	-2.10338
AT3G06355	1.28284	3.45915	3.60119	0.0039181	0.0672703	-2.04434
AT2G45000	0.893232	3.91129	3.59901	0.00393339	0.0674411	-2.09539
AT4G27657	-1.11114	2.96121	-3.59866	0.00393585	0.0674411	-1.96568
AT3G44805	-4.12304	-2.21211	-3.59848	0.00393711	0.0674411	-2.03615
AT4G12030	-0.935737	6.44508	-3.59649	0.00395117	0.0675879	-2.11991
AT5G05965	-2.20732	0.219446	-3.59641	0.00395173	0.0675879	-1.69381
AT4G35320	-0.924257	4.75737	-3.59552	0.00395808	0.0676447	-2.17293
AT1G11785	-3.15203	-0.41828	-3.59425	0.00396703	0.0677459	-1.8115
AT1G52270	-2.54013	1.60363	-3.59357	0.00397184	0.0677762	-1.70981
AT3G58980	-1.07448	2.67758	-3.59179	0.00398457	0.067914	-1.967
AT4G34260	0.855952	5.46007	3.59159	0.003986	0.067914	-2.18263
AT2G16586	-3.83733	-2.77612	-3.58824	0.00400993	0.0682697	-2.00986
AT3G58830	-0.827711	4.42088	-3.58728	0.00401683	0.068335	-2.16174
AT5G07430	-4.26963	1.45454	-4.08344	0.00402617	0.0684288	-1.58225
AT1G30500	-1.00038	3.74427	-3.58566	0.00402847	0.0684288	-2.10195
AT2G38230	-0.942232	8.32069	-3.58361	0.0040433	0.0686285	-2.06071
AT1G77690	-0.946788	3.87711	-3.58208	0.00405439	0.0687554	-2.1457
AT1G20970	0.811754	5.9204	3.58148	0.00405875	0.0687554	-2.18738
AT3G47430	-0.823273	6.46045	-3.58073	0.0040642	0.0687554	-2.16458
AT4G13580	-0.987525	3.38726	-3.5802	0.00406808	0.0687554	-2.03971
AT5G54720	2.03486	1.95506	3.61363	0.00407007	0.0687554	-1.88737
AT1G14890	0.892059	4.32762	3.57956	0.00407274	0.0687554	-2.18856
AT4G31870	-0.815052	5.74485	-3.57932	0.00407447	0.0687554	-2.20179
AT3G48290	-1.85703	1.06766	-3.57919	0.0040754	0.0687554	-1.7702
AT1G80730	-2.16687	-0.517158	-3.57809	0.00408348	0.068811	-1.72243
AT4G39110	-2.44794	0.964775	-3.57775	0.00408593	0.068811	-1.78099
AT5G10430	-0.835099	4.12368	-3.57748	0.00408793	0.068811	-2.17064
AT4G23160	1.57974	1.80713	3.5769	0.00409219	0.0688308	-1.85261
AT2G24190	-0.907735	3.9135	-3.57396	0.00411375	0.0690771	-2.14598
AT1G67050	-0.829684	4.16228	-3.5738	0.00411498	0.0690771	-2.17564
AT1G09180	-1.17569	2.64865	-3.57364	0.00411612	0.0690771	-1.95241
AT4G39800	-1.25263	9.01511	-3.57264	0.00412348	0.0691488	-2.03344
AT5G40720	1.0566	3.44339	3.57208	0.00412766	0.0691586	-2.10758
AT1G56600	-1.86604	4.82352	-3.84784	0.00413167	0.0691586	-2.04383
AT1G11080	1.14875	3.602	3.57104	0.00413534	0.0691586	-2.09635
AT1G61560	1.46646	1.9271	3.57046	0.00413965	0.0691586	-1.86455
AT2G17520	0.861551	5.01902	3.57004	0.00414275	0.0691586	-2.22168
AT1G02070	-1.78575	0.422184	-3.56936	0.00414778	0.0691586	-1.74787
AT2G04515	2.7462	-0.1783	3.56927	0.00414849	0.0691586	-1.75175
AT3G08490	-3.4043	-0.738513	-3.56897	0.00415073	0.0691586	-1.79336
AT3G13610	1.74264	1.90936	3.5688	0.00415193	0.0691586	-1.89447
AT4G15980	-3.29852	-2.22851	-3.56771	0.00416006	0.0692424	-1.91127
AT5G55570	-1.37185	4.14632	-3.5662	0.00417138	0.0693202	-2.05475
AT2G17300	-1.13775	3.46916	-3.56601	0.00417273	0.0693202	-2.11851
AT2G23130	1.14398	4.86679	3.56556	0.00417614	0.0693202	-2.21149
AT2G38090	-1.5804	2.63559	-3.56509	0.00417966	0.0693202	-2.0056
AT5G03350	1.8441	6.9328	3.76304	0.00418026	0.0693202	-2.03399
AT4G22470	2.39176	1.87746	3.59551	0.00419022	0.069434	-1.8179
AT5G27870	-4.68429	-2.04646	-3.56316	0.00419415	0.0694475	-1.99507
AT2G05632	-1.31745	2.62076	-3.56203	0.00420264	0.0695366	-1.99234
AT1G29230	-2.0274	0.362584	-3.55735	0.004238	0.0700258	-1.75619
AT1G05630	0.816031	5.24219	3.55729	0.00423848	0.0700258	-2.24688
AT5G14230	0.944172	3.08939	3.55651	0.00424444	0.0700724	-2.08832
AT1G30795	-3.01178	-0.276563	-3.55551	0.00425202	0.0701128	-1.75936
AT4G22495	1.69604	2.94332	3.58647	0.00425717	0.0701128	-2.03269
AT1G44760	0.899823	5.06773	3.55467	0.00425841	0.0701128	-2.25028
AT3G61390	3.8489	-1.12318	3.55454	0.00425944	0.0701128	-1.86665
AT2G25930	1.1473	3.64199	3.55125	0.00428459	0.0704749	-2.15029
AT2G17280	-1.0119	3.58979	-3.55072	0.00428866	0.0704899	-2.16164
AT1G20780	0.802451	4.70296	3.54997	0.00429446	0.0705334	-2.24879
AT4G23493	-1.87011	0.337628	-3.54888	0.00430287	0.0706054	-1.78276
AT5G65530	-1.85399	1.4497	-3.54858	0.00430517	0.0706054	-1.85919
AT5G26220	1.40797	2.57649	3.54783	0.00431098	0.0706488	-1.98005
AT5G52860	1.36012	2.20274	3.54623	0.00432337	0.0706785	-1.96806
AT2G42760	-0.886928	4.11177	-3.54618	0.00432374	0.0706785	-2.18903
AT2G30990	0.931826	4.04889	3.54606	0.00432469	0.0706785	-2.18618
AT1G09637	1.71493	1.10331	3.54596	0.00432545	0.0706785	-1.82587
AT3G14840	0.811802	6.33817	3.54422	0.00433895	0.0708472	-2.22665
AT1G05777	-0.936046	5.31208	-3.54347	0.00434483	0.0708915	-2.27108
AT4G27730	0.883789	3.62497	3.54252	0.00435218	0.0709596	-2.20008
AT1G74540	1.95668	2.04443	3.53974	0.00437398	0.0711807	-1.94993
AT5G37980	-3.05327	-0.93505	-3.53915	0.00437855	0.0711807	-1.78884
AT5G12000	-5.06842	-1.18094	-3.57133	0.00438325	0.0711807	-1.90239
AT3G06070	0.997512	4.83793	3.53853	0.00438344	0.0711807	-2.26838
AT5G45970	-2.72066	-0.0443124	-3.53835	0.00438489	0.0711807	-1.78234
AT3G28340	1.69767	1.31904	3.53784	0.00438891	0.0711807	-1.84143
AT3G08170	0.795585	5.08411	3.53782	0.00438903	0.0711807	-2.282
AT4G09600	-4.18902	-2.07827	-3.53754	0.00439124	0.0711807	-2.0999
AT3G27809	-2.78033	1.35043	-3.53609	0.00440269	0.0713147	-1.79765
AT1G22380	-2.83322	-0.598169	-3.5354	0.00440817	0.0713516	-1.79112
AT2G31230	-0.884652	3.97983	-3.53457	0.00441467	0.0714052	-2.17492
AT3G43120	-3.77247	-1.50022	-3.53251	0.00443105	0.0716182	-1.94039
AT3G54100	0.888616	3.63686	3.5317	0.00443749	0.0716391	-2.19929
AT4G27470	1.15702	3.22044	3.53139	0.00443998	0.0716391	-2.15129
AT2G42840	1.23549	6.89084	3.53087	0.0044441	0.0716391	-2.22062
AT1G35710	1.61665	8.54069	3.56333	0.00444517	0.0716391	-2.11413
AT2G45480	1.43019	1.68267	3.52921	0.00445736	0.0716797	-1.89896
AT5G13370	1.13728	3.9397	3.52852	0.00446291	0.0716797	-2.20138
AT1G66860	2.93615	0.867706	3.52779	0.00446876	0.0716797	-1.79877
AT1G28400	-1.00973	5.52949	-3.52773	0.0044692	0.0716797	-2.28226
AT2G21970	-0.86748	7.4275	-3.52767	0.00446971	0.0716797	-2.19992
AT5G24215	-2.43656	0.974639	-3.52762	0.00447009	0.0716797	-1.81275
AT1G55560	-2.76755	1.34578	-3.72817	0.00447015	0.0716797	-1.84038
AT1G32900	-1.18993	9.31471	-3.52604	0.00448281	0.0717879	-2.10687
AT4G09570	0.944477	4.48185	3.52597	0.00448333	0.0717879	-2.28146
AT1G78410	1.33239	2.82118	3.52417	0.00449787	0.0719692	-2.06522
AT3G28540	0.932163	6.31257	3.5236	0.00450245	0.0719908	-2.25121
AT4G03595	-0.929317	4.78416	-3.51971	0.00453397	0.0723539	-2.30193
AT4G18340	1.49624	1.83908	3.51964	0.00453455	0.0723539	-1.92033
AT1G48330	-1.18062	2.61558	-3.5196	0.00453487	0.0723539	-2.06255
AT2G44180	0.770862	5.13776	3.51799	0.00454804	0.0725122	-2.31797
AT5G63560	3.2956	-0.983924	3.51696	0.00455641	0.0725647	-1.93432
AT4G17340	-1.02912	6.7489	-3.51662	0.00455923	0.0725647	-2.24486
AT1G48750	-1.25295	5.93415	-3.51619	0.00456272	0.0725647	-2.29596
AT4G01060	-1.5039	1.48398	-3.516	0.00456433	0.0725647	-1.91409
AT1G63910	-4.64112	-0.0494432	-3.66995	0.00457539	0.0726888	-1.78793
AT1G80470	-3.68017	-0.981101	-3.51095	0.00460589	0.0731214	-1.96508
AT1G56550	1.92999	1.27626	3.51033	0.00461104	0.0731511	-1.90396
AT4G25010	-2.9661	-0.0195206	-3.50954	0.00461758	0.0732029	-1.82824
AT5G27420	1.15778	3.63662	3.50506	0.00465485	0.0736919	-2.20615
AT3G24360	-1.50427	1.2187	-3.50504	0.00465503	0.0736919	-1.91308
AT5G58500	-1.34896	1.33014	-3.5039	0.00466452	0.0737289	-1.97678
AT3G48470	1.10015	2.85716	3.50362	0.00466694	0.0737289	-2.10229
AT4G39640	0.846867	5.24814	3.50337	0.00466902	0.0737289	-2.34195
AT5G25995	-2.00222	0.56993	-3.503	0.00467211	0.0737289	-1.84074
AT5G22920	1.08993	3.9917	3.50279	0.00467386	0.0737289	-2.26737
AT4G34710	1.04263	8.00817	3.50112	0.00468792	0.0738984	-2.22459
AT1G03457	1.48303	2.30007	3.49991	0.00469813	0.0739854	-2.02153
AT4G23470	0.885329	6.60686	3.49968	0.00470006	0.0739854	-2.29085
AT5G39210	-0.896973	4.34668	-3.49746	0.00471881	0.0742282	-2.31963
AT3G45640	0.932127	6.90061	3.49569	0.00473383	0.0743593	-2.28634
AT5G16350	-2.20641	1.19222	-3.49559	0.00473474	0.0743593	-1.8866
AT1G30620	0.875323	3.57537	3.49531	0.00473713	0.0743593	-2.24847
AT1G19180	1.0108	3.98331	3.494	0.00474828	0.074482	-2.35576
AT4G35180	1.0951	3.23526	3.49331	0.00475412	0.0745213	-2.21937
AT2G20150	3.28976	-1.9268	3.49098	0.00477411	0.0747821	-2.00448
AT4G22560	-1.45365	1.969	-3.48951	0.00478672	0.0749271	-1.99383
AT4G04930	-2.18581	1.00092	-3.48649	0.00481275	0.0752819	-1.88848
AT1G48600	-0.898347	7.26542	-3.48532	0.00482288	0.0753875	-2.27997
AT1G63860	1.0817	4.04646	3.48403	0.00483413	0.0755063	-2.30949
AT5G12960	-5.6927	-1.44573	-3.51522	0.00483724	0.0755063	-2.06874
AT1G01520	-0.900182	5.25124	-3.48222	0.0048499	0.0755445	-2.37973
AT3G01660	-0.908678	4.08221	-3.48211	0.00485079	0.0755445	-2.32691
AT1G72510	-0.821726	6.25414	-3.48205	0.00485135	0.0755445	-2.35674
AT1G75870	-4.97777	-2.47429	-3.48184	0.00485322	0.0755445	-2.09901
AT5G06510	-1.38675	3.85424	-3.51203	0.00486449	0.0756672	-2.30465
AT1G02930	1.25157	7.37762	3.47918	0.00487643	0.0758002	-2.2902
AT4G33420	1.66483	1.74572	3.47863	0.00488131	0.0758232	-1.98597
AT5G22420	-4.1203	-1.35254	-3.47612	0.00490339	0.0760846	-2.12539
AT1G70290	0.841417	6.46829	3.47533	0.00491036	0.0760846	-2.36548
AT5G14570	-1.10037	5.48754	-3.47528	0.00491079	0.0760846	-2.38519
AT1G15825	1.41366	2.72788	3.475	0.00491324	0.0760846	-2.10392
AT5G24270	-1.70458	1.10432	-3.47471	0.00491582	0.0760846	-1.90668
AT3G56180	-2.10249	1.03857	-3.47387	0.0049232	0.0760846	-1.9157
AT3G61630	0.965363	3.68046	3.47353	0.00492623	0.0760846	-2.28417
AT3G23150	1.06518	2.76634	3.47351	0.00492639	0.0760846	-2.1719
AT2G26400	1.76263	4.42392	3.67943	0.00492879	0.0760846	-2.22808
AT1G13635	-4.52568	0.482615	-3.6799	0.00493357	0.0761058	-1.81881
AT3G01080	1.18473	2.39859	3.47197	0.00494005	0.0761308	-2.13222
AT5G66580	-1.12029	2.96139	-3.47175	0.00494201	0.0761308	-2.1823
AT3G22415	-1.60335	1.17721	-3.47033	0.0049547	0.0762283	-1.94559
AT1G76610	-3.15546	-1.84056	-3.47006	0.00495712	0.0762283	-2.00273
AT4G10020	-1.35957	1.9629	-3.46989	0.00495858	0.0762283	-2.03115
AT2G22230	-0.860837	4.70427	-3.46784	0.00497694	0.076458	-2.3958
AT3G13330	0.961843	6.27875	3.46508	0.00500174	0.0767638	-2.37173
AT4G32650	1.14192	2.59802	3.46486	0.00500372	0.0767638	-2.14283
AT5G56220	0.926555	3.2869	3.46279	0.00502237	0.0769151	-2.2792
AT5G59360	-1.87068	0.580326	-3.46273	0.00502289	0.0769151	-1.90901
AT2G03710	-0.865613	3.82729	-3.46262	0.00502391	0.0769151	-2.32625
AT3G25190	3.41398	0.617203	3.46287	0.00503131	0.0769756	-1.90143
AT1G78460	-1.51308	4.43422	-3.47476	0.00503998	0.0770119	-2.25658
AT1G68360	-1.57988	1.16216	-3.46077	0.00504061	0.0770119	-1.97092
AT5G52810	1.11228	3.16375	3.46007	0.00504701	0.0770119	-2.40158
AT3G51550	0.899349	6.62962	3.46002	0.00504748	0.0770119	-2.36609
AT4G04540	1.67884	0.743151	3.45703	0.00507468	0.0773536	-1.96491
AT3G11430	-3.15272	0.754453	-3.4558	0.00508595	0.0773536	-1.91201
AT1G73600	-1.23996	8.09239	-3.45575	0.00508636	0.0773536	-2.27592
AT5G40140	-0.952345	3.11687	-3.45571	0.00508677	0.0773536	-2.26538
AT3G20460	-2.34275	-0.372344	-3.45566	0.00508718	0.0773536	-1.91527
AT3G45040	0.869173	4.35227	3.45523	0.00509111	0.0773606	-2.39102
AT4G29900	1.00914	6.74431	3.45095	0.00513054	0.0779068	-2.36959
AT5G08790	0.841771	5.8068	3.45047	0.00513494	0.0779206	-2.42663
AT1G78100	-0.813343	5.47863	-3.45005	0.00513878	0.077926	-2.4363
AT2G42830	-1.93143	0.739795	-3.4489	0.00514951	0.0780015	-1.96721
AT4G24010	-1.46205	3.32423	-3.44982	0.00515075	0.0780015	-2.29527
AT2G17760	0.831682	4.87289	3.4456	0.00518013	0.0783934	-2.44416
AT3G19370	-0.910653	5.09059	-3.44376	0.00519736	0.0785886	-2.44967
AT1G19490	-0.970775	4.70405	-3.44324	0.00520225	0.0785886	-2.44039
AT3G15353	-1.05077	10.0245	-3.44309	0.00520359	0.0785886	-2.22238
AT4G31310	-0.920885	5.7614	-3.44272	0.00520711	0.0785887	-2.44129
AT5G01100	1.5475	3.02932	3.45048	0.00522169	0.0787555	-2.26945
AT1G67940	-0.787243	4.53232	-3.4397	0.00523548	0.0788889	-2.44759
AT2G20340	-1.05436	5.36415	-3.43948	0.0052376	0.0788889	-2.45479
AT1G60690	-0.846366	3.95428	-3.43889	0.00524313	0.0788959	-2.38587
AT2G14210	-2.12489	0.119842	-3.43868	0.00524513	0.0788959	-1.93941
AT1G56720	-0.836942	4.10231	-3.43674	0.00526347	0.0790966	-2.43029
AT1G71220	0.882143	5.78624	3.43652	0.00526555	0.0790966	-2.44531
AT2G17695	-0.930174	5.54186	-3.43545	0.00527574	0.0791642	-2.45958
AT2G40400	0.991512	5.92246	3.43511	0.00527893	0.0791642	-2.45254
AT4G28290	-0.900084	4.94606	-3.43493	0.00528068	0.0791642	-2.4609
AT3G10300	0.879931	3.8613	3.43409	0.00528867	0.079207	-2.40444
AT1G64370	-1.01256	7.56461	-3.43388	0.00529063	0.079207	-2.34485
AT5G41340	-0.747699	4.8391	-3.43263	0.00530255	0.0792164	-2.4689
AT3G51238	-0.966802	7.45461	-3.43256	0.00530325	0.0792164	-2.3649
AT3G51430	0.806021	5.09354	3.43227	0.00530597	0.0792164	-2.47097
AT5G23850	0.749691	4.72255	3.43209	0.00530777	0.0792164	-2.46506
AT3G29370	-1.67061	0.962797	-3.43196	0.00530899	0.0792164	-2.00011
AT4G36660	-0.790228	4.79575	-3.43143	0.00531403	0.0792387	-2.46707
AT1G73140	-2.53855	-0.488038	-3.4309	0.0053191	0.0792614	-1.95209
AT2G39890	-0.873635	5.09838	-3.42863	0.00534095	0.0793957	-2.47682
AT1G60810	-0.825218	4.34252	-3.42862	0.00534102	0.0793957	-2.46579
AT1G17540	-4.60217	-2.20545	-3.42833	0.00534377	0.0793957	-2.13841
AT4G25590	-3.17713	-1.05568	-3.4276	0.00535084	0.0793957	-2.01901
AT1G10990	1.90755	1.30349	3.42751	0.00535169	0.0793957	-1.95843
AT1G22140	-0.831139	5.10818	-3.42738	0.00535291	0.0793957	-2.48028
AT5G19230	1.61665	2.57566	3.42738	0.005353	0.0793957	-2.13899
AT1G58390	1.261	1.9569	3.42509	0.0053751	0.0796706	-2.16946
AT1G03920	-1.59778	1.23559	-3.42443	0.00538153	0.079713	-2.03235
AT2G46760	-2.06261	0.231654	-3.42281	0.00539718	0.0798235	-1.96416
AT3G54800	-5.08415	-0.971562	-3.5667	0.0054058	0.0798235	-1.96714
AT5G42050	0.958303	7.88162	3.42189	0.00540615	0.0798235	-2.35987
AT1G32960	1.3277	2.53907	3.42133	0.00541167	0.0798235	-2.19824
AT1G04220	-0.953587	5.2784	-3.42124	0.00541249	0.0798235	-2.4884
AT4G36240	-0.923038	4.06772	-3.42091	0.00541576	0.0798235	-2.43519
AT1G75500	-0.930299	7.27536	-3.42081	0.00541669	0.0798235	-2.39584
AT4G17500	1.04138	4.025	3.42072	0.00541757	0.0798235	-2.3589
AT4G15690	3.46715	0.725363	3.42247	0.00542965	0.0799486	-1.96684
AT2G46150	1.17428	2.49904	3.41848	0.00543948	0.079998	-2.23145
AT5G36790	-1.36353	3.99926	-3.44855	0.00544016	0.079998	-2.41603
AT3G03840	-1.91629	0.973541	-3.41673	0.00545664	0.0801874	-1.99087
AT2G44940	-0.803846	4.38577	-3.41605	0.00546335	0.0802332	-2.47487
AT1G70560	-1.93658	1.37545	-3.41426	0.00548097	0.08042	-2.02018
AT1G09970	0.976082	6.9166	3.41348	0.00548871	0.08042	-2.44224
AT5G10260	-1.65164	1.22893	-3.41338	0.00548971	0.08042	-2.02971
AT3G57540	-1.18038	3.15581	-3.41331	0.00549046	0.08042	-2.36407
AT3G52620	-3.6703	-2.19096	-3.41192	0.00550416	0.0805678	-2.22774
AT4G28040	-1.37497	2.13466	-3.41088	0.0055145	0.0806662	-2.14031
AT3G01980	-0.789679	5.06685	-3.41029	0.00552043	0.0806745	-2.51108
AT5G56600	-0.76056	5.39981	-3.4101	0.00552229	0.0806745	-2.51091
AT3G18810	-4.99038	-2.20643	-3.40929	0.00553032	0.0807297	-2.1872
AT3G28840	-1.90196	2.63789	-3.52244	0.0055333	0.0807297	-2.22825
AT1G21060	0.923824	3.55168	3.40486	0.00557469	0.0812733	-2.38345
AT5G11590	-1.52458	1.58897	-3.4045	0.00557836	0.0812733	-2.12939
AT4G37770	3.47228	-0.933456	3.40419	0.00558147	0.0812733	-2.11367
AT3G50470	1.24541	2.65306	3.4025	0.00559851	0.0814684	-2.29727
AT1G52565	-0.948149	3.81214	-3.40017	0.00562204	0.0817397	-2.44835
AT5G59350	-0.7915	4.04888	-3.39993	0.00562448	0.0817397	-2.47255
AT1G27360	-0.894826	5.06284	-3.39718	0.00565244	0.0820926	-2.53325
AT1G04183	-0.766175	5.23426	-3.39581	0.00566645	0.0822427	-2.5382
AT2G29350	1.0674	8.23899	3.39487	0.00567601	0.0823279	-2.41329
AT1G20180	-3.6763	-0.615474	-3.39437	0.00568116	0.0823492	-2.18273
AT5G54470	-0.775856	3.74648	-3.39266	0.00569865	0.0825492	-2.50533
AT3G54390	-0.923027	4.28917	-3.3916	0.00570958	0.0826298	-2.51211
AT2G45750	-1.36505	1.3776	-3.39129	0.00571285	0.0826298	-2.14948
AT1G08645	0.976444	4.42992	3.39105	0.00571532	0.0826298	-2.50675
AT4G35600	0.745151	5.08917	3.38877	0.00573888	0.0829055	-2.54979
AT5G62165	-1.06682	3.3819	-3.38826	0.00574409	0.0829055	-2.44161
AT1G05450	-2.80038	-1.02074	-3.38782	0.0057487	0.0829055	-2.07451
AT4G08470	0.875374	5.70231	3.38777	0.00574923	0.0829055	-2.54053
AT2G30820	-1.03195	2.63945	-3.38642	0.00576318	0.083053	-2.31091
AT1G14540	4.39097	-1.49819	3.38561	0.00577162	0.0830723	-2.21059
AT1G26130	0.954571	4.27757	3.38558	0.00577195	0.0830723	-2.51503
AT4G34590	-0.911307	4.2301	-3.38377	0.00579088	0.0831973	-2.51939
AT1G75490	1.77427	1.67228	3.38369	0.00579167	0.0831973	-2.09145
AT5G18170	0.920538	5.80513	3.38341	0.00579465	0.0831973	-2.55245
AT5G18010	-2.46388	-0.40886	-3.38332	0.00579554	0.0831973	-2.02321
AT2G31060	0.809044	4.7403	3.38295	0.00579939	0.0831991	-2.54743
AT1G61290	-3.6672	-2.13455	-3.38236	0.00580557	0.0832343	-2.26645
AT3G01830	0.927376	3.15945	3.38103	0.00581951	0.0833612	-2.41784
AT2G25600	-2.60867	-1.36057	-3.38065	0.00582357	0.0833612	-2.05312
AT1G28560	-0.931056	3.2999	-3.38005	0.00582985	0.0833612	-2.41617
AT5G07360	0.823639	4.42826	3.37985	0.00583197	0.0833612	-2.5377
AT5G63500	-1.08574	2.62491	-3.37974	0.00583308	0.0833612	-2.29054
AT4G06195	-1.79999	0.728638	-3.37856	0.00584549	0.0834718	-2.0499
AT3G44990	-1.36693	2.47866	-3.3783	0.0058483	0.0834718	-2.30877
AT5G17880	0.846301	4.32955	3.37761	0.00585552	0.0834785	-2.52477
AT4G14380	-2.41776	0.0993083	-3.3775	0.00585673	0.0834785	-2.03331
AT1G74890	-1.37018	2.2134	-3.37719	0.00585998	0.0834785	-2.27207
AT2G35860	-0.859449	6.05823	-3.37668	0.00586545	0.0835032	-2.53902
AT3G16800	-0.89869	4.08391	-3.37464	0.00588701	0.0837568	-2.52718
AT2G09650	3.31712	-1.47677	3.37321	0.00590223	0.0839199	-2.21212
AT2G33380	-0.879515	8.08628	-3.37236	0.00591134	0.0839959	-2.43749
AT5G57790	-1.00127	3.58562	-3.37186	0.00591663	0.0840176	-2.50203
AT5G10340	-2.15718	-0.00194718	-3.37116	0.00592416	0.0840711	-2.04359
AT3G48850	1.6298	2.37677	3.36955	0.00594133	0.0842612	-2.25713
AT3G50350	-1.11962	3.02808	-3.36705	0.00596822	0.0845889	-2.39347
AT1G05347	1.29333	2.73424	3.36611	0.00597838	0.0846792	-2.38113
AT3G14180	0.743835	4.70559	3.36513	0.00598903	0.0847404	-2.58073
AT2G37770	0.991735	4.0389	3.36501	0.00599029	0.0847404	-2.49045
AT4G02660	1.35132	2.64519	3.36362	0.0060053	0.0848631	-2.3554
AT2G04160	0.80476	5.05836	3.36351	0.00600656	0.0848631	-2.59345
AT5G52640	0.897381	4.70064	3.36271	0.0060152	0.0849314	-2.58439
AT1G67970	1.13584	3.16975	3.36194	0.00602359	0.0849961	-2.45974
AT1G02610	1.19751	2.38496	3.36098	0.00603397	0.085089	-2.27759
AT4G12830	-0.771657	5.72145	-3.35967	0.00604834	0.0852377	-2.59395
AT1G17290	1.05451	6.84939	3.35802	0.0060664	0.0854384	-2.53675
AT3G54060	-0.959484	3.78066	-3.35693	0.00607833	0.0855524	-2.49253
AT3G29639	0.984523	2.97259	3.35647	0.00608336	0.0855693	-2.41444
AT3G52600	-2.57189	0.237469	-3.3557	0.00609189	0.0856354	-2.06722
AT5G43770	-1.22986	2.57564	-3.35468	0.00610311	0.0856932	-2.3115
AT3G24929	0.923899	4.13448	3.35462	0.00610368	0.0856932	-2.57077
AT3G23170	-0.800968	3.81235	-3.35297	0.0061219	0.0858364	-2.53645
AT3G32980	1.52002	2.52245	3.3527	0.00612498	0.0858364	-2.32359
AT5G22780	0.791148	5.46118	3.35266	0.00612541	0.0858364	-2.61216
AT2G40520	0.768165	5.56233	3.35103	0.00614344	0.0860351	-2.60873
AT4G14560	-0.860135	3.35531	-3.34826	0.00617423	0.0863615	-2.49861
AT5G23860	-0.918825	5.76471	-3.34824	0.00617448	0.0863615	-2.60539
AT1G55450	0.900534	5.66519	3.34762	0.00618137	0.0864038	-2.61439
AT4G25850	-1.36742	2.53909	-3.34686	0.00618989	0.0864405	-2.445
AT4G26270	0.796274	4.43437	3.3467	0.00619173	0.0864405	-2.60323
AT5G15430	-2.36775	-0.426195	-3.34613	0.00619801	0.086474	-2.08895
AT1G31310	0.971981	2.88302	3.34487	0.00621215	0.0865676	-2.39752
AT4G06990	3.6443	-1.80799	3.34461	0.0062151	0.0865676	-2.30998
AT1G52190	-1.05988	5.65791	-3.34441	0.00621734	0.0865676	-2.61515
AT2G19800	1.29164	1.41223	3.34387	0.00622342	0.0865676	-2.26153
AT3G56400	0.948804	7.24749	3.34381	0.0062241	0.0865676	-2.52691
AT4G25835	1.58191	1.52962	3.34204	0.00624406	0.0867369	-2.19668
AT4G08245	2.10201	1.61853	3.3562	0.0062476	0.0867369	-2.22484
AT3G21540	0.82661	3.78	3.3417	0.00624792	0.0867369	-2.54054
AT1G60390	-1.21893	3.36162	-3.3408	0.006258	0.086823	-2.52006
AT2G36050	1.08597	2.6593	3.33969	0.00627059	0.0868897	-2.36846
AT3G03125	1.35974	1.74246	3.33936	0.0062743	0.0868897	-2.2443
AT1G03530	0.859331	3.90534	3.33935	0.00627448	0.0868897	-2.55025
AT1G70270	-1.83852	0.767756	-3.33657	0.00630602	0.0872724	-2.10406
AT1G31190	-0.755823	5.47225	-3.33609	0.00631156	0.0872949	-2.64284
AT5G55620	-0.947313	6.42464	-3.33485	0.00632564	0.0874356	-2.5928
AT5G16100	-3.1824	-2.27445	-3.33351	0.00634097	0.0875933	-2.21849
AT1G29440	-1.07663	3.17177	-3.3329	0.00634802	0.0876364	-2.47122
AT5G23920	-0.823946	6.68637	-3.33189	0.00635957	0.0877417	-2.59216
AT3G61750	-0.86247	3.55544	-3.33	0.00638138	0.0879881	-2.56503
AT2G21540	-0.778718	4.1017	-3.32949	0.00638728	0.0880153	-2.60574
AT1G05880	2.29409	-0.1181	3.32861	0.00639749	0.0881016	-2.10678
AT5G57685	-0.864476	3.89571	-3.32801	0.00640436	0.0881414	-2.62667
AT3G10815	1.3205	1.6044	3.32767	0.00640828	0.0881414	-2.23329
AT2G23910	-1.75391	1.1603	-3.3268	0.00641841	0.0882264	-2.13565
AT2G44670	-0.814468	7.1016	-3.3263	0.00642418	0.0882514	-2.5779
AT3G14240	0.939057	6.1653	3.32455	0.00644461	0.0884778	-2.62693
AT3G08720	0.831181	4.23672	3.32346	0.00645732	0.0885692	-2.62125
AT3G18290	0.92652	6.64411	3.32329	0.0064592	0.0885692	-2.61502
AT1G78440	-2.8685	-1.57228	-3.32226	0.00647128	0.0886804	-2.15101
AT5G27060	1.33106	1.90536	3.32167	0.00647817	0.0886984	-2.30597
AT1G25530	-0.893527	3.52869	-3.32147	0.00648054	0.0886984	-2.60505
AT1G31320	-1.59506	1.98989	-3.3204	0.00649305	0.0888153	-2.32957
AT2G36570	-1.10988	5.78644	-3.31998	0.00649805	0.0888292	-2.64115
AT5G07340	0.835067	5.39914	3.31891	0.00651061	0.0889156	-2.66936
AT4G16960	1.46529	2.3402	3.31876	0.00651233	0.0889156	-2.35397
AT3G11964	0.770009	5.51399	3.31771	0.00652478	0.0889892	-2.67411
AT1G29140	-3.00501	0.265826	-3.34565	0.00652569	0.0889892	-2.12672
AT5G19260	-1.45294	2.78582	-3.31532	0.00655302	0.0892921	-2.43256
AT1G07803	-0.923755	3.76021	-3.31508	0.0065559	0.0892921	-2.58129
AT4G04455	-0.839625	3.39573	-3.31336	0.0065763	0.0895155	-2.57481
AT3G52742	1.86445	0.491906	3.31155	0.00659779	0.0897533	-2.17549
AT5G17600	-0.738381	4.94621	-3.31113	0.0066029	0.0897681	-2.68767
AT1G52750	-1.20095	2.29986	-3.31027	0.00661317	0.089853	-2.42507
AT3G03830	-2.40714	-0.366186	-3.30671	0.00665591	0.0903788	-2.16258
AT5G55490	-1.30897	1.18212	-3.3063	0.00666076	0.0903897	-2.28772
AT1G61100	0.844967	5.64091	3.30593	0.00666528	0.090396	-2.69262
AT2G33550	-0.998892	3.69643	-3.30496	0.0066769	0.0904174	-2.58702
AT2G35370	-0.969793	8.57902	-3.30475	0.00667955	0.0904174	-2.538
AT3G27250	-1.67443	2.24429	-3.30425	0.00668548	0.0904174	-2.39667
AT5G11930	-0.909558	2.89973	-3.30422	0.00668594	0.0904174	-2.55592
AT1G06180	0.920676	3.3426	3.30412	0.00668709	0.0904174	-2.51118
AT2G23170	1.23013	2.67885	3.30324	0.00669779	0.0905073	-2.39119
AT5G64410	0.821673	4.61841	3.30174	0.00671602	0.0906987	-2.70092
AT2G25180	0.821941	3.94466	3.30015	0.00673536	0.090905	-2.64321
AT4G20230	-3.67759	-1.5679	-3.29975	0.00674023	0.0909158	-2.34651
AT4G33790	-1.28554	5.50885	-3.32992	0.00675467	0.0910556	-2.66936
AT4G03845	0.907982	3.36542	3.29796	0.00676199	0.0910993	-2.57552
AT2G01190	0.977245	4.36226	3.29662	0.00677852	0.0912669	-2.67093
AT2G32500	-0.731961	5.56186	-3.29598	0.00678637	0.0913106	-2.7151
AT1G72130	-0.922681	5.42544	-3.29569	0.00678994	0.0913106	-2.71475
AT1G58300	1.96263	0.0967351	3.29521	0.00679578	0.0913341	-2.16305
AT2G29090	1.14748	2.71696	3.29431	0.00680684	0.0914278	-2.53075
AT2G15390	0.90003	4.23135	3.29325	0.00681991	0.0915483	-2.6615
AT4G19990	1.20904	3.93845	3.29177	0.00683825	0.0916233	-2.6473
AT3G27200	-0.962317	2.81013	-3.29128	0.00684429	0.0916233	-2.54872
AT3G47440	-1.50367	1.61962	-3.29128	0.00684429	0.0916233	-2.27756
AT1G27440	-1.18811	3.48243	-3.29121	0.00684512	0.0916233	-2.61847
AT1G51940	1.37138	3.58563	3.29105	0.00684708	0.0916233	-2.56828
AT2G46390	-0.869665	5.39524	-3.29081	0.00685011	0.0916233	-2.72521
AT1G79520	-0.766054	5.55124	-3.29025	0.00685709	0.0916618	-2.72255
AT4G37990	1.54351	4.53356	3.41972	0.006879	0.0918033	-2.5898
AT1G47485	-3.00871	-1.75943	-3.28823	0.00688217	0.0918033	-2.23188
AT2G34940	1.32676	2.24085	3.28775	0.00688812	0.0918033	-2.40105
AT4G29440	1.07268	4.05749	3.28745	0.00689184	0.0918033	-2.67682
AT1G01780	-1.06677	3.17507	-3.28739	0.00689257	0.0918033	-2.54253
AT2G40100	-1.07379	7.00934	-3.28715	0.00689564	0.0918033	-2.63419
AT1G29690	0.95349	4.27136	3.28708	0.00689644	0.0918033	-2.69051
AT4G14310	0.949646	3.22384	3.28537	0.00691786	0.0920335	-2.5719
AT4G28400	0.751903	5.64919	3.28419	0.00693267	0.0921757	-2.7273
AT2G44993	1.57256	2.03564	3.28353	0.00694089	0.0922187	-2.38599
AT2G25730	1.02926	4.47963	3.283	0.00694758	0.0922187	-2.70533
AT1G75580	1.02803	3.00256	3.28295	0.00694829	0.0922187	-2.52681
AT2G32885	-3.67843	-1.39139	-3.28206	0.00695942	0.0923114	-2.27244
AT4G05110	-1.13472	2.70509	-3.28173	0.00696361	0.0923116	-2.50596
AT1G28130	0.919467	3.43158	3.28141	0.0069677	0.0923116	-2.58288
AT5G13080	1.28246	2.7729	3.27893	0.00699899	0.0926424	-2.45467
AT3G10020	1.09365	4.42053	3.27877	0.00700096	0.0926424	-2.71032
AT1G59870	1.62311	8.26517	3.36889	0.00700947	0.0927001	-2.54672
AT4G12430	-0.915501	3.09986	-3.27718	0.0070212	0.0927812	-2.56437
AT3G44450	-0.808735	5.38523	-3.27697	0.00702391	0.0927812	-2.74928
AT5G28640	0.851439	4.80009	3.27573	0.00703965	0.0928968	-2.74493
AT1G11303	0.814787	3.85393	3.27563	0.00704097	0.0928968	-2.66555
AT5G59000	-0.982158	2.67878	-3.27509	0.00704787	0.09291	-2.50907
AT5G46770	-3.55964	-2.89767	-3.2749	0.00705029	0.09291	-2.39885
AT3G46690	1.73682	0.81863	3.27348	0.00706841	0.09309	-2.22205
AT1G06720	0.715071	4.94202	3.27317	0.00707229	0.09309	-2.75038
AT2G05914	-1.29637	0.843526	-3.27263	0.00707933	0.0931278	-2.39185
AT5G58780	-1.95107	0.386797	-3.27159	0.00709262	0.0932016	-2.20311
AT1G19640	-1.65253	4.54768	-3.43794	0.00709329	0.0932016	-2.58595
AT1G50240	-0.801538	6.66695	-3.26974	0.00711643	0.0934507	-2.7104
AT3G47540	1.0582	3.56083	3.26776	0.00714193	0.0937189	-2.64237
AT3G54600	-0.968115	7.1145	-3.26751	0.00714525	0.0937189	-2.66968
AT1G51170	-0.908055	3.13128	-3.26431	0.0071867	0.0942073	-2.62697
AT2G09500	1.1129	2.6361	3.26086	0.00723176	0.0947424	-2.53994
AT5G46600	-1.58642	0.315789	-3.25868	0.00726039	0.0950503	-2.27826
AT5G07780	1.55842	0.822012	3.25816	0.00726725	0.0950503	-2.33228
AT3G09960	1.52829	1.15026	3.2581	0.00726803	0.0950503	-2.30109
AT3G13990	0.886234	4.88241	3.25645	0.00728975	0.0952786	-2.78156
AT5G64401	3.16836	-0.755706	3.25603	0.00729529	0.0952953	-2.31451
AT3G04480	0.735338	5.31686	3.25557	0.00730138	0.0953191	-2.78791
AT1G48280	0.890303	2.96595	3.25446	0.00731615	0.0954299	-2.60552
AT5G49800	-1.03926	2.88525	-3.25428	0.00731841	0.0954299	-2.61313
AT5G56840	-1.5271	3.3866	-3.28322	0.00735993	0.0959044	-2.60735
AT1G66350	-1.1069	4.478	-3.2509	0.00736339	0.0959044	-2.77102
AT4G01660	0.713791	4.80486	3.2495	0.00738213	0.0960925	-2.79487
AT5G01015	-1.07249	4.38854	-3.249	0.00738879	0.0960965	-2.75057
AT3G44320	1.17731	3.17298	3.24846	0.007396	0.0960965	-2.56344
AT1G16900	0.845391	3.73535	3.24837	0.0073972	0.0960965	-2.70994
AT3G56230	-1.89172	-0.112088	-3.24819	0.00739965	0.0960965	-2.23533
AT1G32920	0.83275	3.70761	3.24733	0.00741122	0.0961908	-2.69811
AT1G49320	1.14794	2.23356	3.24657	0.0074214	0.0962467	-2.49788
AT3G06085	1.31838	2.54102	3.24637	0.00742414	0.0962467	-2.53065
AT1G61563	-4.16676	1.49573	-3.68426	0.00745703	0.096617	-2.13437
AT1G45545	-0.931781	3.90847	-3.2427	0.00747362	0.0967758	-2.72039
AT4G34150	0.820489	6.68537	3.2418	0.0074858	0.0968259	-2.74266
AT3G26200	1.07394	4.19787	3.24178	0.00748616	0.0968259	-2.69438
AT5G63180	-0.877889	5.92755	-3.24076	0.00749996	0.0968992	-2.79708
AT3G01270	-3.64325	2.89782	-3.94217	0.0075005	0.0968992	-2.21264
AT1G52825	-1.04895	2.64254	-3.24026	0.00750675	0.0969238	-2.52734
AT3G19190	0.990111	5.03203	3.23859	0.00752945	0.0971607	-2.81297
AT3G15355	0.747638	4.12158	3.23515	0.00757656	0.0977123	-2.78284
AT1G04697	1.79636	0.820251	3.23479	0.00758153	0.0977199	-2.30925
AT1G31258	-0.979649	3.41611	-3.23365	0.0075972	0.0978655	-2.6917
AT4G14548	-1.01898	2.7904	-3.23329	0.00760216	0.0978729	-2.59197
AT4G17770	-0.786683	4.71132	-3.23225	0.00761649	0.0980008	-2.82957
AT5G54380	0.82831	5.3249	3.23187	0.00762179	0.0980126	-2.83033
AT3G28750	-3.3098	2.74342	-3.8264	0.00763155	0.0980817	-2.26901
AT5G14090	-0.866546	3.87999	-3.22888	0.0076632	0.0984318	-2.77665
AT5G15160	-1.15472	1.89232	-3.22711	0.00768775	0.0986359	-2.53397
AT1G49740	-0.718764	5.25885	-3.2271	0.00768793	0.0986359	-2.84125
AT2G40360	0.745	5.77294	3.22507	0.0077163	0.0989054	-2.83729
AT2G28450	0.778399	4.31958	3.22495	0.0077179	0.0989054	-2.80312
AT1G16515	-1.39016	1.34931	-3.22455	0.0077236	0.0989054	-2.36814
AT2G22470	1.23962	3.38584	3.22433	0.00772663	0.0989054	-2.71182
AT4G31115	-0.783945	5.08615	-3.22291	0.00774654	0.099047	-2.84695
AT2G14890	-0.826396	6.60925	-3.22291	0.00774657	0.099047	-2.77809
AT5G56250	0.87848	5.312	3.22231	0.00775494	0.0990973	-2.84628
AT3G62720	0.835553	3.78491	3.22183	0.00776172	0.0991272	-2.75275
AT5G05140	0.824473	4.51798	3.22013	0.00778568	0.0993765	-2.81706
AT1G78430	-1.2272	3.07791	-3.21911	0.00780006	0.099485	-2.69167
AT4G28200	0.737971	4.8204	3.21874	0.00780537	0.099485	-2.8428
AT2G22190	-0.938607	3.28269	-3.21858	0.00780755	0.099485	-2.72957
AT4G28710	0.959882	5.34689	3.21813	0.00781398	0.0995102	-2.8516
AT3G17660	-1.24109	1.85981	-3.21486	0.00786047	0.10003	-2.48203
AT2G21990	-3.4074	-1.59033	-3.21439	0.00786711	0.10003	-2.41748
AT1G78920	0.769308	6.24592	3.21431	0.00786823	0.10003	-2.82499
AT1G74590	0.88744	3.48054	3.21231	0.00789687	0.100337	-2.73934
AT1G19250	2.09816	0.986969	3.21117	0.00791317	0.100386	-2.34271
AT5G16340	-1.36617	1.90329	-3.21094	0.00791654	0.100386	-2.48196
AT3G27810	-4.06145	1.84972	-3.4559	0.0079199	0.100386	-2.21063
AT1G30080	-2.13995	-0.612499	-3.21048	0.00792306	0.100386	-2.28809
AT3G49270	-3.3969	-1.41776	-3.21017	0.00792762	0.100386	-2.34859
AT3G61220	-0.774472	6.75597	-3.20981	0.00793282	0.100386	-2.80137
AT3G13650	-1.19734	2.15122	-3.20938	0.00793901	0.100386	-2.55934
AT2G46750	3.7499	-1.82739	3.20931	0.00793989	0.100386	-2.46579
AT5G51910	1.19329	2.31388	3.20904	0.00794387	0.100386	-2.54275
AT4G09420	1.60021	1.67018	3.20891	0.00794566	0.100386	-2.42931
AT5G61210	0.795869	6.24952	3.20744	0.00796686	0.100506	-2.83354
AT5G66210	0.727524	5.07901	3.20744	0.00796691	0.100506	-2.87518
AT5G09855	0.924528	5.477	3.20732	0.00796867	0.100506	-2.87232
AT5G04475	-0.892381	3.45	-3.2069	0.00797467	0.100525	-2.77908
AT2G09440	1.25738	1.63159	3.20634	0.00798279	0.100571	-2.49428
AT1G15960	-0.903442	5.82374	-3.20498	0.00800259	0.100763	-2.86791
AT5G39220	-1.4298	1.21482	-3.20434	0.00801185	0.100823	-2.44285
AT3G24518	-1.07043	3.50184	-3.20287	0.00803322	0.101035	-2.79138
AT4G29000	0.939597	3.44439	3.20071	0.00806477	0.101375	-2.73998
AT1G62560	-0.93218	6.52011	-3.1984	0.00809865	0.101743	-2.81738
AT5G20810	-1.61868	1.30279	-3.19684	0.00812155	0.101974	-2.37121
AT1G09297	2.08872	-0.276056	3.19564	0.00813926	0.102139	-2.31538
AT1G69526	-1.11647	2.45716	-3.19436	0.0081582	0.102251	-2.61857
AT5G20885	-0.796371	4.07949	-3.19434	0.00815844	0.102251	-2.85625
AT1G49500	2.1292	4.33606	3.52252	0.00816196	0.102251	-2.58633
AT2G32550	3.95408	-1.57375	3.1928	0.00818127	0.102435	-2.48214
AT4G23700	1.36704	2.31416	3.19015	0.00822079	0.102837	-2.57746
AT1G02850	0.836208	4.3989	3.19003	0.00822253	0.102837	-2.87551
AT5G24110	1.59375	1.68841	3.18905	0.00823721	0.102927	-2.4603
AT4G24800	0.803973	5.58322	3.18864	0.00824326	0.102927	-2.90631
AT1G63990	-1.26555	1.82529	-3.18862	0.00824354	0.102927	-2.48611
AT3G04140	-0.81231	5.29275	-3.18738	0.00826221	0.103048	-2.9112
AT5G28770	0.739658	4.59997	3.18736	0.00826248	0.103048	-2.89036
AT3G05845	1.23843	2.69007	3.18632	0.00827806	0.103137	-2.64795
AT1G78995	-0.781148	4.68059	-3.18627	0.00827881	0.103137	-2.89697
AT4G08480	1.10536	4.09733	3.18474	0.00830184	0.103366	-2.85212
AT1G67850	0.720105	4.86039	3.18392	0.0083142	0.103459	-2.91381
AT3G04440	-1.53577	1.2632	-3.18333	0.00832305	0.103459	-2.43125
AT3G14520	-3.55485	-2.51943	-3.18332	0.00832324	0.103459	-2.4723
AT1G15440	0.739018	4.24371	3.18125	0.00835462	0.103791	-2.86787
AT4G10390	-0.872574	3.59007	-3.18039	0.00836767	0.103884	-2.80074
AT5G14895	-2.86062	-1.35882	-3.18014	0.00837137	0.103884	-2.3703
AT5G04175	1.45878	2.30581	3.17877	0.0083922	0.104064	-2.59311
AT5G43950	-0.821427	4.345	-3.17857	0.00839522	0.104064	-2.88486
AT4G07275	-0.943695	4.54158	-3.17824	0.0084003	0.10407	-2.91127
AT4G17680	-1.15337	2.5089	-3.17775	0.00840777	0.104104	-2.6381
AT4G39970	-0.809312	6.27533	-3.17417	0.00846266	0.10452	-2.90351
AT3G47070	-0.96986	8.83169	-3.17406	0.00846429	0.10452	-2.75756
AT3G06500	1.05864	5.37926	3.17403	0.00846473	0.10452	-2.92768
AT1G53070	-1.13991	3.90494	-3.17399	0.00846534	0.10452	-2.8979
AT1G50910	-0.931234	4.54612	-3.17364	0.00847072	0.10452	-2.89702
AT1G68640	1.4162	1.29959	3.17362	0.00847108	0.10452	-2.44288
AT1G59590	1.05141	3.28391	3.17329	0.00847604	0.10452	-2.79057
AT2G29320	-0.755915	5.33877	-3.17312	0.00847878	0.10452	-2.93721
AT5G49690	2.36339	-0.356419	3.17275	0.00848443	0.104532	-2.35116
AT1G22650	0.78203	3.97872	3.17168	0.00850093	0.104678	-2.86491
AT5G42070	-0.724248	5.76282	-3.17136	0.00850583	0.10468	-2.9324
AT3G61080	-0.71609	5.5721	-3.17042	0.00852042	0.104802	-2.93878
AT3G10185	-1.91455	0.660249	-3.16921	0.00853911	0.1049	-2.40436
AT1G14800	-1.4818	1.77552	-3.16914	0.00854022	0.1049	-2.46086
AT1G18480	0.804335	3.97143	3.16899	0.00854249	0.1049	-2.86464
AT4G29950	0.743838	6.15659	3.16853	0.00854969	0.104931	-2.91955
AT1G21250	0.882518	7.95816	3.16748	0.00856601	0.104977	-2.8032
AT1G71490	-0.834849	5.30634	-3.16746	0.00856629	0.104977	-2.9467
AT5G11920	0.983144	2.51216	3.16738	0.00856755	0.104977	-2.76177
AT1G75240	0.784116	4.86167	3.16548	0.00859706	0.105281	-2.94756
AT5G58770	-0.910805	6.80914	-3.16517	0.00860197	0.105283	-2.86724
AT1G77510	1.05563	5.44682	3.16444	0.0086133	0.10533	-2.94031
AT3G60190	0.754701	5.29764	3.16432	0.00861521	0.10533	-2.9525
AT1G35580	0.809249	6.74639	3.16188	0.00865345	0.105559	-2.9005
AT4G26530	-0.837563	7.67036	-3.16169	0.00865644	0.105559	-2.83722
AT3G18220	-3.79373	-2.1945	-3.16141	0.00866088	0.105559	-2.49373
AT4G29780	0.843026	3.32817	3.16141	0.00866093	0.105559	-2.80623
AT1G76570	-0.847806	5.32894	-3.16139	0.0086612	0.105559	-2.9564
AT2G04039	-0.790429	7.25558	-3.16113	0.00866533	0.105559	-2.8628
AT1G12211	1.17894	2.26593	3.16092	0.00866857	0.105559	-2.63579
AT4G11655	2.25951	-0.919059	3.16072	0.00867175	0.105559	-2.36364
AT4G24040	1.01098	2.25212	3.15954	0.00869031	0.105644	-2.66653
AT2G18550	2.29645	-0.149125	3.15951	0.00869082	0.105644	-2.36637
AT4G18170	1.64231	1.39432	3.15937	0.00869291	0.105644	-2.48268
AT2G45570	1.12784	3.21288	3.15902	0.00869855	0.105654	-2.72298
AT5G38340	1.33267	1.61965	3.15867	0.00870406	0.105654	-2.50992
AT1G52342	-0.852548	5.86081	-3.1584	0.00870837	0.105654	-2.94983
AT3G48870	0.834189	6.48971	3.15812	0.00871269	0.105654	-2.91517
AT2G45030	0.761027	5.00071	3.15623	0.00874267	0.105943	-2.96494
AT5G37300	-0.979447	5.49772	-3.15602	0.00874596	0.105943	-2.94933
AT4G04223	-1.00342	3.35921	-3.15549	0.00875439	0.105987	-2.85057
AT2G31740	0.690819	4.82597	3.15514	0.00876007	0.105999	-2.96366
AT1G63750	1.17784	3.58684	3.15444	0.00877111	0.106075	-2.84506
AT5G40830	-0.737875	4.39131	-3.15334	0.00878868	0.10623	-2.94374
AT2G40470	-2.97997	-0.77719	-3.15182	0.00881293	0.106465	-2.43193
AT4G02130	0.750433	5.28691	3.15128	0.00882165	0.106513	-2.97521
AT3G05730	2.77014	6.03778	3.80132	0.00883742	0.106646	-2.54718
AT3G07120	-2.04669	-0.16066	-3.14931	0.00885324	0.106695	-2.38895
AT4G02540	0.844222	4.2902	3.1491	0.00885653	0.106695	-2.92428
AT1G72950	1.89042	0.341189	3.1487	0.00886301	0.106695	-2.40513
AT1G64680	-0.758187	7.32561	-3.14859	0.00886487	0.106695	-2.8886
AT4G04970	0.851368	4.62612	3.14831	0.00886925	0.106695	-2.9649
AT5G01550	1.35866	1.96953	3.14826	0.00887016	0.106695	-2.60832
AT2G40530	-1.48978	1.22978	-3.14781	0.00887736	0.106702	-2.49657
AT5G42950	0.855727	6.20705	3.14763	0.00888028	0.106702	-2.94874
AT5G50370	-0.825173	4.10521	-3.147	0.00889037	0.106712	-2.93647
AT1G52500	-0.825125	6.00062	-3.14698	0.00889067	0.106712	-2.96482
AT4G13330	1.11631	2.34877	3.1464	0.00890019	0.106769	-2.64292
AT5G43810	0.771003	4.66619	3.1452	0.00891949	0.106943	-2.97765
AT4G39480	-1.2582	2.2604	-3.14441	0.00893235	0.10704	-2.78393
AT3G10650	0.879129	5.80748	3.14391	0.00894048	0.10708	-2.97599
AT2G30470	0.817646	4.97497	3.14273	0.00895959	0.107251	-2.98302
AT5G49570	0.752978	4.34115	3.14185	0.00897402	0.107366	-2.97221
AT1G65480	-1.69629	0.372216	-3.14033	0.00899878	0.107567	-2.43175
AT3G16250	-0.753462	6.05202	-3.14023	0.0090004	0.107567	-2.97538
AT2G33080	1.40051	1.76448	3.13919	0.00901745	0.107713	-2.58032
AT5G53550	0.804385	5.79472	3.13808	0.00903558	0.107835	-2.98377
AT4G38552	0.934148	6.79288	3.13797	0.00903732	0.107835	-2.93438
AT1G31350	-0.844737	4.12479	-3.13751	0.00904495	0.107835	-2.94308
AT5G52060	-0.771013	6.49359	-3.13724	0.00904939	0.107835	-2.94401
AT5G23760	-0.742446	5.80425	-3.13709	0.00905187	0.107835	-2.99225
AT3G28770	-1.70218	-0.0459316	-3.13641	0.00906307	0.107911	-2.45278
AT4G23280	2.26879	-0.361307	3.13552	0.00907778	0.107983	-2.40611
AT3G12280	0.880586	5.62613	3.13546	0.00907876	0.107983	-2.99509
AT2G30170	-0.700707	5.36335	-3.13339	0.00911282	0.108331	-3.00976
AT2G34910	-3.49367	-1.45075	-3.13302	0.00911903	0.108347	-2.5283
AT1G53560	-0.834765	4.14643	-3.13239	0.00912951	0.108413	-2.94283
AT5G05600	0.860047	6.1011	3.13074	0.00915688	0.108681	-3.01095
AT1G76020	-0.704797	4.39962	-3.12977	0.00917294	0.108814	-2.99448
AT2G38995	-0.868494	5.12885	-3.12926	0.00918147	0.10883	-3.01466
AT5G40210	-1.12825	2.96713	-3.1291	0.00918409	0.10883	-2.75908
AT2G14285	-0.796425	4.3486	-3.12719	0.00921614	0.109152	-2.97432
AT1G22230	-1.50438	0.665561	-3.12514	0.00925046	0.109501	-2.51541
AT2G39470	-0.796125	7.44863	-3.1248	0.00925626	0.109511	-2.92268
AT2G01760	-0.785626	3.74735	-3.122	0.00930334	0.11001	-2.92739
AT1G72240	1.14097	1.92506	3.12158	0.00931048	0.110034	-2.66977
AT4G24260	-1.43729	1.35313	-3.12102	0.00931991	0.110034	-2.59512
AT1G48760	-0.940784	6.2819	-3.12086	0.00932264	0.110034	-2.98643
AT2G26700	1.86805	0.729496	3.1207	0.00932537	0.110034	-2.44337
AT4G02970	-1.05009	5.38368	-3.12043	0.00932999	0.110034	-3.02716
AT1G68690	1.01168	3.27523	3.11881	0.00935753	0.1103	-2.87789
AT2G34930	0.747021	4.03082	3.11793	0.00937246	0.110418	-2.98008
AT1G50040	2.1296	0.891669	3.11568	0.00941079	0.110811	-2.45415
AT5G02130	-0.820822	5.96639	-3.11424	0.00943544	0.111043	-3.02839
AT1G70720	-2.08546	0.0777881	-3.11356	0.00944713	0.111051	-2.48954
AT5G50800	-1.34039	4.5309	-3.20345	0.00944864	0.111051	-2.95838
AT5G49130	-2.33666	-0.116881	-3.11333	0.00945102	0.111051	-2.43731
AT5G06230	-0.813013	5.22234	-3.11181	0.00947712	0.111299	-3.0462
AT5G06310	0.89718	3.72678	3.1104	0.00950153	0.111482	-2.94846
AT3G28080	-0.89355	5.36295	-3.11033	0.00950266	0.111482	-3.04837
AT5G45940	-0.740631	4.52356	-3.11003	0.00950797	0.111485	-3.02123
AT1G64280	0.72031	5.39187	3.1093	0.00952048	0.111573	-3.04984
AT2G01175	-3.61928	-1.75777	-3.10901	0.00952545	0.111573	-2.59898
AT1G32070	-0.829147	6.73392	-3.10705	0.00955952	0.111914	-2.99842
AT2G25440	1.20489	3.93103	3.10648	0.0095695	0.111972	-2.97198
AT1G06753	1.47524	1.89939	3.10523	0.00959121	0.112167	-2.67134
AT4G11850	0.860252	4.84942	3.10358	0.00961989	0.112443	-3.05354
AT1G70160	0.845772	6.62383	3.10288	0.0096323	0.112491	-3.0008
AT2G33480	-0.832152	5.48809	-3.10277	0.00963407	0.112491	-3.06238
AT1G16960	-1.00993	2.57288	-3.10161	0.00965448	0.112671	-2.76521
AT2G21650	-1.6319	4.66448	-3.30927	0.00967918	0.1129	-2.90705
AT2G45900	-1.06259	2.30646	-3.09889	0.00970233	0.113111	-2.79124
AT3G23250	1.49967	1.51174	3.09816	0.00971524	0.113203	-2.61618
AT4G19975	-1.28751	0.58882	-3.09639	0.00974644	0.113387	-2.60385
AT1G13530	2.50671	-0.549161	3.09609	0.00975175	0.113387	-2.46249
AT3G28820	-3.71289	-1.34904	-3.09839	0.0097526	0.113387	-2.46768
AT5G44567	1.73704	0.889614	3.09589	0.00975538	0.113387	-2.5333
AT1G29390	-0.732418	5.11084	-3.09583	0.00975648	0.113387	-3.07671
AT4G18070	-0.68441	5.36247	-3.09501	0.00977096	0.113497	-3.07769
AT2G31830	-0.964214	3.3732	-3.09424	0.00978469	0.113546	-2.90949
AT3G59080	0.962012	2.76042	3.0942	0.00978535	0.113546	-2.81994
AT2G41560	0.969291	5.70008	3.09344	0.00979895	0.113644	-3.07017
AT5G66910	0.761187	4.16177	3.09307	0.00980538	0.11366	-3.03561
AT1G69510	-0.74596	6.26677	-3.09236	0.00981816	0.113749	-3.0464
AT1G55350	1.1364	6.2703	3.09108	0.00984105	0.11379	-3.04299
AT4G21650	-1.17622	7.18104	-3.09097	0.00984298	0.11379	-2.96265
AT3G28890	0.950818	3.08872	3.09091	0.00984403	0.11379	-2.99128
AT4G23550	2.68023	-0.298717	3.09087	0.00984475	0.11379	-2.4737
AT2G25625	-1.19994	5.07135	-3.11905	0.00984718	0.11379	-3.0492
AT1G62300	1.01358	3.81976	3.08994	0.00986135	0.113841	-2.98535
AT1G77855	-1.31525	1.06581	-3.0897	0.0098657	0.113841	-2.5989
AT2G40670	-0.848192	3.27833	-3.08963	0.00986687	0.113841	-2.96926
AT2G09400	1.34605	2.64307	3.08877	0.00988238	0.113953	-2.83202
AT3G48420	-0.768653	6.86061	-3.08847	0.00988771	0.113953	-3.01806
AT2G01400	-0.96364	2.54729	-3.08824	0.0098919	0.113953	-2.81579
AT1G53430	0.676134	5.47941	3.08583	0.00993536	0.114395	-3.09378
AT2G20110	1.35663	1.5079	3.08485	0.00995304	0.114467	-2.61179
AT5G53710	-1.41307	0.699463	-3.08468	0.00995614	0.114467	-2.5759
AT3G09575	-2.18379	-0.450883	-3.08463	0.00995697	0.114467	-2.47892
AT5G06860	1.05753	3.76252	3.08432	0.0099626	0.114473	-2.98913
AT1G11740	-2.89528	-0.936857	-3.08356	0.00997646	0.11454	-2.51432
AT5G51915	1.88368	0.821014	3.08334	0.00998037	0.11454	-2.52211
AT1G24140	0.884582	3.63458	3.08315	0.00998389	0.11454	-2.98048
AT5G63225	2.16073	-0.0478738	3.08208	0.0100033	0.114601	-2.49173
AT3G61230	-1.49605	1.01668	-3.08183	0.0100079	0.114601	-2.56996
AT3G27400	-0.922279	2.55781	-3.08152	0.0100136	0.114601	-2.86691
AT5G50915	0.880395	4.97858	3.08148	0.0100143	0.114601	-3.0931
AT1G43160	1.48721	2.4157	3.08145	0.0100148	0.114601	-2.7289
AT2G34585	-0.709305	5.23387	-3.07994	0.0100422	0.114855	-3.10552
AT3G03165	-1.59837	1.12897	-3.07964	0.0100478	0.11486	-2.58026
AT2G22860	1.26483	2.15384	3.07789	0.0100797	0.115166	-2.75151
AT4G36150	0.906654	3.34751	3.07757	0.0100856	0.115175	-2.96831
AT5G44570	2.24469	0.827915	3.07681	0.0100996	0.115276	-2.49405
AT4G01480	-0.691171	5.64369	-3.07631	0.0101087	0.115321	-3.10359
AT3G52480	1.09672	2.61164	3.07403	0.0101507	0.11574	-2.84493
AT1G26650	-0.770197	4.25482	-3.07312	0.0101675	0.115861	-3.09064
AT3G44730	-1.53586	3.05534	-3.14518	0.0101716	0.115861	-2.90458
AT2G46770	-1.92595	0.605365	-3.07178	0.0101924	0.116038	-2.62095
AT5G16720	-0.884362	3.10503	-3.07085	0.0102096	0.116169	-2.94847
AT3G04965	1.06512	2.54174	3.0706	0.0102142	0.116169	-2.8529
AT1G28390	-0.943706	3.47623	-3.06978	0.0102294	0.116196	-3.01865
AT4G27710	0.814349	5.41259	3.06934	0.0102376	0.116196	-3.1213
AT4G17880	-0.794572	5.79561	-3.0692	0.0102403	0.116196	-3.11211
AT4G12490	1.19131	4.83505	3.09892	0.0102431	0.116196	-3.09329
AT4G11140	1.63245	1.24747	3.06902	0.0102436	0.116196	-2.59424
AT1G45130	-0.762586	4.84475	-3.06879	0.0102478	0.116196	-3.12496
AT2G24370	-3.82217	-2.08955	-3.068	0.0102626	0.116293	-2.59536
AT5G20950	0.821191	6.29047	3.06751	0.0102717	0.116293	-3.08748
AT1G52780	0.809021	4.95489	3.06749	0.010272	0.116293	-3.12503
AT4G23130	0.752745	4.02941	3.06653	0.0102901	0.116438	-3.06343
AT4G09490	-1.06245	2.20558	-3.06615	0.0102972	0.11646	-2.78085
AT4G38470	0.737619	5.17517	3.06567	0.0103062	0.116503	-3.12929
AT4G14100	-0.780676	5.0348	-3.06494	0.0103199	0.116599	-3.13009
AT1G73965	3.47001	-2.43106	3.06386	0.0103402	0.116758	-2.65383
AT1G64065	1.31399	1.68129	3.06349	0.0103471	0.116758	-2.69132
AT3G15200	-0.951997	4.88086	-3.0631	0.0103544	0.116758	-3.11403
AT1G09155	-3.18294	-1.74312	-3.06252	0.0103653	0.116758	-2.5531
AT2G29310	-0.68683	4.30534	-3.06251	0.0103655	0.116758	-3.11196
AT1G75660	0.909766	5.70639	3.06178	0.0103793	0.116758	-3.12321
AT5G61495	2.2678	-0.687704	3.06156	0.0103834	0.116758	-2.51873
AT1G48260	-1.12032	2.9309	-3.06145	0.0103855	0.116758	-2.88197
AT4G03330	-1.70486	0.596303	-3.06138	0.0103868	0.116758	-2.56676
AT1G12845	-0.985077	2.18771	-3.06121	0.0103901	0.116758	-2.88248
AT1G53050	0.737922	4.88154	3.0609	0.0103959	0.116758	-3.1358
AT1G67520	1.36554	2.18325	3.06086	0.0103967	0.116758	-2.78633
AT5G13050	-0.751553	4.6724	-3.06007	0.0104117	0.116788	-3.12109
AT2G35130	-0.758023	5.29613	-3.05999	0.0104132	0.116788	-3.14049
AT5G62580	-0.771467	4.22108	-3.0591	0.0104301	0.116788	-3.11075
AT4G01430	1.01812	2.58036	3.05876	0.0104365	0.116788	-2.86364
AT1G20823	-0.810261	4.13457	-3.05861	0.0104393	0.116788	-3.09384
AT4G03400	0.872494	5.44213	3.05852	0.010441	0.116788	-3.13941
AT1G58190	1.91885	0.95066	3.05767	0.0104571	0.116788	-2.5573
AT5G64460	-0.759919	6.15166	-3.05763	0.0104579	0.116788	-3.11898
AT2G37240	-0.705311	6.50478	-3.05763	0.0104579	0.116788	-3.0895
AT2G27740	-1.2591	1.98274	-3.05733	0.0104636	0.116788	-2.77778
[truncated: 20,338 more rows]

## Sheet: jazD vs Col-0
GeneID	log2FC(jazD/WT)	AveExpr	t	P.Value	adj.P.Val	B
AT3G23550	4.47964	3.91804	16.3892	2.69072e-09	2.8409e-05	11.3406
AT5G61160	5.05711	2.58539	16.043	3.40239e-09	2.8409e-05	11.0217
AT3G11480	4.41795	4.42667	15.8764	3.81551e-09	2.8409e-05	11.0569
AT1G06160	4.68497	2.65858	13.8172	1.73659e-08	9.69753e-05	9.34681
AT1G18710	5.14271	3.23643	12.8404	3.8313e-08	0.000171159	8.85363
AT1G15125	3.74833	5.48744	12.4626	5.2783e-08	0.000185377	8.91937
AT1G72450	-4.10223	4.99569	-12.3514	5.80937e-08	0.000185377	8.58285
AT1G52000	3.50442	7.79199	11.6243	1.10875e-07	0.000309578	8.17505
AT5G28810	11.1242	-0.475747	10.8745	2.24109e-07	0.000543227	3.62378
AT4G15210	-2.60286	5.65358	-10.6544	2.77706e-07	0.000543227	7.3668
AT5G05600	3.11635	6.1011	10.6051	2.91491e-07	0.000543227	7.32225
AT5G49440	-11.0873	2.93461	-10.5344	3.12595e-07	0.000543227	3.50597
AT3G16400	2.85742	6.44176	10.4613	3.36187e-07	0.000543227	7.18419
AT3G55970	3.18164	5.73337	10.4486	3.40474e-07	0.000543227	7.17321
AT4G04840	3.03097	5.66459	10.2596	4.11748e-07	0.000613148	6.99052
AT5G44530	-4.21086	3.92847	-10.0929	4.88073e-07	0.000656286	6.48447
AT1G52040	3.19155	7.27638	10.0624	5.03626e-07	0.000656286	6.7806
AT2G26020	5.84016	4.05832	11.6505	5.2886e-07	0.000656286	6.76899
AT1G35310	-4.90538	1.6839	-9.93954	5.7187e-07	0.000672308	5.9255
AT3G15950	3.67527	3.97091	9.67975	7.51398e-07	0.000839198	6.36548
AT3G16420	3.10646	5.88599	9.13959	1.35132e-06	0.00143735	5.8313
AT4G06746	3.87106	1.94738	8.99903	1.58131e-06	0.00160553	5.47244
AT5G51620	-9.00219	1.6166	-8.92	1.72886e-06	0.00167902	2.83033
AT5G47220	3.16657	4.23582	8.83518	1.90386e-06	0.00173388	5.49704
AT5G55790	-9.54215	1.96259	-8.81177	1.95544e-06	0.00173388	2.7776
AT5G45500	-6.83557	3.42863	-8.72637	2.15677e-06	0.00173388	3.97044
AT5G63450	3.49178	2.1816	8.70894	2.20054e-06	0.00173388	5.16011
AT1G07260	3.23579	2.5537	8.69909	2.22568e-06	0.00173388	5.2786
AT5G49645	-9.5113	1.92216	-8.68927	2.25108e-06	0.00173388	2.71461
AT5G49640	-9.29705	1.8712	-8.57254	2.57793e-06	0.00189642	2.65288
AT3G16530	2.87403	6.61222	8.5548	2.63192e-06	0.00189642	5.17699
AT1G54010	3.7189	4.91674	8.69331	2.93406e-06	0.00192884	5.10029
AT5G13220	2.85112	4.35704	8.46189	2.93522e-06	0.00192884	5.07179
AT1G61610	2.26213	3.95957	8.4189	3.0881e-06	0.00192884	5.0234
AT3G28220	3.84622	7.3186	8.68972	3.10436e-06	0.00192884	5.05015
AT4G13575	2.06934	4.72547	8.41329	3.10867e-06	0.00192884	5.00452
AT5G24420	2.94921	6.18239	8.36526	3.29095e-06	0.00197794	4.95162
AT5G03170	-3.04427	3.97492	-8.34659	3.36489e-06	0.00197794	4.94139
AT1G54020	2.64476	4.68644	8.2933	3.58588e-06	0.00205379	4.86364
AT3G16460	2.84278	4.58565	8.2117	3.95508e-06	0.00215188	4.77828
AT3G14680	3.33659	2.25499	8.1957	4.03213e-06	0.00215188	4.68101
AT5G10520	2.27881	3.38969	8.19283	4.04615e-06	0.00215188	4.75949
AT5G24160	1.96741	5.19658	8.07199	4.68538e-06	0.00243389	4.58921
AT1G74950	-3.5393	4.00985	-7.97772	5.2593e-06	0.00266993	4.45196
AT1G01250	-2.46735	2.9997	-7.91779	5.66306e-06	0.00281102	4.4289
AT4G17245	1.96728	4.52698	7.89631	5.8158e-06	0.00282407	4.3822
AT1G52410	2.32077	7.54007	7.87687	5.95778e-06	0.00283147	4.3774
AT3G47340	1.88326	5.69751	7.83319	6.29067e-06	0.00292739	4.29235
AT5G22460	-2.07431	4.07837	-7.75184	6.96499e-06	0.00316083	4.22894
AT5G52420	-1.85192	5.40521	-7.73934	7.07532e-06	0.00316083	4.18326
AT2G22770	4.32578	1.70793	7.70298	7.40694e-06	0.00324409	3.88665
AT3G16920	-3.8942	3.33618	-7.6544	7.87637e-06	0.00338335	4.0967
AT5G44420	5.01864	6.83902	8.70544	9.21113e-06	0.00377013	4.08622
AT5G07010	1.94418	3.84211	7.52451	9.2953e-06	0.00377013	3.93128
AT5G58310	-2.72809	4.0556	-7.51816	9.37131e-06	0.00377013	3.94116
AT1G14120	5.39061	1.35612	7.51149	9.45191e-06	0.00377013	3.65165
AT2G43150	2.0588	6.78908	7.46813	9.99443e-06	0.00383323	3.85007
AT5G17420	-3.53029	3.39446	-7.45086	1.02196e-05	0.00383323	3.85921
AT4G17500	2.20213	4.025	7.43798	1.03912e-05	0.00383323	3.8241
AT5G44565	-4.18178	2.16439	-7.43248	1.04653e-05	0.00383323	3.40937
AT4G07255	2.36613	4.64142	7.43227	1.04681e-05	0.00383323	3.78639
AT1G09253	-1.9107	4.6401	-7.41903	1.06492e-05	0.00383662	3.79451
AT2G28760	-2.17094	4.20145	-7.40066	1.09058e-05	0.00386671	3.77621
AT5G44520	-2.59401	4.12818	-7.36449	1.14308e-05	0.00396031	3.7536
AT3G26200	2.38	4.19787	7.35823	1.15244e-05	0.00396031	3.71597
AT4G12917	-8.72315	0.942549	-7.33009	1.19552e-05	0.00402942	1.89677
AT1G72230	-2.53322	4.83301	-7.30924	1.22855e-05	0.00402942	3.64774
AT5G59290	-1.75581	6.17897	-7.29918	1.24485e-05	0.00402942	3.61701
AT4G15280	3.05074	1.77741	7.29622	1.24968e-05	0.00402942	3.60633
AT5G50950	-2.44662	6.30471	-7.28829	1.26274e-05	0.00402942	3.6065
AT1G61680	-2.8272	2.41334	-7.22475	1.37278e-05	0.00429797	3.57307
AT1G75280	-1.87123	6.45083	-7.21782	1.38539e-05	0.00429797	3.51118
AT1G64360	-2.55432	5.55459	-7.2036	1.41166e-05	0.00431949	3.49825
AT3G16450	4.33452	2.96004	7.32943	1.52684e-05	0.00460879	3.4833
AT4G23690	-2.61225	2.47201	-7.08447	1.65379e-05	0.00475883	3.39049
AT5G45490	-8.93335	1.89476	-7.07911	1.66567e-05	0.00475883	1.7221
AT3G59930	4.91088	1.33324	7.07292	1.67951e-05	0.00475883	3.06211
AT1G19670	2.16245	8.58543	7.06937	1.68751e-05	0.00475883	3.36335
AT5G54470	-1.94969	3.74648	-7.0642	1.69923e-05	0.00475883	3.35911
AT4G11320	2.35197	6.13237	7.05897	1.71117e-05	0.00475883	3.2939
AT3G16525	2.79107	5.97024	7.20385	1.72568e-05	0.00475883	3.32184
AT3G61990	1.86388	3.91153	7.03484	1.76744e-05	0.00476119	3.27375
AT1G53430	1.55583	5.47941	7.03412	1.76917e-05	0.00476119	3.2409
AT1G59950	3.12764	0.699611	7.00343	1.84367e-05	0.00490264	3.20501
AT1G03820	-2.63433	3.7175	-6.95243	1.97506e-05	0.00519022	3.21058
AT5G50530	3.66088	1.11561	6.82508	2.3488e-05	0.00606504	2.88203
AT5G55570	2.18255	4.14632	6.82091	2.36226e-05	0.00606504	2.96439
AT4G15233	2.17162	3.26588	6.80627	2.41012e-05	0.0061176	3.02647
AT5G44582	-6.3939	-0.00495837	-6.7638	2.55498e-05	0.0063264	1.42654
AT2G40480	-1.78502	4.36204	-6.76201	2.56128e-05	0.0063264	2.90802
AT5G08825	-3.07124	3.29658	-6.75747	2.57735e-05	0.0063264	2.97094
AT5G43500	1.64491	4.2144	6.73699	2.65117e-05	0.00641984	2.85317
AT3G20100	-1.77464	6.07434	-6.73108	2.6729e-05	0.00641984	2.83925
AT1G07440	-1.66062	5.51096	-6.72006	2.71391e-05	0.00642586	2.82061
AT5G56910	-4.12954	2.41965	-6.71501	2.73294e-05	0.00642586	2.65814
AT1G72520	1.86055	4.37977	6.65058	2.98849e-05	0.00685056	2.74717
AT1G19180	-2.88256	3.98331	-6.64717	3.0027e-05	0.00685056	2.82435
AT4G03420	1.69142	5.68729	6.64571	3.00883e-05	0.00685056	2.70746
AT3G15356	3.7828	6.08235	7.59877	3.03624e-05	0.00685056	2.9195
AT2G37090	-3.65151	1.65858	-6.61757	3.12921e-05	0.00695945	2.66064
AT4G24640	-6.75381	-1.82698	-6.61355	3.14682e-05	0.00695945	1.32622
AT5G04530	1.95594	3.89343	6.58972	3.25343e-05	0.00712468	2.69074
AT1G66120	-6.29712	-1.06805	-6.57356	3.32791e-05	0.00712639	1.67554
AT4G24350	2.31982	6.39219	6.55708	3.40574e-05	0.00712639	2.61618
AT5G59305	-3.35756	2.88716	-6.55089	3.43547e-05	0.00712639	2.6953
AT1G22360	1.77452	4.24991	6.54054	3.4858e-05	0.00712639	2.58394
AT5G05390	-5.40828	1.1933	-6.53476	3.51427e-05	0.00712639	2.2981
AT4G11310	3.45023	0.796019	6.5325	3.52549e-05	0.00712639	2.61297
AT1G10990	3.43052	1.30349	6.52511	3.56232e-05	0.00712639	2.45432
AT4G13340	1.50304	5.74026	6.52208	3.57756e-05	0.00712639	2.52436
AT4G18260	-2.84482	3.3066	-6.51453	3.61584e-05	0.00712639	2.63992
AT5G44030	-2.47029	4.26023	-6.51379	3.6196e-05	0.00712639	2.57721
AT3G59845	-5.84001	2.02175	-6.51276	3.62489e-05	0.00712639	2.30873
AT5G01360	-3.41685	1.58174	-6.51038	3.63705e-05	0.00712639	2.54389
AT3G62020	-2.17911	3.11868	-6.49013	3.74248e-05	0.00722933	2.59978
AT1G28010	2.18396	3.55877	6.4879	3.75432e-05	0.00722933	2.58317
AT3G09260	3.32936	5.28903	7.14468	3.86854e-05	0.00736452	2.63122
AT4G26320	-7.45599	-1.36338	-6.46272	3.89046e-05	0.00736452	1.22798
AT3G19700	-1.51858	6.44371	-6.44965	3.9632e-05	0.00742911	2.44651
AT2G29460	2.175	4.48643	6.4447	3.99111e-05	0.00742911	2.45967
AT5G45040	1.49911	4.28306	6.43099	4.06957e-05	0.00746836	2.41104
AT5G46880	2.1704	3.14789	6.42935	4.07906e-05	0.00746836	2.51563
AT4G27860	1.89936	4.97282	6.39758	4.26772e-05	0.00775026	2.35704
AT1G08283	-2.75149	2.12972	-6.39076	4.3094e-05	0.00776284	2.46739
AT4G13410	1.67075	5.24014	6.38251	4.36041e-05	0.00779188	2.3256
AT5G24580	-1.72978	4.45603	-6.36965	4.44126e-05	0.00784166	2.35295
AT3G53300	-6.35946	-2.35746	-6.36694	4.45848e-05	0.00784166	1.11037
AT5G50030	-4.5344	0.423546	-6.3476	4.58353e-05	0.00799861	2.00084
AT1G46480	-2.30247	2.47474	-6.32535	4.73206e-05	0.00819381	2.38823
AT4G27300	1.72687	6.33159	6.31489	4.80372e-05	0.0082009	2.25427
AT3G26110	-6.12672	-1.77991	-6.31404	4.80959e-05	0.0082009	1.05575
AT1G66700	2.27409	3.38849	6.28123	5.042e-05	0.0085261	2.27352
AT2G32880	2.02681	3.55616	6.27648	5.07665e-05	0.0085261	2.27869
AT5G47800	-2.43696	2.74663	-6.21251	5.56858e-05	0.00924297	2.23315
AT3G17060	-6.04582	-2.45866	-6.21032	5.58625e-05	0.00924297	0.965067
AT5G60490	-4.13205	3.73332	-6.8154	5.68311e-05	0.0093341	2.31062
AT1G35290	-2.56511	2.78153	-6.18398	5.80413e-05	0.00946328	2.19385
AT5G48140	-5.28302	0.0353738	-6.14241	6.16648e-05	0.00998121	1.45369
AT1G33800	-2.83749	2.37889	-6.12201	6.35305e-05	0.0102092	2.1073
AT3G25290	-2.67045	4.07529	-6.12761	6.40793e-05	0.0102239	2.03579
AT4G09990	-4.47639	0.842723	-6.09593	6.60039e-05	0.0104562	1.73548
AT5G52070	2.07492	4.59332	6.069	6.86651e-05	0.0108012	1.88547
AT1G78460	2.26794	4.43422	6.10463	7.02241e-05	0.0109692	1.86882
AT4G21650	-2.20069	7.18104	-6.04032	7.16261e-05	0.0110987	1.87018
AT1G78265	1.52279	4.19956	6.03633	7.20485e-05	0.0110987	1.83689
AT2G28315	-3.57932	2.15946	-6.03134	7.25801e-05	0.0110987	1.97406
AT3G55990	-2.87083	2.85315	-6.02705	7.30407e-05	0.0110987	1.96388
AT1G35350	1.5008	4.91686	6.0181	7.40129e-05	0.0111524	1.79671
AT1G15830	1.35315	4.85746	6.01463	7.43925e-05	0.0111524	1.78589
AT3G28917	-5.20468	-0.255376	-6.01003	7.49003e-05	0.0111537	1.29289
AT5G57685	-1.81023	3.89571	-5.98389	7.78542e-05	0.0115167	1.83089
AT4G00870	-1.96882	3.27348	-5.96348	8.02467e-05	0.0117926	1.84576
AT5G17490	1.91568	2.53774	5.94049	8.30352e-05	0.0121226	1.82816
AT5G48570	-6.71304	1.25266	-5.93393	8.38496e-05	0.0121247	0.777548
AT5G15630	-2.75651	2.82885	-5.93165	8.41349e-05	0.0121247	1.8194
AT3G28810	-6.05004	-2.17121	-5.91867	8.57778e-05	0.0122822	0.7166
AT2G39700	-1.67408	5.6972	-5.90495	8.75518e-05	0.0123944	1.63091
AT5G53048	-2.17445	4.55909	-5.90197	8.7942e-05	0.0123944	1.69622
AT1G73640	-2.76394	1.97215	-5.8998	8.82264e-05	0.0123944	1.78718
AT2G30930	1.67622	4.96752	5.89129	8.93554e-05	0.0124351	1.60068
AT3G02810	-6.7255	-1.85324	-5.88924	8.96296e-05	0.0124351	0.714161
AT3G20530	-6.09098	-1.36292	-5.86077	9.35312e-05	0.0128963	0.663001
AT5G05960	-2.60646	3.55009	-5.85177	9.48025e-05	0.012949	1.67653
AT1G66370	2.23798	2.17578	5.84906	9.51879e-05	0.012949	1.70794
AT1G70290	1.42553	6.46829	5.84582	9.56522e-05	0.012949	1.54358
AT5G17540	1.42668	3.70959	5.83201	9.76571e-05	0.0131408	1.54788
AT1G11700	-1.50454	5.47141	-5.82196	9.91434e-05	0.0131586	1.50023
AT3G55646	2.42304	2.81558	5.82119	9.92582e-05	0.0131586	1.65507
AT1G62560	-1.64862	6.52011	-5.81817	9.97106e-05	0.0131586	1.51173
AT4G18770	-3.02319	1.87169	-5.81527	0.000100146	0.0131586	1.67549
AT5G23960	-5.91723	-1.70177	-5.80537	0.00010165	0.0132422	0.638835
AT3G19710	-1.75629	7.72457	-5.8033	0.000101968	0.0132422	1.52599
AT3G06035	-2.06839	4.47929	-5.79333	0.000103511	0.0133649	1.5014
AT3G47750	1.61952	3.19936	5.7868	0.000104537	0.0134197	1.536
AT3G46700	3.94421	1.24812	5.78244	0.000105227	0.0134312	1.49957
AT1G68723	-2.352	1.77202	-5.75923	0.000108983	0.0138316	1.5953
AT2G34810	1.41129	5.89155	5.75164	0.000110242	0.0138358	1.3816
AT3G25130	-2.98548	2.83429	-5.75156	0.000110255	0.0138358	1.5758
AT5G28237	2.33597	2.39889	5.72726	0.000114392	0.0142747	1.52944
AT1G25530	-1.83743	3.52869	-5.71757	0.000116087	0.0144058	1.46085
AT1G12080	-1.96387	4.99547	-5.7054	0.000118254	0.0145935	1.33865
AT5G52810	-3.89644	3.16375	-5.69828	0.000119541	0.0146713	1.46955
AT3G02970	-5.62175	-2.33494	-5.69404	0.000120316	0.0146798	0.486127
AT1G76600	2.24341	2.71707	5.68847	0.00012134	0.0146798	1.48015
AT5G22580	-1.61292	6.45314	-5.68716	0.000121582	0.0146798	1.31438
AT1G44350	1.82584	4.9548	5.67575	0.000123714	0.014857	1.27091
AT5G37940	-2.02349	3.83399	-5.67039	0.00012473	0.0148989	1.32915
AT5G56870	1.44979	4.44115	5.65799	0.000127113	0.0151028	1.25757
AT5G61590	2.05743	4.92954	5.64806	0.000129055	0.0152524	1.2336
AT2G02140	-5.47557	-2.62846	-5.62879	0.000132916	0.0156056	0.420127
AT5G51470	3.88982	-0.409153	5.62622	0.000133441	0.0156056	1.09367
AT1G28400	-1.62659	5.52949	-5.61309	0.000136154	0.0157729	1.17924
AT5G46115	-6.56574	0.303042	-5.61176	0.000136431	0.0157729	0.479978
AT5G57560	1.65257	4.29034	5.60899	0.000137012	0.0157729	1.26772
AT5G45080	-5.44206	-1.74187	-5.60143	0.00013861	0.0157729	0.388921
AT5G11670	1.78763	7.35795	5.59933	0.000139059	0.0157729	1.21637
AT5G37950	-1.86722	3.07763	-5.5991	0.000139108	0.0157729	1.29807
AT2G26850	-5.91442	-1.71332	-5.5895	0.000141175	0.0159263	0.435461
AT1G78270	1.26325	4.19141	5.58379	0.00014242	0.0159861	1.13146
AT5G50580	3.98238	-0.360435	5.57682	0.000143955	0.0160776	0.965738
AT2G41178	1.23049	5.01067	5.57217	0.000144988	0.0160858	1.09409
AT1G30135	4.48995	0.615402	5.57002	0.000145468	0.0160858	1.1235
AT2G44480	3.18859	0.890625	5.56142	0.000147409	0.01622	1.20602
AT5G44980	-5.60773	-0.71661	-5.54723	0.000150669	0.0163842	0.346478
AT5G02940	1.54778	7.11476	5.54668	0.000150797	0.0163842	1.11481
AT4G37520	1.46866	5.49637	5.54537	0.000151101	0.0163842	1.05562
AT3G58070	-2.01975	2.55159	-5.52399	0.000156173	0.0167141	1.22165
AT3G54990	2.47417	2.00615	5.52094	0.000156912	0.0167141	1.25111
AT4G15200	-3.06561	1.45869	-5.51729	0.000157801	0.0167141	1.21821
AT4G08150	-1.89369	5.55561	-5.51381	0.000158652	0.0167141	1.03214
AT3G54260	-1.99161	4.11394	-5.51381	0.000158653	0.0167141	1.09619
AT5G20960	1.48345	4.28187	5.51324	0.000158792	0.0167141	1.07487
AT2G35760	-1.47308	4.58455	-5.51085	0.000159382	0.0167141	1.03875
AT5G06930	-2.389	2.63912	-5.50153	0.000161697	0.0167672	1.20181
AT1G02205	-1.79312	7.55122	-5.50086	0.000161865	0.0167672	1.05463
AT3G01700	-5.00454	0.147879	-5.49743	0.000162728	0.0167672	1.00575
AT2G17710	-1.7159	4.21507	-5.49424	0.000163536	0.0167672	1.05651
AT5G53050	-1.68575	5.21829	-5.49201	0.000164101	0.0167672	1.00491
AT5G48560	-3.14397	2.52244	-5.49087	0.000164391	0.0167672	1.20744
AT2G16660	1.95909	5.97463	5.48328	0.000166339	0.0168887	0.966938
AT5G25830	-2.51194	2.3908	-5.47913	0.000167413	0.0169208	1.18102
AT1G62360	-1.55353	4.81007	-5.47577	0.00016829	0.0169329	0.985182
AT1G22530	1.2781	5.56504	5.47048	0.000169678	0.0169494	0.932975
AT3G01530	-2.06326	1.68031	-5.46601	0.000170859	0.0169494	1.16173
AT4G02360	2.27435	2.38833	5.46586	0.000170901	0.0169494	1.15654
AT2G01850	1.37538	7.49963	5.46225	0.000171861	0.0169494	0.994217
AT2G22330	1.56722	6.29934	5.45846	0.000172879	0.0169494	0.950312
AT5G18910	-6.19838	-2.03129	-5.45798	0.000173007	0.0169494	0.289656
AT2G26650	1.36723	3.91557	5.45117	0.000174849	0.017055	0.973267
AT5G48530	-3.49541	2.47915	-5.44333	0.000176998	0.0171896	1.09429
AT2G27420	-1.85442	6.02072	-5.43183	0.000180198	0.0174183	0.9071
AT5G54930	1.3506	3.6077	5.42929	0.000180912	0.0174183	0.947619
AT1G20070	-1.42753	4.91775	-5.42124	0.000183199	0.0174947	0.880844
AT3G56700	-6.9883	0.453676	-5.41615	0.000184661	0.0174947	0.327111
AT5G11930	-1.83564	2.89973	-5.41578	0.000184767	0.0174947	1.05207
AT2G18230	-1.32749	5.48467	-5.41553	0.000184839	0.0174947	0.860733
AT1G69080	-1.86593	3.71632	-5.4116	0.000185976	0.017528	0.96341
AT5G28690	-6.69595	-2.26173	-5.40725	0.000187245	0.0175349	0.256319
AT2G43100	-1.73799	5.89513	-5.40597	0.000187619	0.0175349	0.855122
AT1G75590	-2.59063	2.05877	-5.40316	0.000188446	0.0175389	1.0682
AT1G05523	-1.5412	4.78652	-5.38313	0.000194443	0.0179123	0.828589
AT3G02310	-1.82097	3.54707	-5.38203	0.000194778	0.0179123	0.96102
AT2G37025	2.62561	1.74476	5.3813	0.000195003	0.0179123	1.04131
AT1G76790	2.57369	3.14887	5.37966	0.000196764	0.0179123	0.957734
AT1G35140	2.14035	3.03603	5.3755	0.000196783	0.0179123	1.01576
AT1G28370	1.9742	2.32859	5.37097	0.000198185	0.0179123	1.01188
AT1G72180	1.54549	5.79424	5.37075	0.000198251	0.0179123	0.781694
AT5G45440	4.59004	0.170618	5.36677	0.000199492	0.0179123	0.713951
AT2G45580	-4.24799	0.487644	-5.3641	0.00020033	0.0179123	0.881847
AT3G28270	1.51424	7.79507	5.35827	0.00020217	0.0179123	0.869456
AT4G03290	-5.84147	-1.18941	-5.35491	0.000203242	0.0179123	0.322093
AT1G25400	1.8101	3.42627	5.35404	0.000203518	0.0179123	0.895073
AT2G29170	1.96347	2.61379	5.35377	0.000203603	0.0179123	0.898221
AT4G37150	1.5742	3.59221	5.35352	0.000203685	0.0179123	0.852403
AT1G12780	-1.218	5.3809	-5.33828	0.00020862	0.0182743	0.735689
AT5G40630	-4.44009	0.0998406	-5.33303	0.000210349	0.0183538	0.665573
AT3G57690	-3.15447	1.91813	-5.32601	0.000212687	0.0184709	0.964078
AT3G24420	-1.58223	4.76937	-5.32405	0.000213345	0.0184709	0.734238
AT5G45510	-1.307	6.27971	-5.30816	0.000218751	0.0188658	0.68811
AT4G23496	-6.52925	-0.548745	-5.30355	0.000220347	0.0189304	0.175037
AT1G66760	2.51088	3.91646	5.3635	0.000227527	0.0193995	0.813035
AT2G24440	-2.13408	2.44556	-5.28017	0.000228633	0.0193995	0.857724
AT5G47990	5.31019	-2.94602	5.27784	0.000229479	0.0193995	0.0055734
AT5G13210	1.77435	2.64891	5.27472	0.000230611	0.0193995	0.81759
AT1G52400	2.30666	10.0935	5.27376	0.000230962	0.0193995	0.795964
AT2G04285	-5.22716	-2.46547	-5.27295	0.000231257	0.0193995	0.057935
AT3G01970	1.54267	3.33454	5.27123	0.000231887	0.0193995	0.726312
AT4G13572	1.79667	3.60903	5.2671	0.000233408	0.0194538	0.688912
AT2G43050	-3.1515	1.36472	-5.25886	0.000236473	0.019636	0.861101
AT1G25550	1.29901	5.11819	5.25629	0.000237436	0.019643	0.60552
AT2G05914	-4.11106	0.843526	-5.25235	0.000238923	0.0196931	0.583785
AT1G58270	1.74692	4.14995	5.24889	0.000240239	0.0197287	0.635729
AT1G78970	-1.89703	4.73741	-5.24517	0.00024166	0.0197423	0.619569
AT5G37300	-1.65174	5.49772	-5.24348	0.000242306	0.0197423	0.592691
AT1G64670	1.32742	4.62255	5.24067	0.000243388	0.0197423	0.584747
AT1G71920	4.41929	-0.79349	5.23924	0.00024394	0.0197423	0.530494
AT5G07015	-1.47054	5.0943	-5.23229	0.000246646	0.0198893	0.577716
AT1G61566	-3.70062	1.76825	-5.21757	0.000252481	0.0202866	0.801705
AT5G50335	1.4462	3.43458	5.20744	0.000256582	0.0204013	0.618604
AT3G28500	-1.92519	4.66226	-5.20727	0.000256651	0.0204013	0.575239
AT1G65450	-2.16426	3.2778	-5.20566	0.00025731	0.0204013	0.691619
AT2G33815	-1.21703	5.69915	-5.20504	0.000257562	0.0204013	0.520274
AT1G25240	-5.55378	-2.16015	-5.1917	0.000263093	0.0206987	-0.00463509
AT2G22055	-5.20826	-1.95812	-5.19151	0.00026317	0.0206987	0.0310528
AT1G68725	-2.32385	2.20152	-5.17591	0.000269797	0.0211455	0.713305
AT1G54740	1.53758	3.26564	5.17187	0.000271541	0.0212077	0.606877
AT3G08770	-1.5105	6.70827	-5.1667	0.00027379	0.0213089	0.481868
AT1G49290	-5.89674	-2.26371	-5.15816	0.000277553	0.0214534	-0.0239817
AT5G39880	-6.01249	0.0432053	-5.15813	0.000277567	0.0214534	0.31848
AT2G40320	-3.21327	2.19894	-5.15347	0.00027964	0.0214654	0.700147
AT2G43520	1.46639	3.30943	5.15346	0.000279645	0.0214654	0.572364
AT2G29350	1.62598	8.23899	5.1454	0.000283272	0.0216072	0.514557
AT2G43530	1.67465	7.31234	5.14506	0.000283427	0.0216072	0.492313
AT1G29050	-1.26351	4.82732	-5.13944	0.000285984	0.021728	0.425356
AT1G60810	-1.3331	4.34252	-5.1372	0.000287014	0.0217323	0.456986
AT1G09257	1.92599	2.03308	5.13261	0.00028913	0.0218185	0.634046
AT3G24460	-1.29718	5.34105	-5.12691	0.000291782	0.0219446	0.394308
AT2G43820	1.60975	4.10382	5.12408	0.000293107	0.0219702	0.476993
AT1G22890	1.45449	4.87951	5.11576	0.000297043	0.0221569	0.393676
AT2G46510	1.40025	5.00185	5.11463	0.000297581	0.0221569	0.368098
AT1G72110	-7.06626	-1.28133	-5.11026	0.000299677	0.0221804	-0.0349674
AT4G28250	-1.85217	5.77055	-5.10882	0.000300367	0.0221804	0.380067
AT2G26490	-5.23456	-2.44366	-5.10777	0.000300876	0.0221804	-0.104029
AT3G09530	-5.21681	-1.68726	-5.10173	0.000303809	0.0222028	0.0375105
AT2G35930	1.62934	2.93485	5.09973	0.000304787	0.0222028	0.548852
AT2G41180	1.16983	5.05898	5.09936	0.000304964	0.0222028	0.333384
AT1G25560	1.41991	5.36692	5.09897	0.000305156	0.0222028	0.33929
AT5G22490	-3.85273	2.3393	-5.16707	0.000307988	0.0222435	0.63435
AT2G36570	-1.70291	5.78644	-5.08969	0.000309741	0.0222435	0.34467
AT5G64770	-1.34524	5.95397	-5.08553	0.000311817	0.0222435	0.341083
AT5G25190	1.54664	3.68499	5.08474	0.000312216	0.0222435	0.46036
AT3G46900	-1.70828	2.71294	-5.08336	0.00031291	0.0222435	0.536343
AT5G39420	-3.01575	1.72341	-5.08243	0.000313378	0.0222435	0.600011
AT4G27435	-2.23842	3.11554	-5.08019	0.00031451	0.0222435	0.481194
AT4G12880	-1.3508	5.2588	-5.07937	0.000314924	0.0222435	0.317972
AT2G23290	1.5391	3.89655	5.07645	0.00031641	0.0222435	0.403023
AT3G01085	-5.92038	-2.04407	-5.07503	0.000317129	0.0222435	-0.107792
AT3G13227	-4.95073	-2.81713	-5.07401	0.000317653	0.0222435	-0.160943
AT4G22690	1.21591	6.33325	5.07399	0.000317665	0.0222435	0.334104
AT5G45115	-5.36716	-0.907715	-5.06746	0.000321017	0.0223718	-0.135186
AT3G44300	1.51128	6.65665	5.06415	0.000322735	0.0223718	0.303595
AT1G23350	-4.66259	-0.826494	-5.06392	0.000322853	0.0223718	0.1091
AT3G15500	2.1159	3.18697	5.06268	0.000323503	0.0223718	0.421704
AT2G36080	1.65623	3.54195	5.05771	0.000326101	0.0224674	0.453141
AT5G47640	-1.26643	6.19819	-5.05546	0.00032729	0.0224674	0.291189
AT1G23390	1.38354	6.52566	5.05429	0.000327904	0.0224674	0.283206
AT1G60740	-4.93054	-0.436095	-5.05202	0.000329109	0.0224755	0.101477
AT3G59695	-1.74986	3.39811	-5.04912	0.000330649	0.0224755	0.398346
AT3G03190	-1.33121	4.53952	-5.04839	0.00033104	0.0224755	0.294587
AT2G20670	1.73965	4.67066	5.04489	0.000332918	0.0225345	0.301685
AT5G44510	-2.52267	4.06747	-5.11686	0.000334858	0.0225974	0.449843
AT2G37770	1.4757	4.0389	5.03059	0.000340694	0.0228627	0.302551
AT5G14380	-2.82653	2.28106	-5.02825	0.00034198	0.0228627	0.478333
AT3G25170	-5.15003	-2.23361	-5.02823	0.000341994	0.0228627	-0.155029
AT1G75785	-1.56542	2.93355	-5.02662	0.000342884	0.0228627	0.405169
AT3G10940	-1.24026	4.59611	-5.02403	0.000344325	0.0228856	0.244072
AT3G09940	1.78836	4.51271	5.02167	0.00034564	0.0228856	0.26476
AT5G44570	3.49699	0.827915	5.02049	0.000346302	0.0228856	0.423937
AT5G57569	4.92918	-0.945278	5.01026	0.000352081	0.0231798	0.0349014
AT2G22760	5.37032	-2.19837	5.00894	0.000352828	0.0231798	-0.257332
AT1G09500	1.35706	3.81991	4.9928	0.000362176	0.0237025	0.250408
AT4G03400	1.42729	5.44213	4.99156	0.000362906	0.0237025	0.159126
AT2G33810	-1.1753	5.72787	-4.98026	0.000369622	0.0240707	0.150886
AT3G05725	-5.26068	-2.32928	-4.97709	0.000371526	0.0241244	-0.240827
AT2G39310	2.48486	3.09952	5.04668	0.00037961	0.02452	0.315191
AT3G55420	-1.43719	4.50987	-4.9635	0.000379814	0.02452	0.152098
AT1G04280	1.20796	4.63249	4.94991	0.000388303	0.0248409	0.126275
AT1G75270	-1.54705	3.63222	-4.94944	0.000388602	0.0248409	0.233859
AT5G44410	-1.81933	3.42641	-4.94682	0.000390258	0.0248409	0.265171
AT2G30760	1.7267	5.25934	4.94605	0.00039075	0.0248409	0.0973442
AT3G59690	-1.65077	3.44533	-4.94594	0.000390821	0.0248409	0.231511
AT5G57220	2.06955	1.95902	4.94494	0.000391457	0.0248409	0.378911
AT1G78950	-3.21475	2.79258	-5.02383	0.000393447	0.0248863	0.387339
AT5G37970	-7.12771	-1.24009	-4.93914	0.000395169	0.0248863	-0.216655
AT1G64710	1.21548	5.2674	4.93842	0.000395634	0.0248863	0.0673725
AT5G20820	-2.13876	1.63374	-4.93688	0.000396631	0.0248863	0.372739
AT3G05890	-2.12565	1.75457	-4.93461	0.0003981	0.0249086	0.375095
AT5G04340	1.62876	3.79355	4.92788	0.000402485	0.0250261	0.113025
AT4G02250	-5.55817	-0.946047	-4.92663	0.000403311	0.0250261	-0.147783
AT2G24450	-5.41889	-0.329162	-4.92658	0.000403339	0.0250261	-0.0345444
AT1G71990	1.78433	2.2296	4.92143	0.000406742	0.0251673	0.288773
AT3G54040	-2.96768	0.991502	-4.91801	0.000409018	0.0252382	0.322875
AT2G47360	-4.04645	-0.605044	-4.91487	0.000411118	0.0252979	-0.00782425
AT5G51630	-2.03454	3.44324	-4.90286	0.000419258	0.025703	0.256467
AT2G26410	-3.37333	-0.145417	-4.90018	0.000421102	0.025703	0.211379
AT5G13330	1.60889	3.35759	4.9001	0.000421153	0.025703	0.185437
AT5G51850	-3.16852	1.52338	-4.8962	0.000423847	0.0257575	0.287641
AT4G11280	1.31241	4.3303	4.89424	0.000425204	0.0257575	0.0322988
AT3G49330	-3.60248	0.00908975	-4.89381	0.000425505	0.0257575	0.0961302
AT1G64370	-1.40619	7.56461	-4.89178	0.00042692	0.0257733	0.0797967
AT4G27852	2.13706	2.31548	4.8889	0.000428933	0.025825	0.262103
AT1G12845	-2.0566	2.18771	-4.87551	0.000438439	0.0263264	0.271623
AT2G38080	-3.06794	3.8114	-5.31081	0.000440572	0.0263835	0.278321
AT1G66210	-6.2676	-2.02303	-4.87	0.000442411	0.0264228	-0.314622
AT5G58590	-1.13241	4.94972	-4.86352	0.000447132	0.0266148	-0.027335
AT5G25250	1.25847	5.2728	4.86233	0.000448009	0.0266148	-0.0444511
AT4G39480	-2.97195	2.2604	-4.85845	0.000450866	0.0266572	0.261144
AT3G19680	1.11401	5.44967	4.85694	0.000451987	0.0266572	-0.0695952
AT1G73600	-1.69749	8.09239	-4.85651	0.000452302	0.0266572	0.0467783
AT1G45130	-1.26044	4.84475	-4.85248	0.000455301	0.0267633	-0.0448902
AT3G45600	-1.06365	5.3197	-4.84314	0.000462339	0.0271057	-0.0796576
AT3G22550	-1.0749	5.61781	-4.83378	0.000469501	0.0274535	-0.0953376
AT1G76370	-5.66879	-2.34523	-4.83086	0.000471759	0.0275135	-0.379731
AT5G67310	1.72449	2.41296	4.82795	0.000474017	0.0275732	0.142415
AT2G34655	-1.365	4.89333	-4.82233	0.000478421	0.0277571	-0.0915043
AT2G40100	-1.52917	7.00934	-4.81691	0.000482707	0.0279332	-0.0709047
AT5G44490	-3.51385	0.680547	-4.81236	0.000486335	0.0280705	0.0192338
AT1G32350	1.60258	3.2839	4.80484	0.000492392	0.0282774	0.0486652
AT1G08140	-5.24913	-2.74603	-4.80476	0.000492453	0.0282774	-0.429125
AT1G16410	-1.79902	7.52449	-4.79579	0.000499789	0.0286251	-0.0920829
AT2G23900	-5.21185	-1.23116	-4.79314	0.00050198	0.028677	-0.393383
AT5G26280	3.21935	0.538095	4.79032	0.000504316	0.028737	0.0391871
AT2G31930	-6.29744	-2.40394	-4.77826	0.000514449	0.0292398	-0.41439
AT1G53070	-1.98893	3.90494	-4.77639	0.000516041	0.0292559	-0.0697629
AT5G43150	-1.22947	5.8808	-4.77379	0.000518264	0.0292735	-0.180324
AT5G44569	-5.04921	-0.755576	-4.77167	0.000520076	0.0292735	-0.466022
AT4G27450	1.6693	4.95583	4.77143	0.000520284	0.0292735	-0.164576
AT3G02975	-4.71573	-2.89895	-4.76823	0.000523047	0.0293021	-0.499073
AT1G67030	-2.77907	0.762557	-4.7678	0.000523416	0.0293021	0.110621
AT3G57520	1.20984	7.65335	4.76004	0.000530168	0.0295917	-0.14262
AT2G45570	1.68117	3.21288	4.75882	0.000531238	0.0295917	-0.0420049
AT1G61120	2.71789	4.50048	5.2431	0.000535958	0.0296778	0.0208582
AT1G09540	-4.47263	0.739236	-4.75337	0.000536055	0.0296778	-0.0245294
AT4G19975	-3.1256	0.58882	-4.75256	0.000536771	0.0296778	-0.0038266
AT2G29660	-1.60072	2.83879	-4.73387	0.000553637	0.0304855	-0.0430431
AT1G21440	-1.42582	6.40261	-4.73206	0.000555305	0.0304855	-0.242103
AT1G68610	-4.89979	-2.57694	-4.73005	0.000557155	0.0304855	-0.527806
AT2G28870	-2.36929	1.3704	-4.72922	0.000557925	0.0304855	0.068215
AT5G45920	-3.66899	1.29441	-4.72741	0.000559597	0.0304855	-0.0144705
AT4G34550	-1.38665	3.26091	-4.72431	0.000562483	0.0304855	-0.146076
AT1G17420	1.40797	4.17393	4.72387	0.00056289	0.0304855	-0.213058
AT3G62180	-4.88487	-1.02698	-4.72298	0.000563725	0.0304855	-0.395199
AT2G39060	-4.84713	-2.06814	-4.72165	0.000564969	0.0304855	-0.481803
AT5G28680	-4.75346	-2.36292	-4.72122	0.000565372	0.0304855	-0.501802
AT3G10150	-1.62881	3.10128	-4.72013	0.000566392	0.0304855	-0.109145
AT3G50220	-3.54111	1.07355	-4.71775	0.000568634	0.0305039	0.0489074
AT1G11765	-5.43438	-2.09711	-4.71687	0.000569465	0.0305039	-0.513129
AT1G07610	1.25949	4.25807	4.70934	0.00057663	0.0308138	-0.262457
AT1G74880	-1.14631	6.45539	-4.70449	0.000581293	0.0309889	-0.282312
AT3G26815	4.95241	-2.0222	4.70157	0.000584116	0.0310652	-0.612549
AT5G48900	-1.3873	4.0772	-4.70007	0.000585576	0.0310689	-0.254506
AT4G21680	2.09467	2.4806	4.69733	0.000588245	0.0311366	-0.0138837
AT1G35490	-6.45478	-0.892599	-4.69543	0.00059011	0.0311614	-0.484914
AT3G46650	1.1376	3.84047	4.69372	0.000591785	0.0311762	-0.310257
AT1G57750	-2.49057	5.81999	-5.11985	0.000596009	0.0313248	-0.133589
AT1G68200	-3.17917	1.78353	-4.68739	0.000598051	0.0313584	0.00132164
AT1G63060	-4.91975	-1.81801	-4.68095	0.000604484	0.0316214	-0.577422
AT2G39890	-1.2212	5.09838	-4.67663	0.000608852	0.0316416	-0.352742
AT4G27870	1.19658	5.3032	4.67621	0.000609275	0.0316416	-0.369732
AT4G18780	-3.06706	3.48151	-5.09303	0.000609801	0.0316416	-0.0268475
AT3G18710	-1.40907	3.87116	-4.67497	0.000610536	0.0316416	-0.275552
AT4G25850	-2.60915	2.53909	-4.66829	0.000617364	0.0319214	-0.0709486
AT4G15980	-4.80294	-2.22851	-4.66686	0.000618842	0.0319239	-0.604407
AT2G35765	-3.54006	-1.20125	-4.66494	0.000620824	0.0319524	-0.204379
AT2G16500	1.22347	8.44932	4.66143	0.000624461	0.0320107	-0.26548
AT4G13770	-1.53349	8.45572	-4.66108	0.000624823	0.0320107	-0.269417
AT4G12030	-1.19037	6.44508	-4.65679	0.000629305	0.0321666	-0.365841
AT1G10770	-5.9684	0.0667248	-4.64832	0.000638264	0.03255	-0.362486
AT4G17770	-1.18226	4.71132	-4.64103	0.000646074	0.0326279	-0.397733
AT5G67080	5.19872	-0.214094	4.63966	0.000647558	0.0326279	-0.392592
AT1G16420	1.71649	2.43643	4.63936	0.000647879	0.0326279	-0.153067
AT5G44430	3.65764	5.10317	5.56764	0.000648053	0.0326279	0.00761853
AT2G35150	-2.97275	1.25617	-4.63889	0.000648393	0.0326279	-0.0761831
AT4G33150	1.55342	5.80387	4.63672	0.000650738	0.0326279	-0.421287
AT5G44563	3.6148	-0.556291	4.63619	0.000651322	0.0326279	-0.263457
AT1G34095	-5.81507	-1.7614	-4.63548	0.000652097	0.0326279	-0.565087
AT1G04470	-6.01539	-1.96074	-4.6347	0.000652938	0.0326279	-0.561813
AT5G54690	-3.21297	1.82134	-4.6279	0.000660398	0.032927	-0.0940298
AT1G78980	-1.96075	2.35322	-4.62645	0.000662004	0.0329336	-0.189818
AT5G57565	-2.05681	2.93215	-4.62054	0.000668573	0.0331302	-0.174725
AT3G59010	-1.70412	4.11763	-4.62023	0.000668923	0.0331302	-0.359239
AT1G28335	-4.587	-2.94138	-4.61696	0.000672589	0.0332381	-0.672267
AT1G51250	-4.89794	-2.32413	-4.61371	0.000676262	0.0332783	-0.616575
AT3G44320	1.66033	3.17298	4.6136	0.000676383	0.0332783	-0.279219
AT5G18170	1.25018	5.80513	4.60939	0.000681167	0.0333089	-0.482979
AT5G10770	-1.61778	5.70947	-4.60849	0.000682193	0.0333089	-0.461765
AT4G27360	-1.68969	2.60981	-4.60426	0.000687042	0.0333089	-0.254013
AT5G18020	-1.63771	2.29709	-4.60323	0.00068823	0.0333089	-0.214722
AT2G16730	-5.74068	-1.13115	-4.60182	0.000689855	0.0333089	-0.59614
AT4G14695	-2.09508	2.36659	-4.60141	0.000690326	0.0333089	-0.188418
AT3G18660	-2.97611	1.75766	-4.60018	0.000691756	0.0333089	-0.13757
AT5G67210	-1.19229	3.75892	-4.59936	0.000692699	0.0333089	-0.411295
AT5G07690	-1.11869	5.63358	-4.59907	0.000693043	0.0333089	-0.489669
AT2G44578	2.38664	0.666737	4.59855	0.000693641	0.0333089	-0.136465
AT1G78370	-1.69242	8.25884	-4.59842	0.000693789	0.0333089	-0.384475
AT1G01190	2.41269	0.93643	4.59708	0.000695356	0.0333089	-0.13886
AT1G62800	-1.54757	4.06192	-4.59619	0.00069639	0.0333089	-0.416987
AT3G47570	1.30271	3.51681	4.59431	0.000698584	0.0333425	-0.351804
AT3G62230	-4.27299	0.971571	-4.66602	0.000702158	0.0334416	-0.13232
AT3G12610	-1.31118	5.37822	-4.58985	0.000703826	0.0334497	-0.502425
AT5G15530	-1.66556	3.36152	-4.58367	0.000711159	0.0337265	-0.332108
AT3G58990	-1.35232	6.55129	-4.5817	0.000713519	0.0337474	-0.489723
AT5G14200	-1.55909	7.3229	-4.58077	0.000714621	0.0337474	-0.463029
AT5G54095	-4.80705	-0.206776	-4.57907	0.000716663	0.0337724	-0.241962
AT4G25070	1.80138	2.93679	4.57774	0.000718275	0.033777	-0.250997
AT5G61340	-1.37729	3.7385	-4.56713	0.00073118	0.0342709	-0.437077
AT4G17670	-1.30873	4.17345	-4.56659	0.000731844	0.0342709	-0.45304
AT5G60615	-4.79922	-1.04582	-4.56273	0.000736606	0.0344205	-0.485327
AT3G06500	1.52183	5.37926	4.56106	0.000738675	0.0344205	-0.56254
AT3G52010	-5.03188	-2.01462	-4.56026	0.000739663	0.0344205	-0.671987
AT1G06180	1.27502	3.3426	4.55842	0.000741958	0.0344555	-0.403024
AT4G21850	1.95953	3.59102	4.54901	0.000753787	0.034821	-0.407264
AT4G39980	1.3511	5.7876	4.54887	0.000753963	0.034821	-0.577709
AT1G74660	-3.85065	0.690871	-4.54785	0.00075526	0.034821	-0.302818
AT5G62750	-5.79434	-1.83062	-4.54711	0.000756193	0.034821	-0.686496
AT5G58500	-2.37045	1.33014	-4.54594	0.000757685	0.034821	-0.213101
AT2G27313	4.95769	-3.05211	4.54477	0.000759182	0.034821	-0.77952
AT2G04190	4.91718	-1.91312	4.53791	0.000767993	0.0351224	-0.790548
AT5G12420	1.95569	2.64587	4.53721	0.000768897	0.0351224	-0.312763
AT3G03200	-1.29371	4.58617	-4.53388	0.000773224	0.035248	-0.574548
AT1G09480	1.47099	2.44218	4.5298	0.000778551	0.0353252	-0.386299
AT3G27200	-1.54437	2.81013	-4.52867	0.000780036	0.0353252	-0.375124
AT1G11770	-3.4284	-1.08524	-4.52789	0.000781064	0.0353252	-0.423859
AT3G49790	1.44378	3.00025	4.52775	0.000781245	0.0353252	-0.398878
AT5G55580	1.02582	4.81899	4.52265	0.000787991	0.0355583	-0.631899
AT4G08685	-1.40634	4.8993	-4.52051	0.000790838	0.0356148	-0.611786
AT2G25460	1.97867	2.01531	4.51791	0.000794309	0.0356698	-0.31651
AT1G08803	-2.85083	1.02508	-4.51499	0.000798232	0.0356698	-0.286363
AT1G05557	-2.2157	2.53114	-4.51466	0.000798675	0.0356698	-0.355871
AT2G40990	-5.14492	-2.78795	-4.51384	0.000799778	0.0356698	-0.75713
AT2G34870	-6.6219	-1.52036	-4.51364	0.000800043	0.0356698	-0.700896
AT2G19000	-5.26068	-2.13969	-4.50867	0.000806776	0.0358549	-0.751914
AT5G45720	1.3147	2.83752	4.50746	0.000808424	0.0358549	-0.457365
AT3G62150	1.51389	3.74575	4.50681	0.000809323	0.0358549	-0.540102
AT3G46658	1.66315	3.3839	4.50519	0.000811533	0.0358549	-0.503561
AT3G01230	-6.88227	-1.55157	-4.50668	0.000812221	0.0358549	-0.709997
AT5G57520	-4.58009	-0.931099	-4.50251	0.000815212	0.0358906	-0.753525
AT3G22510	-4.6328	-1.66269	-4.50176	0.000816243	0.0358906	-0.751999
AT1G77210	1.4621	2.60696	4.49863	0.000820565	0.0359497	-0.425046
AT2G35700	-1.70249	2.16878	-4.49842	0.000820854	0.0359497	-0.357695
AT1G68600	-1.56375	5.41307	-4.4973	0.000822415	0.0359497	-0.653511
AT5G25390	-1.86717	2.18203	-4.49455	0.000826249	0.0360467	-0.357365
AT2G05995	-2.81212	0.427064	-4.49317	0.000828165	0.0360599	-0.334284
AT4G29690	2.73805	0.0926596	4.49125	0.000830858	0.0361068	-0.317771
AT3G16360	-4.69625	-0.159853	-4.48982	0.000832871	0.036124	-0.632962
AT5G44578	-4.57096	-1.04042	-4.48543	0.00083907	0.0362348	-0.813737
AT3G18850	-1.52072	4.17272	-4.48516	0.000839456	0.0362348	-0.588674
AT4G37260	1.13222	4.51153	4.48457	0.000840294	0.0362348	-0.657279
AT2G34070	1.15495	6.24676	4.47735	0.000850619	0.0366094	-0.689417
AT4G30110	-1.27726	4.09332	-4.47436	0.000854922	0.0367238	-0.626161
AT3G18000	-1.071	5.39557	-4.4714	0.000859215	0.0368374	-0.71123
AT1G33760	4.79394	0.00940847	4.46681	0.00086592	0.0370537	-0.494329
AT5G01190	-2.9228	0.944966	-4.46386	0.000870251	0.0371147	-0.339748
AT3G23090	-1.43649	3.22187	-4.46358	0.000870667	0.0371147	-0.579552
AT1G04680	-1.23385	6.30887	-4.45997	0.000876002	0.0372585	-0.709819
AT4G11485	-4.90956	-2.86216	-4.45904	0.000877376	0.0372585	-0.831946
AT4G33790	-1.77071	5.50885	-4.52075	0.000881547	0.0373645	-0.689413
AT5G60890	1.33548	4.93388	4.44842	0.000893319	0.0377411	-0.760272
AT1G05170	-1.11304	5.46642	-4.44753	0.000894654	0.0377411	-0.749955
AT5G50100	-1.01122	6.10631	-4.44698	0.000895501	0.0377411	-0.743068
AT3G55130	1.23786	6.62217	4.44225	0.000902709	0.0379733	-0.725451
AT3G10340	-1.43012	3.60655	-4.43785	0.000909466	0.0381856	-0.616913
AT5G24105	-1.54725	2.9013	-4.43421	0.000915097	0.0383018	-0.609456
AT1G28270	-3.83955	-0.128451	-4.43385	0.000915662	0.0383018	-0.524235
AT1G03790	4.9369	-2.6836	4.42842	0.000924141	0.0385842	-0.912381
AT4G39210	-1.1817	5.47522	-4.42626	0.000927528	0.0386007	-0.786001
AT4G11543	-5.4353	-2.69761	-4.42559	0.000928595	0.0386007	-0.84433
AT5G53120	-1.10606	6.65803	-4.42487	0.00092972	0.0386007	-0.762363
AT1G64780	-1.32217	6.90499	-4.42299	0.000932697	0.0386524	-0.739081
AT5G15160	-2.0393	1.89232	-4.4219	0.000934431	0.0386526	-0.433961
AT2G05915	-4.61515	-0.121665	-4.42051	0.000936641	0.0386724	-0.805129
AT1G58280	-1.02807	4.3407	-4.41916	0.000938779	0.0386832	-0.762854
AT3G26934	-4.55994	-2.18051	-4.41794	0.000940725	0.0386832	-0.838045
AT5G16100	-4.68683	-2.27445	-4.4164	0.00094319	0.0386832	-0.892272
AT5G58770	-1.23955	6.80914	-4.416	0.00094383	0.0386832	-0.761624
AT5G50130	-1.97029	2.25057	-4.41282	0.00094895	0.0388218	-0.462689
AT4G06536	-4.53213	-1.1575	-4.41097	0.000951935	0.0388727	-0.859171
AT3G16660	1.95123	3.86527	4.40781	0.000957061	0.0390107	-0.659568
AT5G12250	-1.0812	6.89372	-4.40656	0.0009591	0.0390226	-0.771148
AT5G07100	1.73776	3.51836	4.40266	0.00096548	0.0392108	-0.721314
AT4G15270	2.8767	0.861795	4.39865	0.000972097	0.0394079	-0.447514
AT5G15800	-1.29043	3.93772	-4.39019	0.000986198	0.0399071	-0.745028
AT1G76180	-1.16699	8.57126	-4.38678	0.000991932	0.0399987	-0.726128
AT2G01610	-1.76732	3.41854	-4.38484	0.000995211	0.0399987	-0.704512
AT4G13493	1.55824	3.66359	4.38409	0.000996483	0.0399987	-0.740472
AT3G24520	-1.4032	3.65261	-4.38404	0.00099657	0.0399987	-0.741986
AT2G14890	-1.10014	6.60925	-4.38317	0.000998059	0.0399987	-0.82835
AT5G51950	-2.524	3.73576	-4.62508	0.000999206	0.0399987	-0.578886
AT5G46600	-3.10232	0.315789	-4.3774	0.00100791	0.040275	-0.545009
AT4G23600	2.4246	7.58584	4.71416	0.0010119	0.0403623	-0.635595
AT5G37500	-1.51865	2.79338	-4.37085	0.00101922	0.0405817	-0.650509
AT4G36950	2.50101	1.63298	4.36715	0.00102568	0.0407662	-0.524634
AT1G08920	1.06947	4.21762	4.36578	0.00102808	0.0407889	-0.862175
AT4G33040	-1.34004	4.69402	-4.36417	0.0010309	0.0408283	-0.870744
AT2G29440	1.5124	2.27766	4.36242	0.00103399	0.0408785	-0.6619
AT2G31500	-4.15709	-0.374753	-4.36094	0.00103659	0.0409088	-0.603397
AT5G26692	-5.24891	-1.59439	-4.35935	0.00103941	0.0409167	-0.894954
AT4G28500	-2.9457	0.98608	-4.35855	0.00104083	0.0409167	-0.50822
AT4G02130	1.03564	5.28691	4.35721	0.00104322	0.0409167	-0.921646
AT5G04470	-1.14819	3.73647	-4.35618	0.00104506	0.0409167	-0.794795
AT5G26700	-1.51083	2.62307	-4.3542	0.00104859	0.0409167	-0.706801
AT2G26450	-6.28424	-1.4856	-4.35189	0.00105274	0.0409167	-0.886308
AT3G15540	-1.26198	3.35553	-4.35177	0.00105296	0.0409167	-0.749545
AT1G64390	-1.54072	6.75969	-4.35175	0.00105298	0.0409167	-0.866116
AT3G48970	-2.2594	1.44484	-4.35114	0.00105408	0.0409167	-0.529914
AT2G02950	1.11451	3.83633	4.35057	0.00105511	0.0409167	-0.829563
AT3G51325	-4.66135	-0.866748	-4.34907	0.00105782	0.0409287	-0.757922
AT4G00670	-1.78317	1.94908	-4.34837	0.00105908	0.0409287	-0.578881
AT5G57790	-1.43466	3.58562	-4.34685	0.00106184	0.0409645	-0.789225
AT5G59130	-1.64062	3.90679	-4.34215	0.0010704	0.0412233	-0.822795
AT2G45600	-1.33106	3.6571	-4.34036	0.00107368	0.0412784	-0.796455
AT2G40670	-1.34338	3.27833	-4.33932	0.00107558	0.0412806	-0.76242
AT2G45290	-1.3241	3.98097	-4.33829	0.00107748	0.0412823	-0.84755
AT1G73040	-1.56007	2.12445	-4.33533	0.00108295	0.0413608	-0.629038
AT2G42580	0.975562	5.07678	4.33518	0.00108323	0.0413608	-0.953291
AT1G72430	1.33537	6.02818	4.33092	0.00109115	0.0415313	-0.952962
AT1G20470	-1.60473	2.49808	-4.33077	0.00109141	0.0415313	-0.710507
AT3G18200	-4.34823	-3.0046	-4.32426	0.00110364	0.0419252	-1.01308
AT4G19380	1.88512	2.18467	4.32248	0.00110701	0.0419618	-0.660534
AT5G23020	-1.05356	4.36304	-4.32176	0.00110836	0.0419618	-0.915468
AT5G26270	5.0378	-2.19085	4.32078	0.00111024	0.0419618	-1.02772
AT5G57270	-1.15185	4.31541	-4.31619	0.00111899	0.042221	-0.919284
AT5G10930	-1.11044	5.78796	-4.31481	0.00112164	0.0422497	-0.973171
AT2G30766	1.48731	5.65303	4.31366	0.00112385	0.0422616	-0.990968
AT2G36870	-1.16495	5.94733	-4.3115	0.001128	0.0423466	-0.978789
AT4G17460	-1.30013	3.98958	-4.30188	0.00114675	0.0429077	-0.931073
AT5G58170	-5.19912	-1.84278	-4.30145	0.00114759	0.0429077	-0.968107
AT5G67300	1.09256	6.93553	4.29998	0.00115049	0.0429077	-0.960243
AT1G24260	-1.92377	3.53125	-4.29988	0.00115069	0.0429077	-0.799354
AT3G16470	1.53172	8.45611	4.29867	0.00115308	0.0429077	-0.877875
AT2G28410	-1.31241	3.38947	-4.29796	0.00115448	0.0429077	-0.874361
AT2G03090	-1.50997	4.75546	-4.295	0.00116036	0.0430547	-0.986838
AT4G13494	2.41064	1.2443	4.29158	0.00116718	0.0431804	-0.61393
AT4G28000	-4.83821	-2.48875	-4.29136	0.00116761	0.0431804	-1.02655
AT5G39860	-1.41661	2.58888	-4.28441	0.00118163	0.0436264	-0.803392
AT4G17340	-1.22728	6.7489	-4.27917	0.00119229	0.0438599	-0.999132
AT2G25735	2.20951	1.83522	4.27907	0.00119251	0.0438599	-0.65266
AT1G80160	1.23908	4.112	4.27842	0.00119384	0.0438599	-1.02112
AT1G59940	-4.29768	-2.25067	-4.27732	0.0011961	0.0438707	-1.07095
AT5G49420	4.67375	-2.89767	4.27623	0.00119834	0.0438807	-1.10491
AT1G05260	-2.89679	0.901515	-4.27381	0.00120332	0.0439189	-0.649824
AT1G16390	2.05403	1.32737	4.27346	0.00120404	0.0439189	-0.659014
AT4G16260	2.53084	5.56288	4.82142	0.00120635	0.0439189	-0.793301
AT1G51440	-1.20814	4.10425	-4.27124	0.00120865	0.0439189	-0.996328
AT1G60960	-1.19388	3.83532	-4.26998	0.00121127	0.0439189	-0.947709
AT2G43570	1.27866	6.82961	4.26989	0.00121145	0.0439189	-1.04907
AT5G24310	-1.1819	3.2423	-4.26617	0.00121921	0.0439189	-0.909857
AT5G02640	-3.50213	-0.883791	-4.26552	0.00122057	0.0439189	-0.815235
AT5G05590	1.27209	3.25248	4.26475	0.0012222	0.0439189	-0.93847
AT4G36490	-4.83317	-0.815373	-4.26462	0.00122248	0.0439189	-0.861621
AT2G23170	1.59027	2.67885	4.26449	0.00122273	0.0439189	-0.797973
AT1G47670	-1.43731	3.43609	-4.26438	0.00122297	0.0439189	-0.921521
AT1G70090	1.02154	5.01669	4.26198	0.00122802	0.0439666	-1.07789
AT5G19230	2.00596	2.57566	4.26188	0.00122824	0.0439666	-0.773018
AT1G75390	-1.40988	3.49638	-4.25863	0.00123511	0.0441418	-0.903776
AT4G04570	0.989365	6.41147	4.25616	0.00124037	0.0442168	-1.06948
AT5G49970	-0.991564	6.07395	-4.25579	0.00124117	0.0442168	-1.07836
AT1G29660	1.37222	7.63618	4.25468	0.00124353	0.0442305	-0.987744
AT5G54585	-1.26466	4.15955	-4.25174	0.00124984	0.044265	-1.04405
AT5G55490	-2.21187	1.18212	-4.25172	0.00124988	0.044265	-0.670369
AT5G39410	-1.25942	3.20715	-4.25146	0.00125045	0.044265	-0.898085
AT3G44250	-5.02354	-2.56546	-4.24817	0.00125754	0.0444041	-1.06951
AT3G20370	5.64826	-0.489556	4.24779	0.00125835	0.0444041	-0.956619
AT3G50740	1.2592	4.87771	4.24329	0.00126813	0.0445775	-1.11431
AT4G29080	-1.12493	5.6638	-4.2428	0.0012692	0.0445775	-1.10493
AT5G12940	-2.03619	2.86244	-4.24171	0.00127158	0.0445775	-0.816708
AT5G52120	1.60691	2.36705	4.24154	0.00127196	0.0445775	-0.829444
AT4G15236	3.41111	-0.763742	4.24096	0.00127324	0.0445775	-0.833935
AT1G56720	-1.09847	4.10231	-4.23771	0.00128037	0.044757	-1.04859
AT4G18250	1.33026	3.36412	4.2366	0.00128283	0.0447729	-0.932939
AT4G13495	1.58638	7.6526	4.23378	0.00128906	0.04492	-1.03046
AT1G32770	-5.81663	-2.03756	-4.23235	0.00129224	0.0449608	-1.05661
AT5G25890	-1.06726	4.48612	-4.23126	0.00129468	0.0449754	-1.08007
AT4G14040	-1.39999	7.73235	-4.22676	0.00130475	0.0451933	-1.04616
AT3G19310	-3.3746	-1.64704	-4.22643	0.0013055	0.0451933	-0.830959
AT1G70700	-1.20666	7.76424	-4.22575	0.00130702	0.0451933	-1.05192
AT5G50400	-1.22782	4.54124	-4.21977	0.00132055	0.0455907	-1.09313
AT5G44930	-2.16105	2.29412	-4.21882	0.00132273	0.0455954	-0.756633
AT1G52100	4.79416	-1.23463	4.21742	0.00132592	0.0456348	-1.08084
AT5G45420	-0.992371	4.78493	-4.21488	0.00133174	0.0457646	-1.12941
AT5G51010	-1.08109	6.55385	-4.2136	0.00133468	0.0457814	-1.12805
AT1G24070	1.1103	6.04391	4.21289	0.00133633	0.0457814	-1.14707
AT3G25165	-4.42604	-2.05136	-4.21077	0.00134122	0.0458787	-1.06142
AT2G32990	-1.33821	4.69674	-4.20959	0.00134395	0.0459018	-1.13907
AT4G22160	-1.08535	4.50953	-4.20741	0.00134901	0.0459648	-1.13869
AT3G59670	1.01047	4.42161	4.20664	0.00135081	0.0459648	-1.14781
AT1G14240	2.93151	1.43611	4.20614	0.00135197	0.0459648	-0.745021
AT1G06360	1.29476	4.27874	4.20397	0.00135703	0.0460669	-1.12801
AT5G54530	-1.8515	2.54825	-4.20154	0.00136275	0.0461377	-0.862896
AT5G45240	-4.26977	-1.72738	-4.20133	0.00136325	0.0461377	-1.16417
AT5G44020	2.1574	6.06936	4.54726	0.00137478	0.0464575	-1.01381
AT5G02045	4.81532	-2.85245	4.19352	0.00138174	0.0466224	-1.1887
AT3G19370	-1.13097	5.09059	-4.19178	0.00138591	0.0466923	-1.19169
AT1G07450	-1.67542	2.61728	-4.18955	0.00139125	0.0468017	-0.942987
AT1G13110	1.01468	6.1473	4.18711	0.00139713	0.0469288	-1.18951
AT2G38360	-1.38844	3.66652	-4.18604	0.00139972	0.0469453	-1.08353
AT1G34040	-3.02638	0.118232	-4.18498	0.00140228	0.0469606	-0.804721
AT5G04475	-1.29115	3.45	-4.18289	0.00140735	0.0470031	-1.05805
AT4G22950	2.37271	0.513585	4.18272	0.00140776	0.0470031	-0.776733
AT1G67360	-1.03019	6.45567	-4.17743	0.00142069	0.0473432	-1.19035
AT5G50830	-5.21486	-1.15182	-4.17609	0.00142399	0.0473432	-1.0473
AT1G12540	4.69825	-2.36017	4.17597	0.0014243	0.0473432	-1.16514
AT4G31000	1.19794	4.44367	4.17324	0.00143103	0.0474422	-1.18424
AT3G02020	-1.16297	7.64636	-4.17304	0.00143153	0.0474422	-1.1466
AT3G60890	-1.89812	2.48995	-4.17074	0.00143723	0.0474974	-0.914375
AT3G15450	1.13014	5.69068	4.17065	0.00143745	0.0474974	-1.24207
AT5G38000	-2.12017	2.14146	-4.1689	0.00144181	0.0475711	-0.889695
AT5G07580	0.95011	5.55942	4.16528	0.00145087	0.0477952	-1.25007
AT1G11250	-4.31466	-1.74678	-4.16448	0.00145288	0.0477952	-1.19769
AT5G47260	4.36516	-3.25584	4.16314	0.00145626	0.0478228	-1.25614
AT1G08340	-2.25493	1.79585	-4.16213	0.00145881	0.0478228	-0.895506
AT3G09020	1.30135	3.06113	4.1616	0.00146014	0.0478228	-1.0626
AT5G56640	-4.60322	-2.96494	-4.15768	0.00147008	0.0480778	-1.19835
AT3G28770	-3.44007	-0.0459316	-4.15538	0.00147595	0.0481923	-0.927019
AT4G13577	2.39172	0.297929	4.15462	0.0014779	0.0481923	-0.823278
AT5G19875	-1.04299	4.41015	-4.15203	0.00148455	0.0483387	-1.2038
AT2G15020	-1.13571	7.12205	-4.15043	0.00148866	0.0484019	-1.2005
AT2G35120	-1.21441	5.22724	-4.14911	0.00149206	0.0484421	-1.26769
AT5G22430	-1.64608	5.85088	-4.20577	0.00149477	0.0484536	-1.22935
AT1G30710	-4.18299	-3.0637	-4.14716	0.0014971	0.0484536	-1.22944
AT2G02710	1.20823	5.17725	4.14599	0.00150015	0.0484536	-1.28612
AT1G01590	-2.59539	1.2063	-4.14563	0.00150109	0.0484536	-0.837232
AT3G36659	-4.65962	-1.67646	-4.14266	0.00150883	0.0486331	-1.17472
AT2G03200	-3.08358	1.80256	-4.14578	0.00151302	0.048698	-0.86188
AT3G53620	-0.956283	4.96629	-4.13385	0.00153206	0.0492397	-1.293
AT3G04360	-4.97882	-1.53713	-4.1298	0.00154285	0.0495154	-1.18091
AT5G38005	-2.4746	1.61197	-4.12213	0.00156352	0.0501066	-0.898751
AT1G66160	2.20211	1.73594	4.11772	0.00157554	0.0504195	-0.902938
AT5G54920	1.07179	3.58431	4.11506	0.00158281	0.0505798	-1.22884
AT1G14420	-5.47524	-0.690652	-4.11296	0.00158861	0.0506332	-1.05292
AT4G11650	1.27219	3.51329	4.11229	0.00159044	0.0506332	-1.21792
AT2G47030	-5.209	1.29507	-4.3923	0.00159234	0.0506332	-0.828728
AT3G44970	1.74759	1.80213	4.11117	0.00159355	0.0506332	-0.967276
AT5G63970	1.23274	3.49709	4.10883	0.00160004	0.0507671	-1.2482
AT2G30600	1.28656	5.21647	4.10798	0.00160239	0.0507698	-1.34717
AT5G11740	1.08804	7.56749	4.10309	0.00161608	0.0510726	-1.27315
AT5G51670	-1.73777	2.06016	-4.10293	0.00161653	0.0510726	-0.984398
AT1G54070	-4.24964	-1.88616	-4.0987	0.00162845	0.0513767	-1.13151
AT5G53460	1.06285	7.99455	4.09784	0.00163089	0.051381	-1.26155
AT3G05610	-6.51415	-0.788026	-4.14159	0.0016388	0.0515575	-1.17305
AT5G20390	-4.41494	-2.23803	-4.09372	0.00164262	0.0515679	-1.22918
AT2G23770	1.35326	2.64059	4.09332	0.00164375	0.0515679	-1.1184
AT5G26260	4.97299	-0.984517	4.09206	0.00164735	0.0516086	-1.14454
AT3G20210	-4.37843	-2.72193	-4.0896	0.00165443	0.0516695	-1.28245
AT2G48020	0.963723	6.30877	4.08951	0.00165467	0.0516695	-1.35608
AT1G08150	-4.23915	-3.06885	-4.08897	0.00165624	0.0516695	-1.29856
AT3G56200	1.12716	5.83469	4.08639	0.00166369	0.0518298	-1.37786
AT1G19940	-2.52972	2.12865	-4.12588	0.00167705	0.052173	-1.02853
AT4G23680	1.30998	4.84204	4.08015	0.00168186	0.0521804	-1.40311
AT2G27690	1.75255	2.16646	4.08011	0.00168196	0.0521804	-1.09543
AT5G26330	-1.67164	1.99947	-4.07633	0.00169308	0.0524525	-1.04234
AT1G68620	1.1865	5.14023	4.07164	0.00170694	0.0527837	-1.41712
AT1G80440	1.19226	4.78854	4.06983	0.00171235	0.0527837	-1.38784
AT2G15090	1.69504	3.16128	4.06926	0.00171403	0.0527837	-1.13574
AT5G44566	-4.18904	-0.229543	-4.06915	0.00171437	0.0527837	-1.26365
AT5G47810	-1.44013	2.65287	-4.06874	0.00171558	0.0527837	-1.10255
AT3G06530	0.969142	5.06956	4.06678	0.00172147	0.0528283	-1.4238
AT1G15760	-1.62726	1.85143	-4.06668	0.00172176	0.0528283	-1.03855
AT3G59370	-3.8407	-2.14104	-4.06481	0.00172738	0.0529281	-1.21844
AT5G16600	-2.21126	1.74726	-4.0573	0.00175013	0.0535196	-1.01303
AT1G80730	-3.30088	-0.517158	-4.05686	0.00175148	0.0535196	-1.10147
AT3G22540	-3.47624	0.805023	-4.05606	0.00175393	0.0535212	-0.975731
AT5G05735	1.22898	4.86731	4.05502	0.0017571	0.053545	-1.44158
AT1G22480	-4.11943	0.867254	-4.16467	0.00176168	0.0536114	-0.945534
AT1G27380	-3.7939	0.331205	-4.05269	0.00176425	0.0536165	-0.985462
AT2G41905	-1.30591	3.61118	-4.05035	0.00177148	0.0536964	-1.32104
AT5G24290	1.70462	1.58744	4.05028	0.00177169	0.0536964	-1.06286
AT1G78020	-1.09671	7.7067	-4.04734	0.00178079	0.053899	-1.34111
AT5G66460	-1.09097	4.26591	-4.04375	0.00179197	0.0541641	-1.40963
AT1G56600	-2.26495	4.82352	-4.41774	0.00179559	0.0542002	-1.22604
AT2G33775	-4.67617	-0.744748	-4.03956	0.00180513	0.0544145	-1.12064
AT5G54640	-1.14279	4.45981	-4.03871	0.0018078	0.0544217	-1.40045
AT3G19550	-1.40403	2.79274	-4.03739	0.00181197	0.0544346	-1.1994
AT3G48240	-1.53559	2.69427	-4.03654	0.00181467	0.0544346	-1.22006
AT1G78830	1.4477	6.06396	4.04071	0.00181554	0.0544346	-1.47184
AT5G57840	-2.33325	1.36869	-4.03482	0.00182011	0.0544983	-1.01179
AT2G27920	-1.24752	4.25445	-4.02901	0.00183869	0.0549809	-1.39835
AT1G74430	0.920934	4.33944	4.02805	0.00184176	0.0549991	-1.46357
AT1G79760	-3.13208	0.364249	-4.02306	0.00185787	0.0554062	-1.03447
AT4G32790	1.11238	3.33733	4.02173	0.0018622	0.0554071	-1.34023
AT4G02380	1.4259	5.39471	4.02153	0.00186286	0.0554071	-1.49956
AT3G17770	0.997959	6.05039	4.01991	0.00186814	0.0554902	-1.50146
AT4G06534	-4.6634	-0.670973	-4.01832	0.00187333	0.0555704	-1.31465
AT1G05580	-6.42163	-1.83245	-4.06144	0.00187771	0.0556267	-1.29275
AT1G68840	0.982392	5.63156	4.01586	0.00188141	0.0556623	-1.52172
AT1G17540	-5.51789	-2.20545	-4.01329	0.00188986	0.0558385	-1.33202
AT5G50720	-1.48665	2.40568	-4.01058	0.00189885	0.0560298	-1.22512
AT3G22142	1.58178	2.81968	4.00773	0.00190833	0.0562353	-1.20638
AT4G36850	2.2323	2.7023	4.00533	0.00191635	0.0563973	-1.14203
AT1G30260	-0.99792	4.24213	-4.00201	0.00192752	0.0566514	-1.48375
AT4G17243	2.47429	1.15714	4.0008	0.00193161	0.0566969	-1.08052
AT2G44745	-1.6807	2.36132	-3.9971	0.00194413	0.056929	-1.19436
AT3G48280	-3.40199	-0.232302	-3.99696	0.00194461	0.056929	-1.20055
AT2G18300	1.16106	5.17029	3.9952	0.00195063	0.05703	-1.54921
AT1G78440	-4.4369	-1.57228	-3.99445	0.00195317	0.05703	-1.36332
AT3G12502	2.11784	2.69386	4.08184	0.001961	0.057184	-1.30084
AT3G51870	1.04704	4.29487	3.98965	0.00196965	0.0572569	-1.5162
AT3G21190	-1.12566	5.47485	-3.98964	0.0019697	0.0572569	-1.55178
AT2G12400	-1.11911	3.56503	-3.9892	0.0019712	0.0572569	-1.39734
AT1G30282	-1.3702	3.05697	-3.98683	0.00197939	0.0574204	-1.31789
AT1G33600	1.27092	4.57994	3.9849	0.00198611	0.0575406	-1.54418
AT5G19530	-0.980044	4.36627	-3.98064	0.00200097	0.0578958	-1.53625
AT1G22160	-1.27969	5.1709	-3.97917	0.00200616	0.0579709	-1.56567
AT2G23130	1.27639	4.86679	3.9773	0.00201273	0.057989	-1.56562
AT1G24520	-5.17485	-0.230785	-4.02036	0.00201395	0.057989	-1.17137
AT5G46140	-4.25162	-0.84877	-3.97678	0.00201457	0.057989	-1.38944
AT3G24518	-1.47237	3.50184	-3.97471	0.00202186	0.0581137	-1.42548
AT3G13390	-4.06736	0.648069	-3.98434	0.00202411	0.0581137	-1.10736
AT2G41860	-4.42047	-3.02609	-3.97154	0.00203315	0.0582985	-1.43022
AT1G04707	-3.58032	0.0101318	-3.96968	0.00203979	0.0583616	-1.15766
AT3G20190	-3.28298	-0.608579	-3.96946	0.00204058	0.0583616	-1.14501
AT1G62660	1.09085	5.97981	3.96793	0.00204605	0.0584433	-1.58703
AT1G22400	1.14714	4.4752	3.96712	0.00204895	0.0584513	-1.49816
AT4G18640	-1.62987	3.45506	-3.96407	0.00205995	0.0586901	-1.45867
AT1G06350	-1.95805	4.64975	-4.17044	0.00206339	0.0587132	-1.41866
AT2G38530	-1.50734	4.24253	-3.95331	0.0020992	0.0596562	-1.48819
AT2G16586	-4.22511	-2.77612	-3.95084	0.00210828	0.0598383	-1.45751
AT1G23850	1.06099	3.51212	3.94946	0.00211342	0.0599079	-1.50959
AT5G07460	-1.23119	5.76303	-3.945	0.00213003	0.0603022	-1.62426
AT3G10570	-1.69941	4.2203	-3.98679	0.00213287	0.0603063	-1.50629
AT1G03050	-2.46937	1.55043	-3.94311	0.00213711	0.0603496	-1.20482
AT3G54600	-1.14479	7.1145	-3.94068	0.00214622	0.0604958	-1.573
AT3G43860	-5.43022	-0.757841	-3.93989	0.00214923	0.0604958	-1.34644
AT5G61600	1.39187	2.50266	3.93889	0.00215301	0.0604958	-1.30967
AT5G49540	-1.18935	4.57286	-3.93886	0.00215312	0.0604958	-1.59235
AT4G26580	-3.34152	0.0987458	-3.93759	0.00215791	0.0605542	-1.19091
AT3G45130	1.91977	3.40489	3.97615	0.00217208	0.0606957	-1.43875
AT5G52740	-2.89344	1.10985	-3.93379	0.00217238	0.0606957	-1.17726
AT3G54340	-1.64778	2.96633	-3.93334	0.00217407	0.0606957	-1.37506
AT4G27580	-4.12332	-1.42523	-3.93284	0.00217598	0.0606957	-1.31191
AT3G20580	-3.98438	-0.566122	-3.93254	0.00217715	0.0606957	-1.20725
AT2G17650	-1.45659	2.32969	-3.93199	0.00217925	0.0606957	-1.32786
AT1G52770	1.42827	3.01513	3.93035	0.00218552	0.0607464	-1.41913
AT1G33030	1.66136	1.95789	3.9301	0.00218651	0.0607464	-1.2831
AT1G80120	-1.20201	3.24589	-3.92918	0.00219004	0.0607689	-1.49937
AT4G32460	-1.37324	4.48712	-3.92516	0.00220556	0.0611235	-1.60902
AT3G21890	-1.01896	3.97856	-3.92299	0.00221398	0.0611758	-1.60978
AT1G52245	-1.55011	1.95154	-3.92258	0.0022156	0.0611758	-1.27974
AT2G06995	-2.57345	0.724227	-3.92256	0.00221566	0.0611758	-1.18744
AT2G30990	1.04426	4.04889	3.92077	0.00222266	0.0612933	-1.59492
AT5G04355	3.5385	-1.08305	3.91946	0.00222776	0.0613395	-1.36515
AT4G04455	-1.07589	3.39573	-3.91867	0.00223088	0.0613395	-1.5227
AT3G26860	-4.69535	-1.71083	-3.91824	0.00223257	0.0613395	-1.41868
AT3G14520	-4.47057	-2.51943	-3.91525	0.00224433	0.0615866	-1.4918
AT5G15110	-5.25109	-1.27551	-3.91307	0.00225296	0.0616818	-1.43384
AT2G26010	8.3612	5.54403	6.23955	0.00225394	0.0616818	-0.780535
AT2G38240	3.12278	4.39689	4.663	0.00225772	0.0616818	-1.26138
AT5G49880	-1.20555	3.96401	-3.91158	0.00225884	0.0616818	-1.56268
AT1G01980	-5.01377	-0.785457	-3.91047	0.00226329	0.0617279	-1.31541
AT3G61750	-1.09194	3.55544	-3.90882	0.00226984	0.061831	-1.56192
AT3G26818	5.18247	-1.88601	3.90489	0.00228562	0.0621386	-1.50401
AT4G14020	-0.935999	4.47992	-3.90462	0.0022867	0.0621386	-1.6619
AT4G23493	-2.59934	0.337628	-3.89869	0.0023107	0.0627048	-1.22503
AT3G22121	1.0958	8.62725	3.89808	0.00231315	0.0627048	-1.59345
AT1G70540	-3.93157	-2.62722	-3.89604	0.00232147	0.0628541	-1.50125
AT5G47000	-5.73802	-0.751629	-3.93237	0.00234149	0.0632808	-1.37881
AT1G05870	-0.888865	5.54941	-3.89083	0.00234289	0.0632808	-1.73085
AT2G19050	-3.97659	-3.14461	-3.88869	0.00235175	0.0634256	-1.5508
AT3G28890	-1.71529	3.08872	-3.88816	0.00235393	0.0634256	-1.40436
AT2G25600	-4.03079	-1.36057	-3.88608	0.00236255	0.0635812	-1.49607
AT3G09250	1.20953	4.73504	3.88481	0.00236786	0.0636473	-1.74395
AT2G20870	-1.75021	6.14499	-4.06456	0.00237445	0.0637476	-1.62718
AT3G20460	-4.0906	-0.372344	-3.88212	0.00237909	0.0637697	-1.37808
AT4G26260	-3.27992	1.11581	-3.88144	0.00238197	0.0637697	-1.24703
AT1G11670	1.47503	2.73224	3.88084	0.00238446	0.0637697	-1.48304
AT1G24470	-1.08436	3.42048	-3.8801	0.00238759	0.0637697	-1.56331
AT2G05850	-4.58353	-1.9068	-3.87964	0.00238954	0.0637697	-1.49974
AT2G46640	-1.10357	3.109	-3.87223	0.00242094	0.0645305	-1.60405
AT4G02650	-4.97822	-1.29248	-3.87106	0.00242592	0.0645862	-1.49251
AT1G76610	-4.0896	-1.84056	-3.8688	0.00243565	0.064768	-1.52786
AT2G39330	1.24955	8.4115	3.86785	0.0024397	0.0647767	-1.62948
AT2G19580	-1.35768	2.4935	-3.86734	0.00244192	0.0647767	-1.45994
AT3G61160	-1.34745	2.92956	-3.8667	0.00244468	0.0647767	-1.57233
AT5G12180	-3.08104	-0.271592	-3.86566	0.00244915	0.0648184	-1.28576
AT1G70260	-2.17369	4.30029	-4.13148	0.00247143	0.0653305	-1.54105
AT3G61900	-1.44832	2.12255	-3.85939	0.00247639	0.0653843	-1.45187
AT1G06720	0.843497	4.94202	3.85777	0.00248349	0.0654403	-1.79233
AT2G33385	-2.90083	0.490649	-3.85757	0.00248437	0.0654403	-1.29304
AT2G35210	-3.07126	-0.996019	-3.85657	0.00248876	0.0654787	-1.35127
AT5G46830	-1.88247	1.2965	-3.8557	0.00249258	0.065502	-1.34943
AT2G20850	1.02294	4.39156	3.84779	0.00252762	0.0663448	-1.76849
AT2G25900	0.905909	5.77478	3.84658	0.00253302	0.0664085	-1.82231
AT1G14250	2.19558	5.65289	4.26624	0.00254696	0.0666957	-1.58713
AT3G52720	-1.30551	5.51025	-3.84251	0.00255128	0.0667306	-1.80751
AT2G01950	-0.922767	4.51623	-3.8406	0.00255993	0.0668411	-1.7753
AT1G04967	-3.92091	-3.15306	-3.83986	0.00256325	0.0668411	-1.61107
AT5G39090	-1.21002	2.94681	-3.83959	0.00256448	0.0668411	-1.56872
AT4G38545	1.07804	4.89081	3.83842	0.00256981	0.0669018	-1.82564
AT4G02290	-1.09267	5.38201	-3.8339	0.00259041	0.0673597	-1.82634
AT5G62165	-1.32194	3.3819	-3.83256	0.00259656	0.067441	-1.66612
AT5G56540	-3.18423	0.250132	-3.82495	0.0026317	0.0682745	-1.36431
AT5G38010	-1.38212	2.66956	-3.82345	0.0026387	0.0683753	-1.61072
AT1G32740	1.1772	3.28894	3.8228	0.00264171	0.0683753	-1.70408
AT4G40065	2.55911	1.54105	3.82154	0.00264764	0.0684495	-1.39927
AT1G08930	0.916092	5.82882	3.8166	0.00267085	0.0689696	-1.87558
AT1G19500	-3.20107	-1.12243	-3.81274	0.00268914	0.0693618	-1.43987
AT1G74090	-1.01732	6.36126	-3.81114	0.00269676	0.069478	-1.84429
AT1G43160	1.84396	2.4157	3.80902	0.0027069	0.0696589	-1.53392
AT5G08620	0.875935	4.63598	3.80812	0.00271125	0.0696906	-1.86332
AT1G23480	0.945744	4.04411	3.80436	0.00272932	0.0699547	-1.81369
AT5G26670	-1.22604	4.31083	-3.80275	0.0027371	0.0699547	-1.82694
AT5G52430	-1.08804	3.64218	-3.80219	0.00273982	0.0699547	-1.7238
AT3G21270	0.886334	3.98968	3.80199	0.00274081	0.0699547	-1.84994
AT4G37890	-1.41028	2.48202	-3.80162	0.00274261	0.0699547	-1.60395
AT3G15510	1.28793	4.72034	3.8014	0.00274367	0.0699547	-1.89212
AT1G04030	1.03115	5.02244	3.80136	0.00274388	0.0699547	-1.90296
AT5G27980	-4.35262	-2.11965	-3.8008	0.00274658	0.0699547	-1.60522
AT5G60720	-2.87121	0.733981	-3.79867	0.00275698	0.0701398	-1.37661
AT2G43510	1.44547	6.13719	3.83581	0.00276531	0.0702715	-1.86187
AT5G47630	-1.24326	3.18096	-3.79496	0.00277511	0.0703847	-1.67962
AT2G40360	0.869146	5.77294	3.79477	0.00277606	0.0703847	-1.91314
AT2G07040	-6.59753	-0.935174	-3.88328	0.00278475	0.0705248	-1.57017
AT5G55810	-3.25941	0.866698	-3.79076	0.00279585	0.0707257	-1.40706
AT4G33860	-4.22501	-2.56039	-3.78869	0.00280611	0.070905	-1.62606
AT4G22590	-1.1592	4.52052	-3.78773	0.0028109	0.0709241	-1.85342
AT1G75780	-1.13606	3.67392	-3.78723	0.00281339	0.0709241	-1.80559
AT5G40020	-2.63381	0.51119	-3.78663	0.00281639	0.0709241	-1.40115
AT5G03190	-1.16498	5.63658	-3.78391	0.00282999	0.0711864	-1.91535
AT1G47485	-4.11785	-1.75943	-3.78089	0.00284515	0.0714079	-1.63293
AT3G22160	1.06522	4.18387	3.78089	0.00284519	0.0714079	-1.85428
AT4G00880	-0.852874	5.03089	-3.77791	0.00286025	0.0717045	-1.93182
AT2G37280	-1.64265	2.56316	-3.77728	0.00286343	0.0717045	-1.60691
AT5G45840	-2.49089	2.06074	-3.7754	0.00287302	0.0718642	-1.44861
AT5G49800	-1.34898	2.88525	-3.77243	0.00288815	0.072131	-1.69438
AT1G69880	2.66329	2.09508	3.81101	0.00289015	0.072131	-1.50025
AT4G24780	-1.00252	7.11941	-3.76977	0.00290183	0.0723417	-1.8735
AT2G45750	-1.81898	1.3776	-3.7691	0.00290528	0.0723469	-1.47694
AT1G67750	-1.2147	5.0422	-3.76778	0.0029121	0.0724361	-1.93439
AT1G68110	-2.47669	0.697865	-3.76594	0.00292159	0.0725472	-1.44063
AT4G38540	1.11089	4.81091	3.76566	0.00292307	0.0725472	-1.95074
AT1G30510	-0.927191	4.00838	-3.76109	0.00294684	0.0730561	-1.88143
AT3G01840	-1.51724	2.16506	-3.76016	0.0029517	0.0730954	-1.57251
AT1G51170	-1.14525	3.13128	-3.75815	0.00296227	0.0732008	-1.76422
AT1G16060	-1.02991	3.79239	-3.7581	0.00296251	0.0732008	-1.85784
AT1G77690	-1.0484	3.87711	-3.75739	0.00296623	0.0732119	-1.8759
AT3G22120	1.08837	8.62143	3.75487	0.00297957	0.073408	-1.84665
AT1G63090	1.23528	5.26855	3.75464	0.00298075	0.073408	-1.9827
AT1G75870	-5.36554	-2.47429	-3.75308	0.00298905	0.0735314	-1.66216
AT3G03450	-1.18598	3.96757	-3.75112	0.00299947	0.0736257	-1.87884
AT5G61770	0.934234	4.368	3.75111	0.00299948	0.0736257	-1.9484
AT5G15030	-3.9482	-3.12632	-3.74914	0.00301002	0.0737645	-1.71667
AT5G06470	-2.54122	0.494238	-3.74882	0.00301174	0.0737645	-1.46324
AT5G43745	0.918654	5.43994	3.74693	0.00302186	0.0739312	-2.0005
AT5G41761	1.33816	4.0118	3.74585	0.00302766	0.0739903	-1.93321
AT2G42005	-3.40817	-0.271788	-3.74525	0.0030309	0.0739903	-1.52449
AT4G33330	-2.44917	0.485478	-3.74369	0.00303931	0.0740936	-1.46728
AT5G50040	-3.88974	-2.38256	-3.74285	0.00304385	0.0740936	-1.67799
AT2G41730	2.07069	1.07418	3.74262	0.00304508	0.0740936	-1.48535
AT3G16690	1.80313	1.09604	3.74026	0.00305787	0.0741555	-1.51223
AT2G22190	-1.19046	3.28269	-3.73995	0.00305955	0.0741555	-1.81888
AT5G26717	-3.30767	-1.40112	-3.73986	0.00306001	0.0741555	-1.58736
AT3G50970	1.60532	2.25388	3.7397	0.0030609	0.0741555	-1.71445
ATMG00810	4.77671	-1.72417	3.73831	0.00306848	0.0742359	-1.69515
AT1G63710	-1.91703	3.36118	-3.78011	0.00307211	0.0742359	-1.75379
AT5G37980	-4.84927	-0.93505	-3.73726	0.00307419	0.0742359	-1.66425
AT4G13000	-2.57561	0.967447	-3.73388	0.00309273	0.0746028	-1.47798
AT1G58120	-5.74892	-0.976051	-3.76843	0.00310758	0.0748802	-1.61378
AT1G75490	1.9784	1.67228	3.72962	0.0031162	0.0749404	-1.55129
AT5G44440	-4.62318	-1.91056	-3.72952	0.00311678	0.0749404	-1.70966
AT1G28305	-4.587	-2.32464	-3.72824	0.00312388	0.0750303	-1.71556
AT5G05140	0.959944	4.51798	3.72722	0.00312956	0.0750357	-1.99311
AT1G33720	-1.33453	4.24364	-3.72699	0.00313083	0.0750357	-1.86481
AT2G29340	0.892769	6.71642	3.72431	0.00314577	0.0752322	-1.98703
AT3G03480	1.30576	2.5474	3.72351	0.00315026	0.0752322	-1.7799
AT5G12870	-1.73694	1.07336	-3.72235	0.00315673	0.0752322	-1.54862
AT1G22230	-2.2756	0.665561	-3.72193	0.00315911	0.0752322	-1.49955
AT5G16500	-5.11643	-1.80276	-3.72191	0.00315921	0.0752322	-1.68681
AT2G15320	-0.853603	5.40485	-3.72092	0.00316479	0.0752322	-2.03687
AT3G57540	-1.40949	3.15581	-3.72049	0.0031672	0.0752322	-1.83223
AT1G06340	-4.01697	-1.57182	-3.7198	0.00317111	0.0752322	-1.71339
AT5G05730	1.06855	6.1161	3.7192	0.00317445	0.0752322	-2.02911
AT1G67290	-3.30219	-0.530882	-3.71911	0.00317497	0.0752322	-1.52552
AT5G40890	1.07774	6.56866	3.71892	0.00317607	0.0752322	-2.01742
AT3G27400	-1.25188	2.55781	-3.71746	0.00318432	0.0753477	-1.7416
AT3G10080	-0.965779	3.74401	-3.71513	0.00319756	0.0755578	-1.93826
AT1G75450	1.0121	3.3709	3.7147	0.00319997	0.0755578	-1.92387
AT5G19120	1.52612	4.34417	3.71139	0.0032189	0.0759245	-1.93306
AT1G79410	-1.16053	2.90287	-3.70954	0.0032295	0.0760942	-1.81026
AT4G14650	-1.72891	1.01961	-3.70869	0.00323435	0.0761282	-1.58021
AT2G40116	-4.00316	-2.10934	-3.70561	0.00325214	0.076395	-1.72424
AT1G70890	-0.908942	4.93526	-3.70554	0.00325253	0.076395	-2.05904
AT4G08770	3.28425	2.0385	3.9469	0.00326177	0.0765318	-1.53487
AT1G71720	0.858717	5.74103	3.70282	0.00326832	0.0766049	-2.0722
AT3G62640	-4.12084	-1.46772	-3.70061	0.00328124	0.076827	-1.67898
AT5G57700	-1.14347	3.34449	-3.69657	0.00330489	0.0772999	-1.85684
AT5G54770	-1.33443	10.186	-3.695	0.00331414	0.077435	-1.85967
AT2G47050	-4.06625	1.79627	-4.00979	0.00332491	0.0775132	-1.4703
AT1G66280	3.87633	-0.733503	3.69225	0.00333042	0.0775132	-1.62699
AT5G59320	-1.94153	6.83504	-3.93321	0.00333097	0.0775132	-1.89428
AT1G52750	-1.53077	2.29986	-3.69209	0.00333136	0.0775132	-1.741
AT5G26060	-4.66522	-2.26785	-3.69084	0.00333879	0.077605	-1.75962
AT5G67480	1.43	4.66395	3.72376	0.00335841	0.0778345	-2.05426
AT3G57660	0.884571	5.16536	3.68749	0.00335877	0.0778345	-2.10243
AT1G18990	-3.57214	-1.59538	-3.68726	0.00336014	0.0778345	-1.65376
AT3G05460	-3.83163	-3.17226	-3.68615	0.00336678	0.0778345	-1.80139
AT5G58000	-1.14453	3.73456	-3.68592	0.00336816	0.0778345	-1.96963
AT5G39400	-2.74165	-0.17575	-3.68569	0.00336957	0.0778345	-1.55417
AT1G05340	1.60314	3.35265	3.6844	0.00337728	0.0779321	-1.90816
AT1G69360	0.970165	4.28947	3.68229	0.00339003	0.078076	-2.05247
AT5G65660	0.875966	4.6959	3.68221	0.00339051	0.078076	-2.09942
AT2G45405	-3.84303	-2.41944	-3.68081	0.00339896	0.0781508	-1.76004
AT1G73500	0.953509	4.73077	3.68049	0.00340092	0.0781508	-2.1073
AT5G55250	-1.64507	2.01262	-3.67994	0.00340425	0.0781508	-1.68455
AT4G03190	-0.87736	4.50718	-3.67884	0.00341094	0.0781635	-2.06766
AT5G02110	-3.2239	-0.77358	-3.67841	0.00341354	0.0781635	-1.62278
AT2G32290	-1.15404	4.77351	-3.67752	0.00341897	0.0781635	-2.08976
AT2G22240	-1.26039	8.00627	-3.67713	0.00342131	0.0781635	-1.99076
AT5G54165	1.09447	3.05036	3.67697	0.0034223	0.0781635	-1.94176
AT1G18840	-0.861536	4.70392	-3.67519	0.0034332	0.0783312	-2.09606
AT4G08300	-1.2076	3.97472	-3.67424	0.00343899	0.0783312	-1.99858
AT5G42860	-1.17747	3.40929	-3.67361	0.00344283	0.0783312	-1.98047
AT5G10435	-0.985094	3.99393	-3.67348	0.00344367	0.0783312	-2.03369
AT1G02070	-2.15085	0.422184	-3.67078	0.00346028	0.0785578	-1.57841
AT4G28200	0.843816	4.8204	3.6707	0.00346077	0.0785578	-2.11995
AT5G62210	-2.18909	4.39439	-3.98533	0.00346418	0.0785578	-1.85143
AT4G33970	-3.66591	-0.674844	-3.66728	0.00348193	0.078859	-1.59973
AT1G30080	-3.12781	-0.612499	-3.66686	0.00348453	0.078859	-1.64014
AT1G27045	-1.82145	1.94408	-3.6633	0.00350674	0.0791859	-1.71508
AT5G07990	-1.18935	4.82501	-3.66321	0.00350729	0.0791859	-2.11134
AT5G26660	-1.44862	2.37641	-3.66284	0.0035096	0.0791859	-1.78626
AT4G15490	-1.05696	4.64182	-3.66093	0.00352161	0.0793765	-2.11426
AT5G20240	-1.54395	3.78454	-3.66034	0.00352529	0.0793794	-1.98243
AT5G06510	-1.57298	3.85424	-3.69309	0.00354266	0.0796902	-2.01293
AT5G06710	-1.15874	3.23507	-3.6564	0.00355017	0.0797787	-1.9777
AT1G71830	-1.17751	3.15926	-3.65539	0.00355657	0.0798423	-1.9175
AT2G40400	1.04087	5.92246	3.6546	0.00356154	0.0798736	-2.16
AT3G22125	1.56964	2.93739	3.65318	0.00357062	0.0799359	-1.83996
AT2G36145	-0.855463	5.1902	-3.65304	0.00357148	0.0799359	-2.15885
AT5G24770	1.362	8.37069	3.65072	0.00358628	0.0801324	-2.01385
AT1G48020	-3.96946	-1.57044	-3.65054	0.00358743	0.0801324	-1.69616
AT3G09010	1.12009	3.74266	3.64858	0.00360002	0.0802141	-2.05126
AT1G72220	-2.25502	0.222183	-3.64759	0.00360642	0.0802141	-1.61347
AT4G00883	-0.800029	5.01726	-3.64729	0.00360833	0.0802141	-2.16692
AT4G24960	-0.860103	6.23951	-3.6472	0.00360892	0.0802141	-2.14782
AT3G51450	1.27652	4.43115	3.64692	0.0036107	0.0802141	-2.12799
AT1G23130	-1.06608	9.09314	-3.64662	0.00361263	0.0802141	-1.99443
AT5G58580	-2.45994	0.921552	-3.64474	0.00362476	0.0804034	-1.62298
AT5G45110	0.795745	5.29174	3.64051	0.00365225	0.0808945	-2.191
AT5G13080	1.44621	2.7729	3.64022	0.00365414	0.0808945	-1.88476
AT2G45930	1.73719	0.972843	3.63702	0.00367512	0.0811196	-1.68885
AT5G50200	1.07903	4.50922	3.63681	0.00367645	0.0811196	-2.12524
AT4G39800	-1.26018	9.01511	-3.6368	0.00367652	0.0811196	-2.00853
AT5G43650	3.32693	-0.71513	3.63644	0.00367891	0.0811196	-1.69713
AT2G36430	-0.949994	3.96246	-3.63567	0.00368396	0.0811196	-2.11042
AT4G39580	1.96246	1.22535	3.63521	0.00368698	0.0811196	-1.67772
AT1G62990	-1.745	2.10417	-3.63479	0.00368973	0.0811196	-1.84228
AT5G56985	0.981042	4.25182	3.63379	0.00369637	0.0811856	-2.16068
AT3G51440	1.17043	2.98316	3.63259	0.0037043	0.0812561	-1.92295
AT1G22380	-3.98783	-0.598169	-3.63186	0.00370911	0.0812561	-1.72008
AT5G46770	-3.94741	-2.89767	-3.63165	0.00371049	0.0812561	-1.86686
AT5G15830	-1.35554	2.55805	-3.63036	0.00371903	0.0813633	-1.85639
AT5G19740	-1.13326	4.38464	-3.62796	0.00373504	0.0816337	-2.13878
AT5G58050	-4.74457	-1.33685	-3.62724	0.00373981	0.0816581	-1.79242
AT2G39250	1.22257	5.11918	3.62551	0.0037514	0.0818207	-2.21462
AT4G32510	-2.83473	-0.0390455	-3.62504	0.00375459	0.0818207	-1.65023
AT1G74910	0.846047	6.6672	3.62392	0.00376207	0.0818904	-2.16965
AT1G47655	-1.66885	1.48652	-3.62347	0.00376512	0.0818904	-1.72761
AT5G17700	-1.31021	3.63444	-3.61784	0.00380321	0.0826383	-2.0667
AT3G17980	-2.834	-0.843185	-3.6158	0.00381707	0.0827997	-1.66436
AT4G01410	-1.15911	3.76487	-3.61487	0.00382341	0.0827997	-2.0833
AT3G06260	-2.61757	-0.35734	-3.61472	0.00382446	0.0827997	-1.66386
AT4G39320	-1.46288	2.7369	-3.61457	0.00382546	0.0827997	-1.9641
AT4G31330	-1.75123	2.52565	-3.61096	0.00385026	0.0831848	-1.86865
AT3G04010	1.40448	2.4618	3.61068	0.00385216	0.0831848	-1.90829
AT2G38470	0.955841	5.47567	3.61035	0.00385442	0.0831848	-2.24388
AT5G19190	0.945437	5.57492	3.6098	0.00385827	0.0831873	-2.24709
AT1G80760	-1.11411	5.9209	-3.60852	0.0038671	0.0832974	-2.22665
AT3G30720	-2.32754	2.09294	-3.60748	0.00387424	0.0833445	-1.80704
AT4G35770	1.57704	3.32481	3.60712	0.00387675	0.0833445	-2.00311
AT3G52370	-1.08177	4.50929	-3.60544	0.00388843	0.0835152	-2.20971
AT3G16180	-0.988305	4.28745	-3.60102	0.00391929	0.0840971	-2.17517
AT4G21910	1.08887	7.05739	3.59966	0.00392884	0.0842086	-2.17923
AT3G46600	0.82464	5.14152	3.59921	0.00393202	0.0842086	-2.26356
AT2G35860	-0.908708	6.05823	-3.59834	0.0039381	0.0842579	-2.23768
AT5G11610	1.72426	3.02983	3.63077	0.00394987	0.084429	-2.04591
AT1G04887	-3.70846	-2.70191	-3.59456	0.00396488	0.0845789	-1.8866
AT1G76250	-2.50052	0.600174	-3.59439	0.00396605	0.0845789	-1.69783
AT1G70985	-1.15455	2.72662	-3.5933	0.00397379	0.0845789	-2.0068
AT1G13970	-1.68895	2.18014	-3.59325	0.00397412	0.0845789	-1.87722
AT3G20470	-1.0506	6.10706	-3.59302	0.00397582	0.0845789	-2.24699
AT4G24800	0.898669	5.58322	3.59118	0.00398891	0.0847767	-2.28084
AT1G04820	-0.97767	7.6476	-3.59053	0.00399357	0.084795	-2.17139
AT4G34740	0.891956	5.00252	3.58928	0.00400249	0.0848252	-2.27883
AT1G02920	1.2049	6.49893	3.58888	0.00400535	0.0848252	-2.26182
AT2G21050	-1.10126	4.05692	-3.58874	0.00400639	0.0848252	-2.20075
AT5G02230	-0.839649	5.29085	-3.58743	0.00401579	0.084886	-2.27688
AT5G56980	0.980677	4.861	3.58728	0.00401685	0.084886	-2.28019
AT5G06610	-1.29923	2.93436	-3.58625	0.00402424	0.0849617	-2.02293
AT5G13370	1.1762	3.9397	3.5847	0.00403546	0.0851181	-2.17232
AT1G09740	0.992843	3.88387	3.58307	0.00404718	0.0852849	-2.20773
AT4G04223	-1.23842	3.35921	-3.58209	0.00405429	0.0853483	-2.10977
AT5G57640	-3.75536	-2.09853	-3.58161	0.00405784	0.0853483	-1.93747
AT4G28680	-1.50879	3.49962	-3.57914	0.0040758	0.085528	-2.08846
AT2G18700	1.32263	4.89583	3.57859	0.00407984	0.085528	-2.25659
AT1G29600	-2.94911	1.61155	-3.61188	0.00408255	0.085528	-1.76072
AT5G44040	-1.02832	3.61695	-3.57812	0.00408327	0.085528	-2.15592
AT4G02520	1.41178	8.55873	3.57781	0.00408553	0.085528	-2.16812
AT4G10010	-4.14352	-2.62846	-3.57489	0.00410691	0.0858952	-1.92795
AT4G19390	1.0909	3.34826	3.57168	0.0041306	0.0863098	-2.15265
AT1G80870	-0.861671	4.13212	-3.57054	0.00413903	0.0864051	-2.23503
AT3G21570	-3.84221	-1.94808	-3.56926	0.00414856	0.0865232	-1.82244
AT1G61565	-3.77505	2.73218	-4.10483	0.0041604	0.0866892	-1.70381
AT1G57590	-1.62036	2.56898	-3.56669	0.00416766	0.0867595	-2.04236
AT3G13960	1.35397	2.26924	3.56467	0.00418278	0.0868965	-1.91366
AT3G48340	-3.69003	-1.42166	-3.56404	0.00418752	0.0868965	-1.86645
AT2G23360	-1.20429	4.05975	-3.56394	0.00418825	0.0868965	-2.23208
AT1G21130	1.93715	5.91289	3.87457	0.0041898	0.0868965	-2.12599
AT4G38825	-2.70887	0.428193	-3.56136	0.0042077	0.0871463	-1.7467
AT1G23020	1.39375	4.50792	3.57601	0.00420964	0.0871463	-2.25057
AT3G23050	-0.868594	7.14668	-3.55993	0.00421846	0.0872478	-2.25134
AT1G08630	-1.18623	3.28874	-3.55918	0.00422417	0.0872773	-2.07812
AT1G72890	1.14549	3.86708	3.55825	0.0042312	0.0872773	-2.22016
AT4G09500	-1.22299	3.31385	-3.5582	0.0042316	0.0872773	-2.11864
AT1G61820	1.32712	2.52905	3.55697	0.00424088	0.0873106	-1.98244
AT5G37478	-5.74946	-0.468157	-3.75018	0.00424104	0.0873106	-1.73953
AT5G45850	-1.79424	1.50178	-3.55587	0.00424924	0.087326	-1.79888
AT1G15100	-0.871314	4.83679	-3.55583	0.0042496	0.087326	-2.32391
AT3G24463	-1.54551	2.88347	-3.55344	0.00426781	0.0876171	-2.11667
AT2G46770	-3.22711	0.605365	-3.55294	0.00427161	0.0876171	-1.75983
AT2G08435	-0.97969	5.03929	-3.5504	0.00429115	0.0877367	-2.32651
AT5G61610	2.49735	0.397572	3.55032	0.00429175	0.0877367	-1.79166
AT1G21100	1.94955	1.41694	3.55016	0.004293	0.0877367	-1.90442
AT2G33310	-0.850465	4.82626	-3.55014	0.00429315	0.0877367	-2.3332
AT1G67940	-0.835277	4.53232	-3.54565	0.00432784	0.0883646	-2.32312
AT5G23010	-1.09344	7.78818	-3.54394	0.0043411	0.0884467	-2.2569
AT5G43300	-3.29348	-1.65631	-3.5437	0.00434298	0.0884467	-1.82991
AT4G39110	-3.10209	0.964775	-3.54361	0.00434374	0.0884467	-1.79389
AT3G52400	0.861409	5.19559	3.54216	0.00435504	0.0885961	-2.34615
AT5G57890	-2.36251	1.23992	-3.54023	0.00437014	0.0888224	-1.79486
AT5G18080	-1.3933	2.08048	-3.53933	0.00437718	0.0888509	-2.01085
AT2G36380	1.25226	4.49496	3.53884	0.00438101	0.0888509	-2.32591
AT1G47510	1.32618	2.761	3.53853	0.00438347	0.0888509	-2.10636
AT1G72320	0.76189	5.20191	3.53663	0.00439845	0.0889878	-2.37815
AT4G01680	-1.27256	2.78214	-3.5362	0.00440179	0.0889878	-2.06466
AT4G23490	-0.974095	3.66218	-3.53615	0.00440218	0.0889878	-2.23988
AT3G04210	0.88527	6.70574	3.53281	0.00442866	0.0894421	-2.33505
AT1G15440	0.831152	4.24371	3.53045	0.00444749	0.0897413	-2.32056
AT5G16370	0.871199	4.84874	3.5291	0.00445827	0.0898755	-2.3796
AT5G56120	-1.6736	3.16346	-3.52861	0.00446219	0.0898755	-2.09103
AT4G37410	2.513	4.46462	4.03349	0.00447773	0.0900662	-2.03409
AT1G49450	-1.31837	3.07191	-3.52631	0.00448065	0.0900662	-2.15246
AT5G27870	-4.64282	-2.04646	-3.52548	0.00448726	0.0900662	-1.95041
AT2G40120	-1.61515	2.77499	-3.52542	0.00448779	0.0900662	-2.10243
AT3G26840	0.854681	5.31333	3.52266	0.00451002	0.0904044	-2.40421
AT3G21180	-1.46651	2.16757	-3.52233	0.00451273	0.0904044	-2.08061
AT1G70720	-3.43531	0.0777881	-3.52033	0.00452899	0.0906489	-1.82175
AT3G46640	0.949898	4.44432	3.51893	0.00454037	0.0907684	-2.39666
AT5G49700	1.63468	1.97447	3.51859	0.00454309	0.0907684	-1.89612
AT5G44920	-1.78832	1.7242	-3.51701	0.00455603	0.0909246	-1.8864
AT1G04040	1.1012	5.84231	3.51591	0.00456506	0.0909246	-2.38665
AT4G27410	2.03098	4.9266	3.87383	0.00456623	0.0909246	-2.18202
AT5G05440	1.1505	3.60739	3.51551	0.00456836	0.0909246	-2.23326
AT1G28390	-1.16961	3.47623	-3.51515	0.00457126	0.0909246	-2.24728
AT1G33250	0.840308	4.70044	3.51272	0.00459124	0.0912408	-2.40105
AT5G47540	0.791928	5.03637	3.51035	0.00461087	0.0915316	-2.42687
AT3G25070	0.786508	5.71512	3.50988	0.00461475	0.0915316	-2.42104
AT2G32430	-1.00595	3.71187	-3.50947	0.00461817	0.0915316	-2.32082
AT2G29130	-5.61987	0.518775	-3.69571	0.00462319	0.0915498	-1.80498
AT1G09970	0.988448	6.9166	3.50748	0.00463467	0.0916898	-2.37457
AT5G45880	-4.86903	1.18962	-3.8271	0.00463956	0.0916898	-1.72993
AT3G49940	1.33762	3.70368	3.50653	0.00464257	0.0916898	-2.26104
AT3G46660	1.71223	3.22265	3.53631	0.00466123	0.0919446	-2.19237
AT3G04000	1.11993	2.55937	3.50344	0.00466841	0.0919446	-2.13531
AT1G07603	-1.22445	5.20271	-3.50332	0.00466946	0.0919446	-2.40676
AT1G71140	1.06625	3.08735	3.50302	0.00467194	0.0919446	-2.25262
AT2G46940	-1.46168	1.96273	-3.50181	0.00468208	0.0920136	-2.00936
AT5G53710	-1.92688	0.699463	-3.50124	0.00468692	0.0920136	-1.86159
AT1G26650	-0.918583	4.25482	-3.50084	0.00469028	0.0920136	-2.37554
AT2G13820	-1.24479	3.46505	-3.49992	0.00469801	0.0920136	-2.28754
AT1G73700	-1.36007	1.94037	-3.49917	0.00470439	0.0920136	-2.05423
AT1G78960	-1.40076	4.76907	-3.53016	0.00471189	0.0920136	-2.37151
AT2G25090	1.75386	1.3108	3.49826	0.00471211	0.0920136	-1.92201
AT2G20950	0.96239	5.24811	3.49797	0.00471448	0.0920136	-2.44724
AT5G09855	1.00135	5.477	3.49741	0.00471926	0.0920136	-2.44837
AT5G56730	0.83184	4.43775	3.49733	0.00471998	0.0920136	-2.41096
AT3G01240	-4.24845	0.948183	-3.83121	0.00472076	0.0920136	-1.76603
AT3G50630	-0.911836	4.83966	-3.49666	0.00472561	0.0920278	-2.42266
AT3G09540	-0.967141	3.22935	-3.49582	0.0047328	0.0920876	-2.26462
AT1G27730	1.09227	3.68486	3.49323	0.00475486	0.0923908	-2.31666
AT1G60390	-1.38791	3.36162	-3.4928	0.00475854	0.0923908	-2.26669
AT5G48370	-1.03402	3.21517	-3.49253	0.00476079	0.0923908	-2.21902
AT2G44230	0.810711	5.2766	3.49139	0.00477059	0.0925006	-2.46101
AT2G45800	-1.31947	2.38127	-3.49057	0.00477765	0.0925571	-2.16222
AT2G23100	1.19273	2.34832	3.48892	0.00479181	0.0927511	-2.12116
AT2G34080	1.41622	2.83998	3.48669	0.00481107	0.0930162	-2.25261
AT5G54590	-0.965325	3.48055	-3.48629	0.00481449	0.0930162	-2.28385
AT1G79620	-1.32374	3.27657	-3.48589	0.00481801	0.0930162	-2.30034
AT5G16530	-1.73609	2.03915	-3.48419	0.00483272	0.0932197	-2.04651
AT3G53460	1.08477	7.9701	3.48115	0.00485924	0.0936504	-2.35195
AT5G39220	-1.84578	1.21482	-3.47803	0.00488653	0.0940844	-1.94804
AT5G52882	0.822145	5.35644	3.47762	0.00489018	0.0940844	-2.48604
AT5G47550	-1.12179	4.36539	-3.47655	0.00489954	0.0941833	-2.40738
AT5G07420	-4.39741	-1.66657	-3.47338	0.00492756	0.0946406	-2.01414
AT2G13350	-5.02582	-1.39569	-3.47149	0.00494439	0.0948821	-2.0076
AT2G27840	1.15181	4.82324	3.47095	0.0049492	0.0948929	-2.48225
AT4G37409	2.37871	4.42031	3.91852	0.00495574	0.0949369	-2.16095
AT5G56100	1.36918	3.30803	3.46839	0.00497198	0.0950537	-2.30975
AT1G14870	1.02942	3.86082	3.46803	0.0049752	0.0950537	-2.29855
AT4G19690	-3.08785	-0.610543	-3.46753	0.00497969	0.0950537	-1.96382
AT4G37610	1.02083	4.76565	3.46747	0.0049802	0.0950537	-2.47322
AT5G65670	-0.838873	7.35043	-3.46715	0.00498312	0.0950537	-2.40761
AT1G06227	0.992619	3.67064	3.4659	0.00499428	0.0951714	-2.36101
AT5G16490	-1.68239	1.14843	-3.46551	0.00499781	0.0951714	-1.98318
AT5G50565	-3.59783	-1.93878	-3.46436	0.00500818	0.0952876	-2.09004
AT4G02540	0.939176	4.2902	3.46362	0.00501481	0.0953326	-2.44104
ATCG00190	1.04067	4.435	3.46208	0.00502877	0.0954908	-2.47274
AT2G30770	1.67107	3.37999	3.4616	0.00503315	0.0954908	-2.25055
AT2G01150	-1.22933	2.63351	-3.46129	0.00503595	0.0954908	-2.18205
AT2G30432	-2.11759	2.22134	-3.46054	0.00504268	0.0955372	-2.07503
AT1G74370	0.846319	4.10762	3.45956	0.00505165	0.095626	-2.45063
AT2G20873	-1.16582	4.84554	-3.45775	0.00506808	0.0958514	-2.48215
AT2G30470	0.899795	4.97497	3.45731	0.00507214	0.0958514	-2.50933
AT1G68810	-1.01181	3.67884	-3.4562	0.00508228	0.0959618	-2.41021
AT4G17350	-0.871666	3.70843	-3.45473	0.00509569	0.0961339	-2.41152
AT3G04770	1.27725	3.00624	3.45353	0.00510677	0.0962616	-2.30183
AT1G54280	-3.94514	-1.79949	-3.45289	0.00511265	0.0962912	-2.0624
AT2G46330	0.932861	6.09786	3.45208	0.00512009	0.0963493	-2.5164
AT1G66810	-1.86619	1.0969	-3.45162	0.00512437	0.0963493	-2.0021
AT3G12955	-3.05126	-1.49527	-3.44963	0.00514275	0.096476	-1.99036
AT3G08570	-1.23673	2.24224	-3.4495	0.00514387	0.096476	-2.14366
AT1G72125	2.13708	0.144981	3.44948	0.00514406	0.096476	-1.93965
AT1G31660	0.842777	4.98983	3.44893	0.00514917	0.0964909	-2.52946
AT3G17070	-1.31862	2.92312	-3.44358	0.00519905	0.0973439	-2.24331
AT5G46800	-0.967881	7.19318	-3.44278	0.00520651	0.0974018	-2.46046
AT4G18630	-1.45731	2.07941	-3.43959	0.00523653	0.0978151	-2.13369
AT5G55620	-0.965527	6.42464	-3.43921	0.00524013	0.0978151	-2.50521
AT4G00950	0.943058	3.42481	3.43904	0.00524174	0.0978151	-2.395
AT3G07215	1.11272	4.19318	3.43783	0.00525316	0.0979465	-2.49651
AT3G26320	1.05614	3.80714	3.43586	0.0052718	0.0981497	-2.44986
AT1G10480	2.55125	-0.332106	3.43557	0.00527453	0.0981497	-1.94611
AT2G31230	0.779641	3.97983	3.43529	0.00527725	0.0981497	-2.51961
AT5G38800	-3.84582	-2.78795	-3.43273	0.00530161	0.0985208	-2.11721
AT2G33050	1.03967	4.14074	3.43106	0.00531756	0.0986596	-2.51734
AT5G50640	-2.08533	0.395012	-3.43103	0.00531791	0.0986596	-1.95629
AT2G28500	-1.67727	1.67725	-3.4291	0.00533641	0.0989207	-2.05075
AT1G01520	-0.891938	5.25124	-3.4266	0.0053605	0.0992262	-2.56461
AT2G17250	0.914766	4.30263	3.42647	0.00536178	0.0992262	-2.51692
AT3G06130	-0.843544	5.34095	-3.42457	0.00538009	0.0994826	-2.56904
AT3G22740	0.842694	5.10299	3.4211	0.00541388	0.0999851	-2.58466
AT2G20370	-0.797403	4.83554	-3.42086	0.00541621	0.0999851	-2.55265
AT5G53820	-2.56476	2.16733	-3.45029	0.00542348	0.100037	-2.06883
AT3G07820	-4.05615	2.2155	-3.93698	0.00545557	0.100489	-1.90996
AT1G55560	-4.08553	1.34578	-3.60202	0.005457	0.100489	-1.91858
AT1G50010	-0.899847	7.69949	-3.41599	0.005464	0.100535	-2.48064
AT1G73140	-2.95701	-0.488038	-3.41479	0.00547583	0.10067	-1.98322
AT1G05257	-0.792576	4.08648	-3.4132	0.00549146	0.100874	-2.53625
AT3G54800	-6.4559	-0.971562	-3.55531	0.00550725	0.101081	-2.05722
AT3G28930	1.01327	5.90948	3.40953	0.00552794	0.101377	-2.58685
AT4G35010	-3.79416	2.10282	-3.79196	0.00554549	0.101557	-1.94754
AT1G15825	1.4268	2.72788	3.40764	0.00554683	0.101557	-2.27483
AT1G29390	-0.815442	5.11084	-3.4062	0.00556127	0.101738	-2.60117
AT2G45650	-1.99304	1.08804	-3.40552	0.00556808	0.101738	-2.0271
AT2G45900	-1.30629	2.30646	-3.40529	0.00557036	0.101738	-2.25071
AT5G37990	3.9155	-2.65176	3.40407	0.00558265	0.10178	-2.13144
AT2G32530	-1.07415	3.90199	-3.40368	0.00558659	0.10178	-2.46706
AT4G25631	3.69335	-1.3111	3.4035	0.00558839	0.10178	-2.11244
AT3G16120	-2.08342	1.13549	-3.40325	0.0055909	0.10178	-2.02931
AT3G02930	-1.06403	3.46338	-3.40197	0.00560385	0.101907	-2.43915
AT1G75680	-0.833551	6.21226	-3.40165	0.00560701	0.101907	-2.59206
AT2G27130	-1.19255	3.2522	-3.40048	0.00561885	0.102039	-2.39933
AT5G01720	1.07516	5.24015	3.3989	0.00563495	0.102248	-2.62342
AT1G04353	0.801467	4.20507	3.3973	0.00565119	0.102424	-2.57691
AT4G22755	0.913382	5.34173	3.39658	0.00565853	0.102424	-2.63126
AT2G47440	0.785667	5.96946	3.39642	0.00566017	0.102424	-2.61655
AT1G78476	-1.36631	2.2032	-3.39607	0.00566371	0.102424	-2.24574
AT1G51140	-0.840268	5.13041	-3.3957	0.00566756	0.102424	-2.62149
AT4G19120	-0.757362	5.61713	-3.39396	0.00568538	0.102663	-2.62642
AT2G04850	-0.938507	3.94081	-3.39228	0.00570257	0.102867	-2.54322
AT1G18320	2.09343	0.887188	3.39196	0.00570589	0.102867	-2.05813
AT5G15533	-2.29579	0.285797	-3.38919	0.00573445	0.103299	-2.01697
AT2G35730	2.72429	0.548188	3.38723	0.00575482	0.103582	-2.02225
AT5G08150	3.69158	-2.15095	3.38563	0.00577143	0.103797	-2.22478
AT3G45140	1.57821	10.0869	3.38446	0.00578364	0.103933	-2.41435
AT4G12870	-1.66436	2.0249	-3.38314	0.00579744	0.104098	-2.15933
AT4G21830	2.48658	1.15558	3.38097	0.00582015	0.104422	-2.1164
AT4G31800	0.970089	5.36962	3.37853	0.00584591	0.104751	-2.66037
AT5G54380	0.861854	5.3249	3.37834	0.00584789	0.104751	-2.66315
AT1G47610	-3.65908	-1.8782	-3.37571	0.00587566	0.105164	-2.20146
AT5G44380	1.77604	1.7782	3.37523	0.00588074	0.105171	-2.20309
AT4G21895	-4.6549	-1.76782	-3.3721	0.00591409	0.105678	-2.1334
AT5G55210	-0.778164	4.97456	-3.37168	0.00591856	0.105678	-2.65539
AT2G40640	-0.886351	3.65594	-3.37054	0.0059308	0.105812	-2.53328
AT2G32150	0.845466	5.90803	3.36922	0.00594496	0.105904	-2.66769
AT5G41820	2.74007	-0.76878	3.36917	0.00594547	0.105904	-2.05721
AT4G05070	0.956652	5.65053	3.36816	0.00595635	0.106013	-2.68075
AT1G47500	0.789689	5.08588	3.36237	0.00601895	0.107042	-2.69118
AT5G23750	-1.0731	4.14065	-3.36154	0.00602792	0.107117	-2.63677
AT5G14090	-0.948839	3.87999	-3.36057	0.00603852	0.10722	-2.58787
AT5G41120	0.968203	3.37342	3.35911	0.00605444	0.107417	-2.54516
AT5G45970	-2.93781	-0.0443124	-3.35606	0.00608793	0.107925	-2.06502
AT5G48150	-0.782023	5.90471	-3.35516	0.00609782	0.107934	-2.68633
AT2G24550	0.968105	5.56816	3.3547	0.00610284	0.107934	-2.70456
AT1G64200	0.903919	4.65615	3.35469	0.00610291	0.107934	-2.69281
AT1G07477	-0.793651	4.81394	-3.3525	0.00612715	0.108277	-2.69091
AT3G12150	0.805629	4.12896	3.34888	0.00616737	0.108855	-2.63737
AT5G14800	0.879302	6.09274	3.34867	0.00616963	0.108855	-2.70291
AT1G30795	-3.35988	-0.276563	-3.34798	0.0061774	0.108907	-2.08021
AT5G14120	0.895505	6.27154	3.34707	0.00618759	0.109	-2.69575
AT4G21870	0.933976	3.25498	3.34248	0.00623903	0.10982	-2.52965
AT2G29740	3.88127	-1.98236	3.34039	0.00626273	0.11015	-2.2336
AT2G33420	-4.64351	-1.90924	-3.33879	0.00628083	0.110382	-2.15889
AT5G44580	-0.831462	7.17219	-3.33784	0.0062916	0.110481	-2.66728
AT2G19582	-1.57745	1.93161	-3.33742	0.00629637	0.110481	-2.26001
AT5G47740	-2.58202	-0.0351331	-3.33528	0.00632077	0.110822	-2.10388
AT4G12890	-3.56623	-1.39377	-3.33411	0.00633419	0.110861	-2.21355
AT2G13550	1.88086	0.849643	3.33403	0.00633503	0.110861	-2.19903
AT1G01460	-3.7805	-2.70937	-3.33379	0.00633787	0.110861	-2.22148
AT2G40010	0.989942	3.22598	3.333	0.00634693	0.110932	-2.53799
AT3G28290	3.43429	-0.00712993	3.33069	0.00637346	0.111309	-2.10642
AT4G15680	3.25553	-0.122024	3.32984	0.00638318	0.111339	-2.14677
AT4G25010	-3.53878	-0.0195206	-3.32936	0.00638877	0.111339	-2.10602
AT4G34990	-0.973833	3.28599	-3.32924	0.00639017	0.111339	-2.57859
AT1G50040	2.31559	0.891669	3.32777	0.00640711	0.111442	-2.13536
AT4G21930	-0.908769	4.05441	-3.32758	0.00640933	0.111442	-2.65273
AT2G29310	-0.774819	4.30534	-3.32744	0.00641103	0.111442	-2.69645
AT2G16890	-1.05712	3.85172	-3.32611	0.00642638	0.111457	-2.6493
AT1G07490	-1.29607	2.07334	-3.32611	0.0064264	0.111457	-2.34064
AT2G42830	-2.18918	0.739795	-3.32607	0.00642685	0.111457	-2.15145
AT2G15760	1.3127	1.85538	3.32497	0.00643963	0.111521	-2.34319
AT5G40490	0.777598	4.39199	3.3249	0.00644053	0.111521	-2.69967
AT1G27440	-1.27986	3.48243	-3.32179	0.00647682	0.111964	-2.59797
AT1G29270	2.14321	0.75968	3.32158	0.00647922	0.111964	-2.13351
AT5G50150	-0.868084	4.3338	-3.32142	0.00648113	0.111964	-2.69113
AT3G22840	-1.21196	6.6945	-3.32024	0.00649498	0.112071	-2.70256
AT3G06370	-1.53405	1.7541	-3.32004	0.00649737	0.112071	-2.36775
AT2G04570	-1.16107	5.23595	-3.31932	0.00650579	0.11211	-2.73885
AT5G65380	0.8359	6.84253	3.31899	0.0065097	0.11211	-2.70347
AT2G47010	-1.09214	3.18262	-3.31758	0.00652624	0.112309	-2.52564
AT4G04980	-3.5052	-1.9056	-3.31709	0.00653204	0.112322	-2.24788
AT2G28600	0.921378	4.24276	3.31531	0.00655317	0.112599	-2.71756
AT4G06115	2.09219	0.532598	3.31449	0.00656282	0.112625	-2.18018
AT2G34410	-0.947419	4.16402	-3.31392	0.00656961	0.112625	-2.69098
AT2G30420	-2.23261	0.950015	-3.31378	0.00657127	0.112625	-2.15479
AT2G31390	-0.787673	6.19922	-3.3127	0.00658412	0.112625	-2.75226
AT5G19920	0.986608	3.02153	3.3126	0.00658533	0.112625	-2.54886
AT3G22072	-1.29027	2.1396	-3.31249	0.00658659	0.112625	-2.37776
AT1G15380	1.57551	2.3069	3.31221	0.00658998	0.112625	-2.46472
AT5G05860	1.32724	2.87146	3.31161	0.00659712	0.11266	-2.51785
AT1G69380	0.937631	3.6073	3.31035	0.00661221	0.112832	-2.66923
AT5G45760	-1.45815	2.95863	-3.30939	0.00662368	0.112941	-2.4774
AT5G60690	-0.786462	5.46963	-3.30894	0.0066291	0.112947	-2.77925
AT2G43010	1.13336	5.58645	3.30766	0.00664442	0.113122	-2.78453
AT1G66725	-0.824302	5.16727	-3.30294	0.00670141	0.114006	-2.7877
AT3G62710	-4.25906	-0.0208682	-3.41924	0.00671946	0.114226	-2.10612
AT4G18425	-1.85547	0.772886	-3.30084	0.00672686	0.114265	-2.21552
AT4G18010	0.85491	5.149	3.30007	0.00673624	0.114337	-2.79652
AT3G07350	1.86747	2.5873	3.29928	0.00674589	0.114414	-2.36687
AT5G03175	-1.2714	2.29392	-3.29882	0.00675151	0.114422	-2.39705
AT4G23790	-0.842372	4.10803	-3.2979	0.00676277	0.114526	-2.7343
AT1G78850	3.16202	5.26842	4.10057	0.00677239	0.114602	-2.30173
AT3G28840	-2.08155	2.63789	-3.39989	0.00679209	0.114774	-2.41744
AT5G56550	1.40354	3.37322	3.29545	0.00679283	0.114774	-2.63004
AT2G47500	-0.966397	4.72831	-3.29378	0.00681338	0.115034	-2.77395
AT5G19720	3.25221	-2.05787	3.29127	0.00684436	0.11547	-2.2624
AT4G14560	-0.893015	3.35531	-3.28895	0.00687321	0.115869	-2.64588
AT4G31040	0.754398	5.4494	3.28681	0.00689982	0.11623	-2.83055
AT3G17640	-1.00482	2.92536	-3.28555	0.00691562	0.116409	-2.56962
AT5G12080	-0.796517	4.70317	-3.28476	0.00692552	0.116487	-2.79518
AT5G18690	-1.32737	2.96607	-3.27946	0.00699231	0.117522	-2.56579
AT4G24660	0.814528	4.71373	3.27769	0.00701468	0.11781	-2.83844
AT3G50140	3.79562	-1.81977	3.27643	0.00703076	0.117991	-2.35162
AT1G69370	0.840406	4.23357	3.27593	0.00703704	0.118008	-2.80234
AT1G02640	-0.823174	4.11818	-3.27482	0.00705121	0.11807	-2.72934
AT3G16870	0.90574	3.6281	3.27481	0.00705133	0.11807	-2.71917
AT5G64550	-1.03178	5.55234	-3.27413	0.00706006	0.118128	-2.8353
AT3G20865	-1.97515	1.42789	-3.27339	0.00706951	0.118133	-2.36212
AT1G74875	-3.53792	-0.262309	-3.27328	0.00707093	0.118133	-2.24513
AT3G60520	-0.984074	3.47906	-3.27254	0.00708037	0.118202	-2.65646
AT3G58980	-1.03416	2.67758	-3.27196	0.00708788	0.118239	-2.56871
AT5G48620	-1.04921	6.20702	-3.27051	0.00710645	0.118356	-2.83665
AT5G56950	0.730395	5.41968	3.27041	0.0071078	0.118356	-2.85827
AT4G11460	4.08713	-0.847624	3.26927	0.00712243	0.118356	-2.28477
AT1G03740	1.11604	4.74052	3.26912	0.00712437	0.118356	-2.83828
AT4G09890	-0.846462	5.12569	-3.26891	0.00712709	0.118356	-2.85024
AT5G49460	-0.868434	5.64255	-3.26874	0.00712935	0.118356	-2.84812
AT3G53720	-1.03731	4.14295	-3.26841	0.00713357	0.118356	-2.7665
AT2G22990	0.852735	7.98822	3.26778	0.00714175	0.118356	-2.73635
AT3G06880	0.794515	4.85408	3.26771	0.00714256	0.118356	-2.84352
AT2G12462	-0.904969	3.44638	-3.26722	0.00714894	0.118374	-2.67589
AT5G12000	-5.1883	-1.18094	-3.29311	0.0071629	0.118517	-2.26468
AT2G40435	1.03081	3.15485	3.26472	0.00718137	0.118735	-2.70701
AT3G48290	-1.84008	1.06766	-3.26378	0.00719369	0.118838	-2.30851
AT1G29490	-3.57123	-2.06692	-3.26342	0.00719828	0.118838	-2.29285
AT4G06744	-1.30222	2.20943	-3.26139	0.00722486	0.119189	-2.43741
AT1G30610	0.742395	4.38399	3.26076	0.0072331	0.119237	-2.82616
AT2G41820	-1.11389	4.71504	-3.25829	0.00726553	0.119683	-2.84133
AT5G62020	0.836667	3.85961	3.25555	0.00730172	0.120166	-2.79132
AT5G47750	-0.746527	5.14067	-3.25525	0.00730559	0.120166	-2.86713
AT5G43850	-0.797599	7.14734	-3.25369	0.00732635	0.120418	-2.79216
AT1G56140	0.937635	3.87993	3.25094	0.00736285	0.120929	-2.77042
AT4G02510	1.01368	9.16743	3.24975	0.00737875	0.121027	-2.71793
AT5G52060	-0.787886	6.49359	-3.24942	0.00738316	0.121027	-2.84583
AT2G38995	-0.912248	5.12885	-3.24928	0.00738508	0.121027	-2.88203
AT4G32000	-1.03904	2.88515	-3.24835	0.00739756	0.121131	-2.62972
AT3G07130	-1.44933	1.63729	-3.248	0.00740224	0.121131	-2.41054
AT2G15390	0.901828	4.23135	3.24747	0.00740931	0.121158	-2.82022
AT5G58600	-1.68094	1.24763	-3.24642	0.00742345	0.121293	-2.2953
AT1G72810	-0.771961	4.46056	-3.24605	0.00742843	0.121293	-2.85533
AT4G24380	-0.76645	4.24661	-3.24391	0.00745723	0.121674	-2.84884
AT1G03170	-2.0541	1.37943	-3.24288	0.00747126	0.121814	-2.37569
AT3G49540	-3.97539	1.4523	-3.61942	0.00747752	0.121827	-2.1945
AT3G21320	-2.38759	0.302891	-3.24184	0.00748524	0.121864	-2.24203
AT1G68190	0.888401	4.16502	3.23669	0.00755546	0.122829	-2.83926
AT2G28210	1.49238	1.49724	3.23669	0.00755548	0.122829	-2.40188
AT1G68990	0.728309	4.87399	3.23569	0.00756912	0.122961	-2.90883
AT4G35700	-3.59132	-2.23735	-3.23446	0.00758613	0.123148	-2.3443
AT5G21940	1.10918	6.13104	3.23368	0.00759678	0.123231	-2.90724
AT1G63910	-4.58501	-0.0494432	-3.35862	0.00761563	0.123447	-2.20887
AT2G36020	-2.84147	0.488311	-3.23143	0.00762786	0.123556	-2.30108
AT4G34630	-0.728422	6.454	-3.23056	0.00763988	0.123661	-2.88665
AT4G39610	-2.23438	1.0078	-3.22856	0.00766762	0.123899	-2.30727
AT1G67810	1.29148	2.0128	3.22807	0.00767446	0.123899	-2.56511
AT3G56230	-2.12043	-0.112088	-3.22806	0.00767455	0.123899	-2.26533
AT5G18010	-2.72111	-0.40886	-3.2279	0.0076768	0.123899	-2.26133
AT3G21230	-0.923791	3.51805	-3.22733	0.00768477	0.123938	-2.73139
AT3G07770	0.750025	5.64041	3.22565	0.00770815	0.124199	-2.93986
AT1G28190	1.09909	3.67395	3.22537	0.00771205	0.124199	-2.79062
AT4G16380	0.812727	7.17651	3.22437	0.00772604	0.124323	-2.8447
AT3G05880	-0.78816	5.12026	-3.22403	0.0077309	0.124323	-2.9323
AT2G39030	2.91711	6.44313	3.91441	0.00774504	0.124461	-2.47083
AT5G54630	0.766976	4.56794	3.22177	0.00776256	0.124608	-2.91643
AT4G38400	-0.98569	4.03007	-3.22132	0.00776885	0.124608	-2.82597
AT4G31780	0.755338	6.47173	3.22118	0.00777095	0.124608	-2.9008
AT3G27416	1.56547	0.871271	3.21842	0.00780988	0.125143	-2.42964
AT5G60020	-1.76801	2.988	-3.24884	0.00785348	0.125748	-2.63641
AT1G35580	0.810494	6.74639	3.21497	0.0078589	0.125748	-2.90974
AT5G53280	-0.874761	4.7775	-3.21221	0.00789837	0.126289	-2.92913
AT2G04050	1.7251	1.55462	3.21078	0.00791878	0.126525	-2.4229
AT3G28820	-5.01364	-1.34904	-3.21231	0.00793361	0.126671	-2.35873
AT3G07205	-0.838603	3.74349	-3.20558	0.00799379	0.127541	-2.83625
AT2G09420	2.62096	-0.577798	3.20384	0.00801916	0.127854	-2.30522
AT5G51540	1.04513	2.74071	3.20181	0.00804875	0.128235	-2.69033
AT3G04420	1.59775	1.28867	3.1999	0.00807667	0.128588	-2.43482
AT5G22270	1.14772	3.72546	3.19871	0.00809402	0.128772	-2.88805
AT3G04720	2.69659	7.5343	3.73096	0.00813251	0.129293	-2.53996
AT4G02220	0.773389	4.14228	3.19541	0.00814274	0.129363	-2.90398
AT3G51860	0.891502	7.08467	3.19461	0.00815455	0.129379	-2.9346
AT1G49500	2.13756	4.33606	3.52308	0.00815536	0.129379	-2.66724
AT1G09812	-1.16232	2.43435	-3.19323	0.00817489	0.129597	-2.61594
AT5G11920	-1.42269	2.51216	-3.19259	0.0081844	0.129656	-2.53546
AT3G18220	-3.91697	-2.1945	-3.19109	0.00820677	0.129847	-2.40401
AT5G02030	-0.874858	4.27594	-3.191	0.00820809	0.129847	-2.91195
AT2G47270	-2.01786	0.978627	-3.18985	0.00822523	0.130026	-2.33475
AT5G39870	-3.92091	-2.57649	-3.18607	0.00828185	0.130703	-2.42957
AT2G47460	-1.89349	1.38941	-3.18597	0.0082833	0.130703	-2.4268
AT4G30180	-1.34178	1.92006	-3.18582	0.00828559	0.130703	-2.56569
AT1G49730	0.741879	5.27525	3.1846	0.00830396	0.1309	-3.01399
AT3G14310	1.18763	7.01008	3.18399	0.00831312	0.130952	-2.92997
AT4G00490	-0.808205	6.27637	-3.18264	0.00833349	0.131147	-2.98611
AT1G23970	-0.869905	3.4456	-3.18202	0.00834294	0.131147	-2.86792
AT2G36830	-1.00567	8.63949	-3.18201	0.00834311	0.131147	-2.84463
AT1G53200	0.944868	3.33788	3.18127	0.00835421	0.131229	-2.83566
AT2G47190	1.18478	2.35334	3.18046	0.00836657	0.131244	-2.67865
AT5G62580	-0.833818	4.22108	-3.18044	0.00836688	0.131244	-2.95224
AT4G23420	1.47514	1.09141	3.17919	0.0083859	0.13145	-2.5316
AT1G33055	3.67431	-1.01473	3.17829	0.0083995	0.13157	-2.41606
AT4G16270	-1.58768	1.88787	-3.17761	0.00840993	0.131642	-2.50734
AT3G44990	-1.36049	2.47866	-3.17614	0.0084324	0.131901	-2.70072
AT2G30395	-3.02586	-1.02404	-3.17395	0.008466	0.132334	-2.37384
AT5G37790	-1.06934	3.97535	-3.17282	0.00848336	0.132512	-2.94517
AT5G53130	-0.811764	5.66672	-3.17233	0.00849089	0.132537	-3.02471
AT1G65890	0.959756	3.37989	3.17151	0.00850357	0.132643	-2.87267
AT5G20885	-0.822971	4.07949	-3.17093	0.00851242	0.132688	-2.95521
AT3G12710	-0.948866	4.02161	-3.17	0.00852684	0.13282	-2.91029
AT5G64310	-0.842012	5.13449	-3.16938	0.00853644	0.132877	-3.01723
AT3G07470	0.782958	5.93355	3.16762	0.00856379	0.13321	-3.02628
AT4G16250	0.896371	3.97993	3.16621	0.00858576	0.133459	-2.94716
AT5G44635	0.981118	3.71568	3.16495	0.00860538	0.13366	-2.91407
AT2G47160	-0.862008	6.14879	-3.16439	0.0086141	0.13366	-3.02837
AT5G53210	1.60677	1.5874	3.16423	0.00861669	0.13366	-2.48831
AT5G03760	-0.902505	6.53423	-3.15973	0.00868734	0.134429	-3.00402
AT3G51960	1.06181	2.89331	3.15938	0.00869277	0.134429	-2.81126
AT5G54170	0.738674	6.28084	3.15913	0.00869682	0.134429	-3.03031
AT1G28510	0.783815	4.56357	3.15873	0.00870311	0.134429	-3.03315
AT3G22275	2.2975	0.555898	3.15849	0.00870686	0.134429	-2.42071
AT1G17620	-0.723457	5.68265	-3.15788	0.00871647	0.134429	-3.05134
AT5G12340	3.61189	-1.73897	3.15788	0.00871657	0.134429	-2.47534
AT1G75900	-1.06135	4.37353	-3.15787	0.00871668	0.134429	-2.97581
AT1G10020	0.712241	5.11221	3.15763	0.00872041	0.134429	-3.05948
AT2G31865	0.812143	5.04696	3.15701	0.00873036	0.13449	-3.02071
AT1G31485	-1.7655	1.17213	-3.15653	0.00873793	0.134514	-2.45314
AT2G26700	1.94204	0.729496	3.1553	0.00875744	0.134721	-2.40905
AT4G34710	0.922301	8.00817	3.15385	0.0087806	0.134974	-2.94629
AT1G07745	0.940715	3.40944	3.15351	0.00878597	0.134974	-2.91653
AT4G36360	-0.878087	7.2356	-3.1531	0.00879243	0.13498	-2.97933
AT1G78090	-2.20727	0.202485	-3.15253	0.00880162	0.135029	-2.37748
AT2G41800	-1.96623	0.773234	-3.15124	0.00882225	0.135252	-2.44041
AT1G31230	-0.836974	6.07799	-3.15071	0.00883081	0.135291	-3.05121
AT5G44720	-0.833408	6.38754	-3.14964	0.00884784	0.135334	-3.0311
AT5G47510	-1.66392	1.24716	-3.14953	0.00884961	0.135334	-2.46539
AT2G02930	2.09039	0.685398	3.1494	0.00885179	0.135334	-2.4285
AT1G13635	-3.9752	0.482615	-3.31078	0.00886778	0.135408	-2.34351
AT5G22930	-1.85308	0.744743	-3.14813	0.0088722	0.135408	-2.42518
AT3G10320	0.999798	2.78747	3.14797	0.00887485	0.135408	-2.84465
AT4G00330	0.767681	5.58806	3.14608	0.00890526	0.135779	-3.08334
AT3G27660	-1.42475	1.56573	-3.1447	0.00892759	0.136027	-2.55003
AT5G10340	-2.2139	-0.00194718	-3.144	0.00893897	0.136108	-2.40364
AT4G04020	-0.882552	7.54611	-3.14276	0.00895912	0.136322	-2.97703
AT2G18470	-2.54013	0.55666	-3.14207	0.00897029	0.136398	-2.46796
AT5G35110	-2.96808	-0.971481	-3.14136	0.00898186	0.136481	-2.42116
AT3G43120	-3.49465	-1.50022	-3.14058	0.00899466	0.136583	-2.43082
AT3G44730	-1.7421	3.05534	-3.21422	0.00903539	0.137093	-2.79003
AT3G62570	-1.37738	1.99324	-3.13778	0.00904054	0.137093	-2.62953
AT1G76160	0.780679	6.59265	3.13543	0.00907916	0.137509	-3.05883
AT5G02455	-1.94632	1.69296	-3.13537	0.00908025	0.137509	-2.51223
AT4G37540	1.99485	3.95148	3.3495	0.00909618	0.137657	-2.77796
AT3G18810	-4.58567	-2.20643	-3.13281	0.00912251	0.137962	-2.47022
AT2G44500	0.806645	5.15994	3.13131	0.00914734	0.138244	-3.10864
AT5G09730	-1.57836	2.36497	-3.1304	0.00916246	0.138308	-2.7622
AT1G22550	1.2386	1.66519	3.13031	0.00916398	0.138308	-2.6558
AT4G14819	-2.36176	-0.779734	-3.12984	0.00917184	0.138333	-2.41014
AT3G15210	0.736144	5.76049	3.12844	0.00919518	0.138464	-3.10407
AT1G08650	0.778114	5.99585	3.1283	0.00919747	0.138464	-3.10373
AT2G24370	-4.0736	-2.08955	-3.12821	0.0091991	0.138464	-2.48407
AT1G18590	-0.99701	5.67795	-3.127	0.00921921	0.138673	-3.09841
AT1G78430	-1.28517	3.07791	-3.12605	0.00923523	0.138821	-2.88214
AT5G04930	0.889534	6.61429	3.12448	0.00926152	0.139056	-3.07853
AT2G35935	1.11688	2.44152	3.12437	0.00926333	0.139056	-2.74677
AT5G06250	-1.25865	2.10911	-3.12375	0.00927383	0.13906	-2.66971
AT3G18950	-0.942089	4.89754	-3.1234	0.00927971	0.13906	-3.10337
AT2G35859	-0.895247	5.75586	-3.12325	0.00928231	0.13906	-3.10432
AT2G40900	-0.995471	3.97414	-3.12003	0.00933679	0.139783	-3.03975
AT4G37240	1.28925	1.91666	3.11893	0.00935546	0.139968	-2.66166
AT5G07430	-4.71116	1.45454	-3.46228	0.00942614	0.140931	-2.33818
AT5G58520	-0.814273	3.74224	-3.11386	0.009442	0.14094	-2.98456
AT5G54780	-0.949334	3.4001	-3.11385	0.00944214	0.14094	-2.92679
AT5G41800	1.02159	3.11472	3.11365	0.00944563	0.14094	-2.90935
AT5G23115	-3.32938	-1.49888	-3.11132	0.00948562	0.141442	-2.52075
AT5G04180	-1.21263	2.9965	-3.11072	0.00949595	0.14146	-2.93078
AT5G18030	-1.04837	2.50793	-3.11052	0.0094995	0.14146	-2.85349
AT1G78060	-0.900845	4.85569	-3.11005	0.0095076	0.141465	-3.11464
AT5G50010	-1.19749	1.94497	-3.10964	0.00951455	0.141465	-2.68682
AT1G12010	-2.0082	0.64925	-3.10918	0.00952267	0.141465	-2.48311
AT2G36780	1.85017	1.28496	3.10903	0.00952513	0.141465	-2.54113
AT1G44170	-0.760169	5.20779	-3.10795	0.00954392	0.141581	-3.13953
AT1G01200	-1.32466	1.57498	-3.10716	0.00955756	0.141581	-2.67502
AT2G21650	-1.69707	4.66448	-3.31667	0.00956847	0.141581	-2.95469
AT1G09155	-3.7486	-1.74312	-3.10592	0.00957911	0.141581	-2.51245
AT3G61950	-1.25301	2.61525	-3.10566	0.00958372	0.141581	-2.83571
AT5G60022	-1.35172	2.61924	-3.10565	0.00958384	0.141581	-2.82925
AT5G13990	-3.00896	-0.793226	-3.1054	0.00958825	0.141581	-2.45261
AT4G19810	1.63662	2.05183	3.105	0.00959511	0.141581	-2.65578
AT5G48450	0.970247	3.04946	3.10499	0.00959529	0.141581	-2.90193
AT5G55180	-1.15891	4.82008	-3.1073	0.00959632	0.141581	-3.1063
AT3G24360	-1.43854	1.2187	-3.10373	0.00961741	0.141798	-2.6076
AT5G11460	-1.23544	2.42006	-3.10169	0.00965312	0.142231	-2.78338
AT4G16730	3.72213	0.269208	3.30561	0.00965993	0.142237	-2.43446
AT1G04540	-1.12843	3.74367	-3.10028	0.00967776	0.142366	-3.02024
AT3G06590	-0.710302	4.84998	-3.10008	0.00968142	0.142366	-3.1437
AT2G39900	-1.20065	2.92352	-3.09929	0.00969524	0.142475	-2.8745
AT2G14210	-2.06976	0.119842	-3.09877	0.00970439	0.142516	-2.48538
AT3G48520	1.50191	1.964	3.09709	0.00973403	0.142857	-2.67086
AT1G47395	2.21596	0.551355	3.09673	0.00974046	0.142858	-2.48753
AT3G27770	0.798265	5.80385	3.09568	0.00975902	0.143036	-3.16923
AT5G26667	-0.70606	5.75107	-3.09516	0.00976823	0.143077	-3.15989
AT2G24170	-1.18529	2.65944	-3.09375	0.00979336	0.143303	-2.79921
AT3G56470	-0.74931	4.29792	-3.09322	0.00980277	0.143303	-3.12693
AT2G32280	-0.805487	4.04075	-3.09321	0.00980291	0.143303	-3.10492
AT1G62380	-0.879849	8.05321	-3.09283	0.00980971	0.143309	-3.05211
AT2G34010	1.17615	1.77664	3.09136	0.00983592	0.143598	-2.77772
AT5G03355	1.50819	1.66185	3.09073	0.00984717	0.143607	-2.61741
AT5G12960	-4.82042	-1.44573	-3.11416	0.00984941	0.143607	-2.49278
AT4G22790	-1.80249	0.982425	-3.09018	0.00985714	0.143626	-2.54649
AT4G38340	-1.92812	1.94628	-3.09027	0.00987002	0.14372	-2.72508
AT5G54860	0.909457	3.71165	3.08832	0.00989054	0.143925	-3.02342
AT1G19630	-1.59002	1.67883	-3.08766	0.00990236	0.144003	-2.65586
AT1G58190	1.97872	0.95066	3.08652	0.00992283	0.144207	-2.54056
AT5G65040	-1.30274	2.20912	-3.0856	0.00993953	0.144356	-2.7596
AT3G50410	-1.08349	2.88623	-3.08515	0.00994756	0.144379	-2.91722
AT4G33050	0.749079	6.90247	3.0844	0.00996128	0.144484	-3.13829
AT3G07060	0.953727	3.05031	3.08395	0.00996943	0.144508	-2.92146
AT4G18205	0.966083	4.19874	3.08261	0.00999363	0.14455	-3.14492
AT1G29230	-1.82919	0.362584	-3.0826	0.00999378	0.14455	-2.53848
AT1G74450	0.727076	3.94049	3.08238	0.00999792	0.14455	-3.11662
AT4G26370	0.76892	4.37793	3.08236	0.0099982	0.14455	-3.14714
AT4G13290	3.65189	-1.14214	3.07975	0.0100457	0.145141	-2.53793
AT1G08567	-1.26714	1.89541	-3.07912	0.0100572	0.145141	-2.79466
AT2G38090	-1.44849	2.63559	-3.07878	0.0100635	0.145141	-2.89751
AT4G19420	0.824913	6.19494	3.07864	0.0100661	0.145141	-3.17502
AT3G13650	-1.23773	2.15122	-3.07834	0.0100715	0.145141	-2.81107
AT1G72330	-1.05576	3.35611	-3.07795	0.0100786	0.145149	-2.93848
AT1G72900	0.969747	4.47088	3.07712	0.0100938	0.145275	-3.15384
AT1G49130	1.67059	1.76179	3.07635	0.0101079	0.145384	-2.71207
AT3G19200	2.1635	0.165344	3.07522	0.0101288	0.145496	-2.5042
AT5G15490	-0.765297	5.67385	-3.07502	0.0101325	0.145496	-3.19887
AT2G08650	1.32302	2.4892	3.07487	0.0101353	0.145496	-2.94927
AT1G13700	1.2648	3.3871	3.0736	0.0101586	0.145738	-2.94256
AT1G11120	-1.35107	1.94481	-3.07189	0.0101903	0.146096	-2.74843
AT1G53080	-3.68631	-2.31379	-3.07132	0.0102008	0.146096	-2.5848
AT3G05190	-1.06104	2.66613	-3.07119	0.0102033	0.146096	-2.86514
AT2G38250	1.26662	1.86036	3.06917	0.0102409	0.146541	-2.74622
AT5G10430	-0.73587	4.12368	-3.06853	0.0102528	0.146617	-3.14995
AT5G50915	0.876577	4.97858	3.06635	0.0102935	0.147105	-3.21358
AT2G39660	0.93549	3.84024	3.06554	0.0103085	0.147148	-3.08396
AT3G48550	-1.29837	2.00166	-3.06549	0.0103096	0.147148	-2.79339
AT5G62920	0.968112	3.90235	3.06477	0.0103231	0.147246	-3.14632
AT1G49490	-1.16541	2.35228	-3.06364	0.0103443	0.147454	-2.90273
AT2G43590	5.47893	5.40552	4.23387	0.0103574	0.147547	-2.46127
AT1G30280	-0.992931	3.4534	-3.06184	0.0103782	0.147748	-3.05789
AT1G34630	0.87456	3.83055	3.06113	0.0103916	0.147846	-3.10854
AT1G62870	-0.866697	3.37139	-3.06057	0.0104022	0.147903	-3.03525
AT2G01010	1.59535	0.802227	3.05985	0.0104158	0.148001	-2.61107
AT5G55720	-1.55682	2.79036	-3.05914	0.0104293	0.148099	-2.85623
AT3G07120	-2.25861	-0.16066	-3.05852	0.010441	0.14817	-2.52781
AT1G71480	-0.800136	6.00133	-3.05637	0.0104818	0.148655	-3.21886
AT3G62820	-0.929208	3.52942	-3.05445	0.0105185	0.149081	-3.08936
AT5G62240	-2.27702	-0.664409	-3.05171	0.0105712	0.149733	-2.53809
AT1G28130	0.88165	3.43158	3.04841	0.0106347	0.150537	-3.05791
AT2G43535	1.51675	3.89624	3.15683	0.0106489	0.150643	-3.0711
AT2G23830	2.34668	-0.327803	3.04679	0.010666	0.150789	-2.53531
AT2G43920	-0.942555	3.36929	-3.04609	0.0106797	0.150808	-3.06497
AT4G26910	0.682242	5.56559	3.04603	0.0106809	0.150808	-3.26401
AT2G03980	0.873271	5.97085	3.04532	0.0106947	0.150907	-3.24052
AT1G77870	-1.34716	2.0671	-3.04263	0.0107471	0.151379	-2.84197
AT5G27420	1.03621	3.63662	3.04246	0.0107504	0.151379	-3.09128
AT3G51750	-0.794175	3.53898	-3.04244	0.0107508	0.151379	-3.10375
AT1G16070	-0.954256	3.82727	-3.04222	0.0107552	0.151379	-3.14807
AT2G46370	-0.705212	5.77233	-3.04155	0.0107683	0.151468	-3.25912
AT3G16430	1.86802	0.891977	3.0395	0.0108084	0.151936	-2.63986
AT1G16705	-2.10891	0.754244	-3.03898	0.0108186	0.151978	-2.5882
AT5G42650	1.35521	7.81035	3.06775	0.0108262	0.151978	-3.12105
AT3G13404	2.91394	-1.21517	3.03831	0.0108318	0.151978	-2.56485
AT1G55820	0.804513	3.47109	3.03759	0.0108459	0.152081	-3.098
AT3G22660	0.827752	4.85968	3.03667	0.0108642	0.1521	-3.26861
AT1G68870	-0.981135	2.81485	-3.03586	0.0108802	0.1521	-2.98455
AT1G05100	1.39187	1.71211	3.03548	0.0108877	0.1521	-2.88959
AT3G55760	-0.9136	3.93048	-3.03539	0.0108896	0.1521	-3.14841
AT5G05840	-1.90838	0.175103	-3.03534	0.0108905	0.1521	-2.58435
AT5G21960	1.80007	0.285342	3.03522	0.0108929	0.1521	-2.6164
AT2G24050	0.709827	5.41877	3.0346	0.0109052	0.1521	-3.28502
AT2G45685	0.727106	4.71334	3.03425	0.0109121	0.1521	-3.26805
AT1G57990	0.916594	3.933	3.0337	0.010923	0.1521	-3.13421
AT1G29240	-0.890797	3.60049	-3.03338	0.0109294	0.1521	-3.08453
AT2G15080	1.43051	6.267	3.16348	0.0109307	0.1521	-3.15675
AT5G00765	3.33975	-1.37561	3.03326	0.0109318	0.1521	-2.61177
AT2G41850	4.11307	2.55005	3.55056	0.0109358	0.1521	-2.52378
AT5G56250	0.822028	5.312	3.0324	0.0109489	0.152188	-3.28589
AT1G09467	0.97173	2.64128	3.03187	0.0109594	0.152238	-2.97794
AT5G09440	0.679304	5.19122	3.03145	0.0109678	0.152262	-3.2909
AT3G29360	-0.840403	6.58623	-3.03043	0.0109882	0.152384	-3.23908
AT3G20395	3.50183	-1.37442	3.03032	0.0109903	0.152384	-2.60717
AT4G30410	-0.869368	2.90767	-3.02985	0.0109998	0.152421	-3.05777
AT1G12220	0.900553	3.59785	3.02847	0.0110274	0.152709	-3.12601
AT1G13160	0.821025	4.8462	3.02789	0.0110391	0.152775	-3.27892
AT5G08135	0.83352	4.04594	3.02714	0.0110542	0.15289	-3.20717
AT1G17020	1.27552	2.59541	3.02602	0.0110766	0.153051	-2.97534
AT1G25330	-3.81534	-0.236467	-3.02588	0.0110796	0.153051	-2.59444
AT1G69120	-1.56491	3.3406	-3.04709	0.0111023	0.153271	-2.99926
AT5G39080	0.686492	5.49866	3.02407	0.011116	0.153365	-3.30326
AT3G22310	0.943794	4.27813	3.02371	0.0111233	0.153371	-3.22863
AT2G04100	1.10783	2.82384	3.02057	0.011187	0.154154	-3.00361
AT1G04237	1.06831	3.44095	3.01894	0.0112201	0.154515	-3.19333
AT2G24850	1.40881	5.73411	3.15416	0.0112385	0.154574	-3.20715
AT4G24260	-1.58177	1.35313	-3.01785	0.0112425	0.154574	-2.75782
AT1G62510	2.42161	0.821976	3.01772	0.0112451	0.154574	-2.593
AT3G16840	0.717398	5.35815	3.01626	0.0112751	0.154792	-3.31803
AT4G12000	-0.715669	4.44754	-3.01617	0.0112769	0.154792	-3.27505
AT2G25200	0.891728	3.47849	3.01585	0.0112835	0.154792	-3.14618
AT3G50770	0.740599	5.12439	3.0154	0.0112927	0.154792	-3.30458
AT1G29500	-0.923832	2.82137	-3.01525	0.0112957	0.154792	-3.07501
AT5G41780	-2.85839	-0.83431	-3.01371	0.0113273	0.155131	-2.592
AT5G41190	0.784636	5.0156	3.01259	0.0113506	0.155354	-3.31673
AT5G61680	-3.26763	-2.3482	-3.01127	0.0113778	0.15556	-2.64585
AT3G55340	0.852944	3.79896	3.01115	0.0113803	0.15556	-3.20119
AT4G24580	-2.10701	0.270637	-3.01063	0.0113911	0.15556	-2.61163
AT2G04270	0.751416	5.05596	3.01052	0.0113934	0.15556	-3.32481
AT5G18490	0.77725	4.07975	3.0096	0.0114124	0.155723	-3.24089
AT1G32100	-1.50115	2.67559	-3.00789	0.0114481	0.156115	-2.97746
AT3G44220	-1.27362	2.00739	-3.00693	0.011468	0.156234	-2.92386
AT1G64640	-0.958156	4.06677	-3.00673	0.0114722	0.156234	-3.24539
AT5G49360	0.683773	6.05369	3.0062	0.0114833	0.156234	-3.3323
AT1G23340	-0.981795	2.58571	-3.00559	0.0114959	0.156234	-3.06472
AT3G28750	-3.58599	2.74342	-3.49823	0.0114983	0.156234	-2.64766
AT3G55290	-0.725851	4.36043	-3.00507	0.0115069	0.156234	-3.3041
AT1G05675	1.51592	1.21006	3.00481	0.0115123	0.156234	-2.73805
AT4G34490	-0.803246	6.14091	-3.00479	0.0115128	0.156234	-3.30401
AT5G65010	0.884132	6.28045	3.00029	0.0116074	0.157423	-3.32112
AT1G79180	-2.38398	0.111846	-2.99905	0.0116336	0.157682	-2.62661
AT3G01270	-3.90008	2.89782	-3.56804	0.0116741	0.158135	-2.62972
AT1G23150	-1.42099	1.66202	-2.99653	0.0116871	0.158195	-2.77252
AT2G41510	1.14614	2.10126	2.99608	0.0116967	0.158195	-2.88407
AT5G49290	1.65531	0.938931	2.99577	0.0117032	0.158195	-2.79583
AT2G09665	-1.14751	1.95438	-2.9956	0.0117069	0.158195	-2.97671
AT3G62960	-1.857	1.62346	-2.99451	0.01173	0.158253	-2.79773
AT2G20610	-0.817124	7.40004	-2.99445	0.0117314	0.158253	-3.25024
AT5G39520	0.792383	5.26719	2.9944	0.0117324	0.158253	-3.35637
AT1G65480	-1.76331	0.372216	-2.99395	0.0117419	0.158286	-2.67671
AT5G39730	-0.6794	5.2131	-2.99279	0.0117667	0.158524	-3.34951
AT1G29140	-3.22053	0.265826	-3.01358	0.0117872	0.158705	-2.63236
AT4G34060	-1.36729	2.61586	-2.99128	0.0117992	0.158765	-3.00248
AT5G35510	-2.55458	-0.792718	-2.99065	0.0118127	0.158765	-2.623
AT3G03670	2.80595	-0.950196	2.99064	0.011813	0.158765	-2.6193
AT3G56600	-2.911	-0.488868	-2.98957	0.0118359	0.158977	-2.62103
AT5G46250	-0.75911	6.51983	-2.98841	0.0118609	0.159191	-3.32518
AT4G40063	2.09168	0.674331	2.98784	0.0118733	0.159191	-2.73017
AT5G17880	0.762384	4.32955	2.98765	0.0118774	0.159191	-3.29908
AT1G01340	0.957694	3.76847	2.98725	0.011886	0.159191	-3.20667
AT1G48670	-3.66052	-2.36569	-2.98656	0.0119009	0.159191	-2.67953
AT1G21060	0.838049	3.55168	2.98636	0.0119053	0.159191	-3.18785
AT5G33370	-1.38374	6.0464	-3.11016	0.0119054	0.159191	-3.25345
AT5G13320	-0.759244	5.498	-2.98584	0.0119165	0.159191	-3.33999
AT4G17240	1.07174	2.42053	2.98554	0.011923	0.159191	-3.0073
AT2G20170	0.933633	3.04743	2.98547	0.0119245	0.159191	-3.15846
AT4G31805	1.47795	1.61805	2.98521	0.0119302	0.159191	-2.80486
AT1G10070	0.852259	4.24701	2.98431	0.0119498	0.159192	-3.31982
AT1G62710	-1.29753	3.27291	-2.98429	0.0119501	0.159192	-3.14544
AT3G18600	0.930357	4.35992	2.98399	0.0119566	0.159192	-3.31654
AT5G65530	-1.63466	1.4497	-2.98389	0.0119588	0.159192	-2.85647
AT1G48000	1.11819	2.08932	2.9828	0.0119825	0.159412	-3.01027
AT2G30250	0.816644	4.71805	2.98051	0.0120325	0.159982	-3.32211
AT2G40130	-2.08116	3.61929	-3.21519	0.0120572	0.160216	-3.00636
AT1G26930	0.949267	3.45096	2.97886	0.0120687	0.160258	-3.1877
AT1G06620	0.917933	3.71702	2.97859	0.0120748	0.160258	-3.2218
AT1G68220	-1.14252	3.79662	-2.9779	0.0120899	0.160364	-3.23028
AT2G04852	-0.81153	3.52515	-2.97539	0.0121453	0.161003	-3.25449
AT2G41250	0.803937	7.75313	2.97493	0.0121554	0.161041	-3.28205
AT5G62560	-0.824095	4.30275	-2.97441	0.012167	0.161064	-3.30485
AT5G45220	-3.27757	-2.05394	-2.9742	0.0121715	0.161064	-2.72358
AT3G11210	-0.771646	4.29868	-2.97232	0.0122132	0.161363	-3.3132
AT5G04950	-0.793145	4.15867	-2.97231	0.0122134	0.161363	-3.30837
AT1G71400	1.26981	1.28877	2.9722	0.0122158	0.161363	-2.85516
AT4G11050	-1.7772	0.556889	-2.97138	0.0122342	0.161501	-2.71034
AT5G52390	-1.21999	2.69376	-2.97109	0.0122407	0.161501	-3.05264
AT1G75960	1.36469	2.51265	2.9673	0.0123254	0.162522	-3.10986
AT1G24475	-2.15598	-0.195833	-2.965	0.012377	0.163106	-2.66104
AT1G76540	-1.11703	3.75447	-2.96447	0.0123889	0.163167	-3.24226
AT5G28235	3.26666	-1.69658	2.96406	0.0123982	0.163167	-2.66342
AT2G41100	0.733467	7.44324	2.9637	0.0124063	0.163167	-3.34392
AT4G34600	-1.62233	1.24981	-2.9635	0.0124108	0.163167	-2.77905
AT5G35715	-4.36088	-2.55419	-2.96141	0.0124582	0.163601	-2.70313
AT5G52340	-3.33851	-1.00398	-2.96096	0.0124682	0.163601	-2.68119
AT4G14060	3.55912	-0.507192	2.96089	0.0124698	0.163601	-2.6679
AT3G27250	-1.57705	2.24429	-2.96068	0.0124746	0.163601	-3.03842
AT5G53060	0.887156	3.51649	2.96037	0.0124816	0.163601	-3.25158
AT2G09350	1.62269	1.26425	2.9601	0.0124878	0.163601	-2.80663
AT2G03760	0.849492	3.54057	2.95963	0.0124986	0.163646	-3.25135
AT2G23150	0.855413	3.64484	2.95866	0.0125205	0.163755	-3.26609
AT2G17300	-0.977213	3.46916	-2.95862	0.0125215	0.163755	-3.25976
AT2G17280	-0.872312	3.58979	-2.95828	0.0125292	0.16376	-3.27855
AT1G01900	-1.23804	3.39253	-2.95791	0.0125376	0.163774	-3.20553
AT1G79250	-3.74095	-2.05594	-2.95732	0.0125511	0.163854	-2.71389
AT2G22970	-0.788354	4.60056	-2.95678	0.0125634	0.163918	-3.38612
AT5G02560	-0.936564	3.44111	-2.95611	0.0125788	0.163976	-3.24668
AT1G15670	0.785913	3.78527	2.95595	0.0125825	0.163976	-3.26269
AT4G28240	-0.654002	5.77253	-2.95305	0.012649	0.164746	-3.41473
AT1G68580	0.643907	5.36837	2.95174	0.0126791	0.164978	-3.43405
AT4G01100	0.677316	6.802	2.95164	0.0126815	0.164978	-3.3707
AT4G19530	0.781939	5.56214	2.95109	0.0126942	0.165047	-3.43209
AT1G01360	-0.800804	4.56744	-2.94991	0.0127216	0.165212	-3.39229
AT4G34250	1.19426	2.90171	2.9499	0.0127217	0.165212	-3.08594
AT3G09155	-2.87335	-1.08607	-2.94907	0.012741	0.165367	-2.7122
AT5G11590	-1.40702	1.58897	-2.94859	0.012752	0.165395	-2.93928
AT3G45940	-3.58724	-1.48298	-2.94833	0.012758	0.165395	-2.72447
AT3G08560	-3.23809	-1.61038	-2.94584	0.0128159	0.16605	-2.73838
AT5G59895	-0.729385	5.76272	-2.94411	0.0128564	0.166477	-3.42618
AT5G55060	-0.877956	3.96297	-2.94324	0.0128768	0.166585	-3.30431
AT5G23860	-0.805916	5.76471	-2.94312	0.0128796	0.166585	-3.4268
AT1G15360	-1.90671	1.71599	-2.94225	0.0129	0.166751	-2.85376
AT3G03800	-3.06297	-1.92047	-2.94143	0.0129193	0.166904	-2.70264
AT5G06110	0.677976	5.87852	2.94009	0.0129508	0.167176	-3.44674
AT5G14895	-2.92165	-1.35882	-2.9399	0.0129553	0.167176	-2.70518
AT1G77855	-1.38034	1.06581	-2.93642	0.0130375	0.16814	-2.86133
AT2G35810	-0.705634	4.56039	-2.93562	0.0130566	0.168289	-3.41576
AT3G62930	1.6234	1.42794	2.93518	0.013067	0.168327	-2.88962
AT1G74520	-0.712636	5.20682	-2.93453	0.0130824	0.168387	-3.45333
AT4G25630	1.06857	5.14759	2.95151	0.0130868	0.168387	-3.44429
AT3G50560	-0.795758	4.59544	-2.93329	0.0131121	0.168511	-3.41135
AT3G48460	-0.849762	5.32331	-2.93306	0.0131175	0.168511	-3.45267
AT1G18570	0.924441	3.56059	2.933	0.0131191	0.168511	-3.2592
AT3G08490	-2.75431	-0.738513	-2.93226	0.0131367	0.168586	-2.71017
AT4G01750	1.17472	2.66025	2.93212	0.01314	0.168586	-3.0981
AT1G62500	0.858162	5.71138	2.92982	0.0131952	0.169197	-3.47168
AT4G25170	0.669322	6.04391	2.92847	0.0132276	0.169515	-3.46258
AT3G18217	1.09645	2.28722	2.92796	0.0132398	0.169575	-3.0969
AT2G16720	0.861242	3.28308	2.92729	0.0132561	0.16961	-3.3094
AT5G24530	0.732438	7.39284	2.92721	0.0132578	0.16961	-3.40771
AT5G18050	-2.28643	-0.441874	-2.92668	0.0132706	0.169677	-2.72067
AT1G49390	-2.88206	-1.83072	-2.92598	0.0132877	0.169798	-2.72526
AT4G37230	-2.43628	-0.609886	-2.92542	0.0133012	0.169873	-2.71608
AT1G74890	-1.26402	2.2134	-2.92505	0.0133102	0.169892	-3.09359
AT3G45210	-0.648141	4.94977	-2.92438	0.0133262	0.169999	-3.46732
AT3G10450	-0.761452	4.75308	-2.92387	0.0133386	0.170012	-3.45242
AT1G53470	1.92601	0.269912	2.92371	0.0133425	0.170012	-2.74871
AT4G25590	-2.71331	-1.05568	-2.92315	0.0133563	0.170091	-2.71945
AT3G29644	1.01665	1.88731	2.92227	0.0133777	0.170266	-3.10763
AT5G18590	0.75721	4.77531	2.92094	0.01341	0.17058	-3.47641
AT4G21630	-3.83926	-1.44009	-2.91928	0.0134507	0.171	-2.75979
AT4G09350	-0.727174	5.50208	-2.91579	0.0135363	0.171992	-3.48359
AT4G20880	-0.725593	4.04423	-2.91529	0.0135487	0.172051	-3.39312
AT3G47220	-2.13282	0.506229	-2.91488	0.0135588	0.172081	-2.76289
AT2G30615	1.09549	3.99099	2.91338	0.0135957	0.172452	-3.40374
AT1G13430	-2.74305	-1.04153	-2.91282	0.0136095	0.172529	-2.73576
AT5G44630	-1.13465	2.6014	-2.91074	0.0136613	0.173087	-3.18172
AT3G60900	-1.20847	2.47863	-2.9104	0.0136697	0.173095	-3.1055
AT2G16650	0.792279	3.344	2.91008	0.0136776	0.173097	-3.30614
AT4G01390	-3.60689	2.46751	-3.21963	0.0136875	0.173124	-2.77156
AT1G17700	-1.43966	1.76407	-2.9084	0.0137194	0.17343	-3.00374
AT2G46220	0.88148	6.62764	2.90737	0.0137453	0.173624	-3.46422
AT5G47500	-0.933799	5.53544	-2.90717	0.0137503	0.173624	-3.49655
AT5G07030	-0.922726	6.14478	-2.90565	0.0137883	0.17386	-3.48563
AT5G08425	-1.06689	2.70529	-2.90558	0.0137902	0.17386	-3.19107
AT3G48360	2.74561	1.03514	2.90549	0.0137923	0.17386	-2.76138
AT5G17650	0.86103	3.01885	2.90371	0.013837	0.174325	-3.24998
AT2G24540	-0.653591	5.83136	-2.9029	0.0138575	0.174484	-3.49397
AT1G44820	-0.732781	4.61956	-2.902	0.0138802	0.174671	-3.47704
AT5G64030	-0.719919	5.57156	-2.90108	0.0139035	0.174865	-3.51278
AT4G14380	-2.16869	0.0993083	-2.90077	0.0139113	0.174865	-2.80526
AT2G33380	-0.749947	8.08628	-2.90046	0.0139191	0.174866	-3.37248
AT5G45160	0.754943	4.51064	2.89908	0.0139541	0.175207	-3.49037
AT1G22790	-0.700113	4.24075	-2.89876	0.0139623	0.175211	-3.45819
AT1G22030	-0.886294	3.57502	-2.89753	0.0139935	0.17546	-3.34627
AT2G14900	-0.843405	4.53169	-2.89729	0.0139996	0.17546	-3.4632
AT5G59570	-1.22391	1.79454	-2.89705	0.0140057	0.17546	-3.05821
AT3G52470	-0.813901	5.47334	-2.89569	0.0140403	0.175795	-3.5194
AT3G16810	0.792887	4.60131	2.895	0.014058	0.175918	-3.50447
AT3G30460	-1.1659	2.09356	-2.89366	0.0140924	0.176248	-3.09227
AT2G46360	-3.10032	-2.88403	-2.89325	0.0141028	0.176248	-2.8102
AT5G46700	-0.906288	4.19013	-2.89305	0.014108	0.176248	-3.44246
AT2G38110	-0.974405	4.65311	-2.89222	0.0141294	0.176366	-3.49421
AT1G09193	-0.769725	5.14162	-2.89142	0.0141499	0.176366	-3.52568
AT3G08165	1.06502	2.22307	2.89077	0.0141667	0.176366	-3.20281
AT5G01170	-0.859416	3.81338	-2.89056	0.0141722	0.176366	-3.40496
AT5G41663	-1.71686	1.229	-2.89054	0.0141726	0.176366	-2.94122
AT2G21560	-0.964072	3.64833	-2.89031	0.0141785	0.176366	-3.38137
AT3G55500	-1.93813	0.339364	-2.8897	0.0141944	0.176366	-2.8065
AT2G27510	-0.798802	4.2279	-2.88944	0.0142011	0.176366	-3.45977
AT1G67000	1.31591	2.28178	2.88941	0.0142018	0.176366	-3.11316
AT2G15400	-2.76917	0.107604	-2.88932	0.0142041	0.176366	-2.77369
AT1G01300	-0.713787	5.94839	-2.88907	0.0142107	0.176366	-3.52482
AT2G45170	0.714485	4.93649	2.88901	0.0142122	0.176366	-3.52799
AT1G26210	0.639592	4.771	2.88712	0.0142611	0.176818	-3.54025
AT3G21700	-0.72066	3.91408	-2.88699	0.0142645	0.176818	-3.45325
AT1G49520	0.88867	2.79653	2.88665	0.0142732	0.176828	-3.26228
AT2G21550	0.923114	2.50253	2.88408	0.0143403	0.177404	-3.21686
AT3G45260	0.905869	4.49903	2.88407	0.0143405	0.177404	-3.48569
AT1G04220	-0.806636	5.2784	-2.88395	0.0143436	0.177404	-3.54239
AT5G60910	-0.759162	4.47722	-2.88288	0.0143714	0.177651	-3.49918
AT3G55360	-0.713235	6.18786	-2.88212	0.0143914	0.177799	-3.52161
AT4G35300	-0.682378	5.57552	-2.88084	0.0144249	0.178088	-3.54981
AT5G40190	-0.853057	3.49427	-2.88062	0.0144307	0.178088	-3.35274
AT3G49270	-3.18456	-1.41776	-2.88025	0.0144406	0.178111	-2.78837
AT5G58350	0.829504	6.46455	2.87844	0.0144882	0.1786	-3.51801
AT4G29950	0.663084	6.15659	2.87787	0.0145031	0.178685	-3.54979
AT4G08870	1.05222	9.11325	2.87723	0.0145201	0.178796	-3.36036
AT2G42835	-2.46227	0.606033	-2.87576	0.014559	0.179119	-2.84597
AT1G22180	0.838567	3.89454	2.87563	0.0145624	0.179119	-3.46911
AT2G46535	-0.839356	3.53395	-2.87515	0.0145751	0.179176	-3.40591
AT1G17830	1.1974	2.39869	2.87448	0.0145929	0.179294	-3.15366
AT2G31945	1.18088	1.17241	2.87419	0.0146007	0.179294	-3.07
AT1G74750	0.859734	3.28252	2.87336	0.0146227	0.179465	-3.35971
AT1G05000	1.20504	2.01285	2.87243	0.0146474	0.179664	-3.07391
AT4G15260	0.784459	4.03805	2.87204	0.0146577	0.179664	-3.47732
AT5G03530	-0.696733	4.10679	-2.87184	0.014663	0.179664	-3.50485
AT1G09453	1.49086	0.793023	2.87081	0.0146907	0.179905	-2.93549
AT1G48600	-0.734093	7.26542	-2.87039	0.0147019	0.179943	-3.47353
AT5G40990	2.30109	-0.563093	2.86949	0.0147259	0.180139	-2.80093
AT5G01790	-1.02024	2.96313	-2.86824	0.0147594	0.180449	-3.32859
AT4G16447	-1.03763	2.92206	-2.86701	0.0147926	0.180756	-3.27123
AT1G61100	0.723194	5.64091	2.86596	0.0148207	0.181001	-3.58636
AT5G36790	-1.16615	3.99926	-2.88379	0.0148669	0.181343	-3.48173
AT2G47320	-0.751626	5.52206	-2.8641	0.014871	0.181343	-3.5782
AT5G58300	-0.804293	4.07371	-2.86394	0.0148754	0.181343	-3.49171
AT3G48410	-1.37979	1.68553	-2.86354	0.0148861	0.181343	-3.02089
AT5G49990	-0.756418	3.89526	-2.86313	0.0148974	0.181343	-3.44755
AT3G21710	-2.11129	0.794719	-2.86312	0.0148975	0.181343	-2.92692
AT1G57680	0.645953	5.96636	2.8624	0.0149172	0.181433	-3.57809
AT4G16563	1.08163	2.12654	2.86225	0.0149211	0.181433	-3.15946
AT5G28770	0.671738	4.59997	2.86137	0.014945	0.181625	-3.55679
AT2G42280	1.00067	2.88536	2.86049	0.0149691	0.181819	-3.33168
AT3G19360	1.00145	2.69282	2.86004	0.0149814	0.181869	-3.27481
AT4G28085	1.33703	1.15295	2.85873	0.015017	0.18211	-3.04881
AT3G13403	2.74156	-1.10898	2.85854	0.0150221	0.18211	-2.81619
AT1G04247	-0.945204	4.90606	-2.8582	0.0150314	0.18211	-3.57442
AT1G22015	-3.7995	-0.558162	-2.85811	0.0150338	0.18211	-2.84014
AT4G37430	0.7066	5.62229	2.85574	0.015099	0.1828	-3.59814
AT5G67240	0.644992	5.32964	2.85423	0.0151405	0.183107	-3.60808
AT4G24020	0.782989	5.56785	2.85422	0.0151407	0.183107	-3.6072
AT4G27510	2.21618	-0.213364	2.85304	0.0151731	0.183399	-2.82645
AT5G43570	2.26285	-0.150115	2.85178	0.0152081	0.183723	-2.84713
AT1G02790	-3.66664	3.45571	-3.43931	0.0152339	0.183935	-2.94025
AT5G41750	0.786191	5.12858	2.84968	0.0152663	0.183969	-3.57499
AT5G03120	1.05283	4.55553	2.85944	0.015267	0.183969	-3.57868
AT3G49110	2.1053	3.09371	3.08832	0.0152673	0.183969	-3.20784
AT1G03530	0.75601	3.90534	2.84952	0.0152707	0.183969	-3.48802
AT3G10910	-1.09972	1.80164	-2.84926	0.0152779	0.183969	-3.16672
AT2G48030	0.843259	3.60554	2.84881	0.0152906	0.184022	-3.45694
AT4G19520	0.91998	5.67998	2.84819	0.0153077	0.184103	-3.61665
AT1G77640	2.98837	-0.794157	2.84797	0.0153137	0.184103	-2.85847
AT1G14380	-0.659249	4.98041	-2.8474	0.0153297	0.184195	-3.59935
AT5G08030	2.19562	0.0519362	2.84648	0.0153553	0.184405	-2.85398
AT3G55560	1.04066	3.66811	2.84389	0.015428	0.185178	-3.47653
AT2G46090	0.684349	4.49893	2.84302	0.0154523	0.18537	-3.59436
AT1G06787	1.26827	2.51217	2.84172	0.0154889	0.185609	-3.30865
AT1G74205	3.09746	-1.56656	2.84172	0.0154889	0.185609	-2.88344
AT5G22860	0.784281	4.1456	2.84118	0.015504	0.185613	-3.56592
AT5G02440	-1.33105	2.06227	-2.84072	0.0155171	0.185613	-3.16143
AT5G51640	-1.19319	3.27224	-2.84061	0.0155203	0.185613	-3.32285
AT2G42800	-1.13217	3.70868	-2.84049	0.0155237	0.185613	-3.46721
AT1G20190	-0.826268	4.09864	-2.84024	0.0155308	0.185613	-3.57338
AT4G23020	-0.835537	2.91664	-2.8396	0.0155487	0.185652	-3.38882
AT1G12805	4.2721	-1.41002	2.83951	0.0155514	0.185652	-2.86083
AT5G51720	-0.937836	7.20355	-2.83924	0.015559	0.185652	-3.52513
AT3G05690	-0.857842	4.62412	-2.83832	0.015585	0.185863	-3.59315
AT3G56000	1.52344	0.860066	2.83782	0.0155993	0.185934	-3.0066
AT1G51940	1.21827	3.58563	2.83691	0.015625	0.186057	-3.43665
AT3G05400	-1.02013	2.5406	-2.83687	0.0156262	0.186057	-3.29351
AT3G01950	-1.50589	1.31891	-2.83546	0.0156663	0.186435	-3.04929
AT1G19370	1.05051	2.41706	2.83302	0.015736	0.18707	-3.2592
AT1G21430	-1.64125	0.967184	-2.833	0.0157364	0.18707	-3.0118
AT1G72050	0.677648	5.82717	2.83262	0.0157474	0.187101	-3.63627
AT1G24147	-0.701356	6.20115	-2.8323	0.0157567	0.187112	-3.62186
AT3G23240	2.29034	0.456628	2.8318	0.0157708	0.187134	-2.90469
AT1G79840	0.95613	2.87424	2.83159	0.0157768	0.187134	-3.32937
AT1G02810	-1.79811	0.74783	-2.83135	0.0157837	0.187134	-2.97283
AT1G23870	0.760287	3.89894	2.83082	0.0157989	0.187215	-3.47801
AT2G45190	0.7519	4.23427	2.83051	0.0158081	0.18722	-3.57727
AT4G37990	1.32825	4.53356	2.92063	0.0158161	0.18722	-3.50742
AT3G23710	0.768958	3.4346	2.82984	0.0158274	0.187254	-3.47082
AT3G23340	-0.721278	3.77804	-2.8279	0.0158832	0.187815	-3.54752
AT5G46460	-2.06352	0.199716	-2.82721	0.0159032	0.187883	-2.87574
AT5G23820	1.27304	6.25832	2.91727	0.0159058	0.187883	-3.55092
AT2G22490	0.689898	4.27569	2.82604	0.015937	0.188153	-3.60293
AT3G53400	-0.792569	4.69302	-2.82575	0.0159455	0.188153	-3.60223
AT4G35320	-0.734064	4.75737	-2.82514	0.015963	0.18826	-3.63687
AT1G12570	-1.43594	4.47187	-2.94102	0.0159783	0.188342	-3.48291
AT1G61860	-1.96774	0.44267	-2.82329	0.0160169	0.188667	-2.9312
AT5G55970	-0.850402	4.08599	-2.82309	0.0160228	0.188667	-3.56995
AT1G43640	-2.97627	-1.94466	-2.82255	0.0160386	0.188753	-2.90602
AT1G79680	1.5316	1.80916	2.82196	0.0160556	0.18884	-3.1308
AT3G23460	-2.35821	-2.13591	-2.82171	0.0160629	0.18884	-2.86841
AT1G13340	0.658125	4.83227	2.81895	0.0161439	0.189692	-3.62584
AT3G52460	-1.33467	1.18566	-2.81752	0.0161858	0.189961	-3.05644
AT5G47850	-2.18008	0.651488	-2.81749	0.0161866	0.189961	-2.88169
AT2G02955	1.14766	2.09877	2.81726	0.0161936	0.189961	-3.24473
AT5G17990	0.855275	6.29493	2.81702	0.0162007	0.189961	-3.63658
AT1G21910	1.32388	1.98312	2.8161	0.0162278	0.190179	-3.11137
AT1G04570	-1.54739	1.40583	-2.81561	0.016242	0.190246	-3.11593
AT2G22080	-0.669889	5.37566	-2.8147	0.0162692	0.190464	-3.66906
AT5G48850	1.33614	2.73511	2.81373	0.0162979	0.190627	-3.3461
AT1G21240	0.822169	4.43217	2.81347	0.0163055	0.190627	-3.57587
AT1G31320	-1.41463	1.98989	-2.81336	0.0163087	0.190627	-3.25245
AT1G48840	0.744729	4.18114	2.81245	0.0163358	0.190843	-3.60168
AT5G64401	2.85221	-0.755706	2.81043	0.0163958	0.191387	-2.89349
AT5G15120	1.419	2.26238	2.81006	0.0164069	0.191387	-3.27438
AT1G03110	0.790865	3.42279	2.81002	0.0164081	0.191387	-3.5094
AT3G63060	-1.62306	0.695219	-2.80836	0.0164578	0.191867	-3.00237
AT1G32640	0.899076	7.17377	2.80801	0.0164681	0.191887	-3.59289
AT1G66860	2.45575	0.867706	2.80771	0.016477	0.191891	-2.95457
AT3G13690	0.687458	5.51647	2.80717	0.0164932	0.191902	-3.69125
AT3G03105	-0.882713	9.7501	-2.80711	0.0164952	0.191902	-3.44824
AT3G14630	1.52721	0.601275	2.80579	0.0165348	0.192263	-3.02846
AT3G13277	-1.44625	2.27486	-2.805	0.0165586	0.19244	-3.19538
AT1G08043	-0.786052	4.10025	-2.80465	0.016569	0.19246	-3.60455
AT1G48100	-0.724168	5.28341	-2.80349	0.0166042	0.192749	-3.68772
AT1G48760	-0.838593	6.2819	-2.80326	0.0166111	0.192749	-3.65307
AT2G35290	-1.60158	0.787675	-2.8021	0.0166462	0.193056	-2.98247
AT5G59780	0.875915	6.21	2.80151	0.016664	0.193058	-3.66725
AT3G50260	1.79256	1.47943	2.80087	0.0166832	0.193058	-3.09055
AT1G15180	0.651131	5.14135	2.8008	0.0166856	0.193058	-3.70228
AT1G62480	-0.931625	8.21567	-2.80069	0.0166887	0.193058	-3.55303
AT3G24503	0.747756	7.17226	2.80057	0.0166923	0.193058	-3.61088
AT3G03780	-0.931749	7.66456	-2.80033	0.0166998	0.193058	-3.5793
AT1G28680	-0.686072	5.30793	-2.8001	0.0167068	0.193058	-3.69384
AT4G12450	-2.57356	-1.18286	-2.79865	0.0167507	0.193417	-2.90209
AT1G11360	-0.66718	4.26151	-2.7983	0.0167614	0.193417	-3.62826
AT3G48470	0.92239	2.85716	2.79822	0.0167639	0.193417	-3.38613
AT1G04077	-1.00691	2.96849	-2.79784	0.0167756	0.193452	-3.43079
AT3G15353	-0.848641	10.0245	-2.79662	0.0168128	0.193781	-3.45009
AT1G61563	-3.89981	1.49573	-3.0959	0.0168487	0.194095	-2.91097
AT2G04115	-4.55193	-2.08296	-2.79967	0.016887	0.194271	-2.92798
AT5G43935	1.76776	-0.382517	2.79419	0.0168871	0.194271	-2.9813
AT5G22740	-0.710187	6.05094	-2.79374	0.0169011	0.194271	-3.69289
AT5G59080	0.755148	4.84269	2.79373	0.0169012	0.194271	-3.69952
AT2G44560	-3.1223	-2.6692	-2.79353	0.0169075	0.194271	-2.9367
AT5G53250	-2.33359	-0.304852	-2.79202	0.0169539	0.194704	-2.93587
AT5G67280	-0.665615	5.05769	-2.79142	0.0169725	0.194817	-3.70449
AT5G60950	0.894736	3.92157	2.79003	0.0170154	0.195124	-3.55463
AT3G55200	1.55748	1.92716	2.78972	0.0170251	0.195124	-3.20259
AT1G53230	0.698864	5.31677	2.78936	0.0170362	0.195124	-3.72283
AT1G05450	-2.23603	-1.02074	-2.78899	0.0170475	0.195124	-2.92099
AT2G34650	-0.90672	3.53293	-2.7889	0.0170505	0.195124	-3.5382
AT5G42880	-0.89881	2.67967	-2.78874	0.0170553	0.195124	-3.3898
AT3G45870	-1.6512	1.05662	-2.78852	0.0170621	0.195124	-3.0735
AT5G44500	-1.08184	2.31234	-2.78818	0.0170728	0.195124	-3.27687
AT1G01600	-1.35866	4.2893	-2.87494	0.0170821	0.195124	-3.54933
AT1G28320	0.753091	4.84458	2.78774	0.0170865	0.195124	-3.71595
AT1G68550	0.603684	5.01276	2.78691	0.0171121	0.19519	-3.72415
AT4G28270	-0.665739	5.02793	-2.78673	0.0171179	0.19519	-3.71341
AT2G25964	-0.758381	3.76801	-2.78671	0.0171185	0.19519	-3.61468
AT5G15600	-0.942591	3.71397	-2.78374	0.0172111	0.196146	-3.58919
AT2G04080	0.890231	4.51766	2.78302	0.0172337	0.196302	-3.69757
AT3G60320	0.669369	6.19163	2.78225	0.0172578	0.196386	-3.71314
AT5G08640	-1.04662	6.86883	-2.78222	0.0172586	0.196386	-3.6596
AT3G27030	-0.790644	3.51097	-2.7814	0.0172844	0.196496	-3.56002
AT1G21480	-0.760552	3.47203	-2.78116	0.0172921	0.196496	-3.55113
AT1G62333	-3.23809	-2.45111	-2.78108	0.0172946	0.196496	-2.95515
AT4G30140	-0.907094	3.29448	-2.78016	0.0173234	0.196722	-3.51755
AT3G24450	-1.12515	2.18123	-2.7796	0.0173409	0.19675	-3.26927
AT5G66540	0.690451	4.36597	2.77943	0.0173465	0.19675	-3.68306
AT4G24370	0.662283	3.82766	2.77925	0.0173523	0.19675	-3.67321
AT3G12270	1.07262	3.38197	2.77737	0.0174116	0.197323	-3.53206
AT3G08245	-2.47784	1.355	-2.77708	0.0174207	0.197326	-3.02727
AT4G13860	1.23819	2.28861	2.77635	0.0174438	0.197454	-3.4102
AT4G30500	-1.17637	1.85428	-2.77585	0.0174597	0.197454	-3.20115
AT5G01040	2.08208	0.144736	2.77584	0.0174601	0.197454	-2.9575
AT2G20550	-0.893718	2.7678	-2.77561	0.0174674	0.197454	-3.40884
AT3G59680	-0.998636	2.14196	-2.77498	0.0174873	0.197567	-3.33964
AT3G06690	1.05845	2.5349	2.77456	0.0175007	0.197567	-3.43794
AT1G08645	0.812575	4.42992	2.77446	0.0175039	0.197567	-3.68611
AT5G60710	0.630296	4.70405	2.77396	0.0175199	0.197628	-3.72574
AT1G63010	0.62429	5.93986	2.77373	0.0175271	0.197628	-3.73699
AT1G77330	-2.54856	-0.370689	-2.77256	0.0175643	0.197948	-2.93998
AT4G11170	1.71249	1.26495	2.77184	0.0175875	0.19811	-3.08211
AT3G05730	2.27897	6.03778	3.23577	0.0176072	0.198232	-3.39538
AT3G13400	-3.98394	3.04635	-3.31607	0.0176273	0.198358	-3.00532
AT1G76020	-0.63833	4.39962	-2.76914	0.0176739	0.198693	-3.711
AT3G09520	1.06314	2.93969	2.76905	0.0176768	0.198693	-3.4189
AT2G31790	-0.80056	7.08892	-2.76824	0.017703	0.198693	-3.66643
AT2G27390	1.68515	0.854254	2.76817	0.017705	0.198693	-3.0978
AT4G15670	1.97853	0.804125	2.76792	0.0177132	0.198693	-3.04577
AT5G19580	-3.34417	2.78257	-3.17697	0.0177148	0.198693	-3.07032
AT3G03341	1.90404	-0.0768377	2.76731	0.0177327	0.198693	-3.00152
AT4G37140	-1.40578	0.966725	-2.7671	0.0177394	0.198693	-3.13139
AT3G14280	-0.665588	4.16755	-2.76707	0.0177406	0.198693	-3.68118
AT2G16280	0.726453	6.80849	2.76632	0.0177648	0.198693	-3.69439
AT3G04650	0.721624	4.39826	2.76622	0.0177681	0.198693	-3.72029
AT3G25050	-1.98706	2.36842	-2.84208	0.0177707	0.198693	-3.25887
AT1G72440	0.682378	4.77066	2.76607	0.0177727	0.198693	-3.7439
AT2G17990	-0.610174	5.23202	-2.76529	0.0177979	0.198875	-3.75744
[truncated: 20,338 more rows]
