# Supplementary material for: Heterologous microProtein expression identifies LITTLE NINJA, a dominant regulator of jasmonic acid signaling
Source: Proc Natl Acad Sci U S A. 2020 Oct 8;117(42):26197–205. doi: 10.1073/pnas.2005198117 (PMC7584889; doi:10.1073/pnas.2005198117)
Supplement: Supplementary File [file pnas.2005198117.sd02.xlsx]

## Sheet: cuffdiff
gene_id	locus	sample_1	sample_2	status	value_1	value_2	log2(fold_change)	test_stat	p_value	q_value	significant
-	1:11609297-11621043	wt minus	wt plus	NOTEST	0.020591	0.0351605	0.771942	0	1	1	no
gene:BRADI0007S00200	GG745429,1:4844-6422	wt minus	wt plus	NOTEST	0	0	0	0	1	1	no
gene:BRADI0007S00210	GG745429,1:14688-16310	wt minus	wt plus	NOTEST	0	0	0	0	1	1	no
gene:BRADI0007S00220	GG745429,1:16561-21336	wt minus	wt plus	NOTEST	0	0	0	0	1	1	no
gene:BRADI0007S00233	GG745429,1:22667-25390	wt minus	wt plus	NOTEST	0	0	0	0	1	1	no
gene:BRADI0009S00203	GG745431,1:1183-3296	wt minus	wt plus	NOTEST	0	0	0	0	1	1	no
gene:BRADI0009S00210	GG745431,1:4091-8716	wt minus	wt plus	NOTEST	0	0	0	0	1	1	no
gene:BRADI0009S00220	GG745431,1:10221-10932	wt minus	wt plus	NOTEST	0	0	0	0	1	1	no
gene:BRADI0009S00230	GG745431,1:14124-16899	wt minus	wt plus	NOTEST	0	0	0	0	1	1	no
gene:BRADI0009S00240	GG745431,1:32209-36898	wt minus	wt plus	NOTEST	0	0	0	0	1	1	no
gene:BRADI0009S00250	GG745431,1:37363-40430	wt minus	wt plus	NOTEST	0	0	0	0	1	1	no
gene:BRADI0012S00200	GG745434,1:179-2272	wt minus	wt plus	NOTEST	0	0	0	0	1	1	no
gene:BRADI0014S00200	GG745435,1:16851-19914	wt minus	wt plus	NOTEST	0	0	0	0	1	1	no
gene:BRADI0015S00200	GG745436,1:525-1095	wt minus	wt plus	NOTEST	0	0	0	0	1	1	no
gene:BRADI0016S00200	GG745437,1:7134-13356	wt minus	wt plus	NOTEST	0	0	0	0	1	1	no
gene:BRADI0018S00200	GG745439,1:2493-5645	wt minus	wt plus	NOTEST	0	0	0	0	1	1	no
gene:BRADI0018S00210	GG745439,1:17277-17331	wt minus	wt plus	NOTEST	0	0	0	0	1	1	no
gene:BRADI0019S00200	GG745440,1:1664-4105	wt minus	wt plus	NOTEST	0	0	0	0	1	1	no
gene:BRADI0019S00210	GG745440,1:13359-16356	wt minus	wt plus	NOTEST	0	0	0	0	1	1	no
gene:BRADI0023S00200	GG745441,1:262-784	wt minus	wt plus	NOTEST	0	0	0	0	1	1	no
gene:BRADI0023S00210	GG745441,1:3529-4703	wt minus	wt plus	NOTEST	0	0	0	0	1	1	no
gene:BRADI0023S00220	GG745441,1:11200-15265	wt minus	wt plus	NOTEST	0	0	0	0	1	1	no
gene:BRADI0026S00200	GG745444,1:434-1640	wt minus	wt plus	NOTEST	0	0	0	0	1	1	no
gene:BRADI0026S00210	GG745444,1:11498-12704	wt minus	wt plus	NOTEST	0	0	0	0	1	1	no
gene:BRADI0026S00220	GG745444,1:12917-13220	wt minus	wt plus	NOTEST	0	0	0	0	1	1	no
gene:BRADI0027S00200	GG745445,1:6898-11333	wt minus	wt plus	NOTEST	0	0	0	0	1	1	no
gene:BRADI0038S00200	GG745450,1:3766-4654	wt minus	wt plus	NOTEST	0	0	0	0	1	1	no
gene:BRADI0040S00200	GG745451,1:9097-10555	wt minus	wt plus	NOTEST	0	0	0	0	1	1	no
gene:BRADI0068S00200	GG745459,1:675-1289	wt minus	wt plus	NOTEST	0	0	0	0	1	1	no
gene:BRADI0098S00200	GG745471,1:364-3086	wt minus	wt plus	NOTEST	0	0	0	0	1	1	no
gene:BRADI1G00200	1:10580-11638	wt minus	wt plus	NOTEST	0	0	0	0	1	1	no
gene:BRADI1G00210	1:18478-23039	wt minus	wt plus	NOTEST	0.505412	0.384907	-0.392948	0	1	1	no
gene:BRADI1G00220	1:55667-56319	wt minus	wt plus	NOTEST	0.167546	0.464068	1.46978	0	1	1	no
gene:BRADI1G00227	1:59774-61313	wt minus	wt plus	NOTEST	0.0738973	0.0840563	0.185835	0	1	1	no
gene:BRADI1G00237	1:94977-100493	wt minus	wt plus	NOTEST	0	0	0	0	1	1	no
gene:BRADI1G00247	1:104573-106621	wt minus	wt plus	OK	3.10307	2.1348	-0.539596	-0.6998	0.31805	0.843175	no
gene:BRADI1G00260	1:113301-121778	wt minus	wt plus	OK	5.10143	4.14872	-0.298236	-0.681034	0.3407	0.85755	no
gene:BRADI1G00270	1:123698-126002	wt minus	wt plus	OK	2.3797	2.58142	0.117385	0.185075	0.78925	0.985849	no
gene:BRADI1G00280	1:126301-133805	wt minus	wt plus	NOTEST	0	0	0	0	1	1	no
gene:BRADI1G00290	1:150593-153007	wt minus	wt plus	NOTEST	0.0230007	0.0748367	1.70207	0	1	1	no
gene:BRADI1G00300	1:173240-174712	wt minus	wt plus	NOTEST	0	0	0	0	1	1	no
gene:BRADI1G00310	1:201330-202797	wt minus	wt plus	NOTEST	0.155264	0.0695287	-1.15905	0	1	1	no
gene:BRADI1G00320	1:221296-224362	wt minus	wt plus	NOTEST	0	0	0	0	1	1	no
gene:BRADI1G00330	1:228600-230810	wt minus	wt plus	NOTEST	0.109752	0.065547	-0.743651	0	1	1	no
gene:BRADI1G00340	1:245976-247080	wt minus	wt plus	NOTEST	0	0	0	0	1	1	no
gene:BRADI1G00350	1:282693-283548	wt minus	wt plus	NOTEST	0	0	0	0	1	1	no
gene:BRADI1G00360	1:284013-284531	wt minus	wt plus	NOTEST	0	0	0	0	1	1	no
gene:BRADI1G00370	1:306057-308922	wt minus	wt plus	OK	7.0126	7.01383	0.000253013	0.000602996	0.99655	0.998285	no
gene:BRADI1G00380	1:309729-312055	wt minus	wt plus	NOTEST	0	0	0	0	1	1	no
gene:BRADI1G00390	1:324002-329816	wt minus	wt plus	NOTEST	0	0	0	0	1	1	no
gene:BRADI1G00400	1:334415-335651	wt minus	wt plus	NOTEST	0	0	0	0	1	1	no
gene:BRADI1G00410	1:339781-342148	wt minus	wt plus	OK	17.6459	16.2348	-0.120246	-0.298007	0.6638	0.972283	no
gene:BRADI1G00417	1:371139-372521	wt minus	wt plus	OK	1.95404	1.54654	-0.337422	-0.502546	0.47165	0.925457	no
gene:BRADI1G00427	1:373744-379286	wt minus	wt plus	OK	0.938749	0.857854	-0.130008	-0.184821	0.7893	0.985849	no
gene:BRADI1G00440	1:379609-380317	wt minus	wt plus	NOTEST	0	0.186749	inf	0	1	1	no
gene:BRADI1G00450	1:383620-387469	wt minus	wt plus	OK	12.3169	12.5193	0.0235136	0.0566421	0.9358	0.995299	no
gene:BRADI1G00460	1:388063-396012	wt minus	wt plus	OK	3.56723	2.77129	-0.364246	-0.828212	0.2394	0.77447	no
gene:BRADI1G00470	1:399149-407267	wt minus	wt plus	OK	33.6212	31.1065	-0.112154	-0.194915	0.77885	0.98551	no
gene:BRADI1G00480	1:399149-407267	wt minus	wt plus	OK	18.1199	12.7462	-0.507505	-0.850264	0.2251	0.75935	no
gene:BRADI1G00490	1:411504-412921	wt minus	wt plus	NOTEST	0	0	0	0	1	1	no
gene:BRADI1G00497	1:416265-418233	wt minus	wt plus	OK	29.7124	36.1152	0.281541	0.7098	0.3109	0.838205	no
gene:BRADI1G00510	1:422743-424450	wt minus	wt plus	OK	6.6263	6.67652	0.0108932	0.0213321	0.9744	0.996562	no
gene:BRADI1G00517	1:425617-430780	wt minus	wt plus	OK	8.25549	6.87398	-0.264209	-0.635177	0.37145	0.877534	no
gene:BRADI1G00530	1:435298-438047	wt minus	wt plus	OK	16.3306	12.7137	-0.361201	-0.811219	0.2438	0.77839	no
gene:BRADI1G00540	1:440901-442355	wt minus	wt plus	NOTEST	0.0597066	0.335554	2.49058	0	1	1	no
gene:BRADI1G00550	1:442976-444093	wt minus	wt plus	NOTEST	0	0.0284683	inf	0	1	1	no
gene:BRADI1G00560	1:445388-452675	wt minus	wt plus	OK	2.54381	2.89592	0.187027	0.396458	0.5672	0.953577	no
gene:BRADI1G00567	1:455519-462813	wt minus	wt plus	OK	15.5014	16.5039	0.0904092	0.22838	0.7461	0.981937	no
gene:BRADI1G00580	1:463747-468001	wt minus	wt plus	OK	12.4334	8.96562	-0.47175	-1.1847	0.09325	0.535687	no
gene:BRADI1G00587	1:471634-473601	wt minus	wt plus	OK	8.26424	3.32172	-1.31495	-2.64718	0.0004	0.0180771	yes
gene:BRADI1G00600	1:481246-482062	wt minus	wt plus	NOTEST	0	0	0	0	1	1	no
gene:BRADI1G00607	1:485290-498694	wt minus	wt plus	NOTEST	0	0.0216377	inf	0	1	1	no
gene:BRADI1G00620	1:500220-502628	wt minus	wt plus	OK	24.6647	23.6718	-0.0592765	-0.143627	0.83455	0.989843	no
gene:BRADI1G00630	1:502637-503538	wt minus	wt plus	OK	0.406605	0.992499	1.28744	1.10194	0.13255	0.623257	no
gene:BRADI1G00640	1:504333-505980	wt minus	wt plus	NOTEST	0	0	0	0	1	1	no
gene:BRADI1G00650	1:515950-516775	wt minus	wt plus	NOTEST	0	0	0	0	1	1	no
gene:BRADI1G00660	1:517656-518648	wt minus	wt plus	NOTEST	0	0	0	0	1	1	no
gene:BRADI1G00670	1:521658-522548	wt minus	wt plus	OK	2.47322	0.893567	-1.46874	-1.56314	0.03825	0.348462	no
gene:BRADI1G00677	1:525722-528532	wt minus	wt plus	OK	1.17484	1.38273	0.235049	0.254842	0.7151	0.978083	no
gene:BRADI1G00690	1:534431-535942	wt minus	wt plus	OK	12.7351	16.0253	0.331533	0.752129	0.27885	0.810766	no
gene:BRADI1G00700	1:542751-544677	wt minus	wt plus	OK	46.1682	53.7641	0.219742	0.526073	0.45175	0.918456	no
gene:BRADI1G00710	1:545835-549477	wt minus	wt plus	OK	3.2325	8.33377	1.36632	2.79233	0.00045	0.019783	yes
gene:BRADI1G00720	1:552184-555346	wt minus	wt plus	OK	2.61548	3.13705	0.26233	0.461419	0.51065	0.938152	no
gene:BRADI1G00730	1:555713-559377	wt minus	wt plus	OK	9.02005	6.72169	-0.42431	-1.00061	0.15615	0.666223	no
gene:BRADI1G00750	1:560681-564352	wt minus	wt plus	OK	69.6987	61.1807	-0.188055	-0.466474	0.50275	0.93523	no
gene:BRADI1G00760	1:565637-570467	wt minus	wt plus	OK	0.503299	0.658778	0.388377	0.50253	0.47465	0.926747	no
gene:BRADI1G00770	1:577725-579029	wt minus	wt plus	NOTEST	0	0	0	0	1	1	no
gene:BRADI1G00780	1:579858-581594	wt minus	wt plus	OK	1.41095	0.863988	-0.707586	-0.994911	0.16625	0.68174	no
gene:BRADI1G00790	1:586494-588596	wt minus	wt plus	NOTEST	0.176476	0.144257	-0.290832	0	1	1	no
gene:BRADI1G00800	1:590132-590924	wt minus	wt plus	NOTEST	0	0	0	0	1	1	no
gene:BRADI1G00807	1:591501-592877	wt minus	wt plus	NOTEST	0	0	0	0	1	1	no
gene:BRADI1G00820	1:594036-597877	wt minus	wt plus	OK	12.2233	11.991	-0.0276801	-0.0651159	0.9259	0.994703	no
gene:BRADI1G00830	1:599948-602041	wt minus	wt plus	OK	24.1581	20.8971	-0.209202	-0.457449	0.5066	0.936798	no
gene:BRADI1G00840	1:605901-607863	wt minus	wt plus	OK	8.23727	14.7826	0.843657	2.01543	0.0047	0.102635	no
gene:BRADI1G00847	1:610969-615963	wt minus	wt plus	OK	6.98609	6.65971	-0.0690273	-0.144403	0.83095	0.989528	no
gene:BRADI1G00860	1:616223-621155	wt minus	wt plus	OK	21.0621	20.213	-0.0593658	-0.146372	0.8315	0.989584	no
gene:BRADI1G00867	1:621419-622308	wt minus	wt plus	NOTEST	0	0	0	0	1	1	no
gene:BRADI1G00880	1:623142-623742	wt minus	wt plus	OK	17.287	15.9668	-0.114611	-0.222476	0.75205	0.982844	no
gene:BRADI1G00887	1:625800-634726	wt minus	wt plus	OK	13.6224	13.7651	0.0150344	0.0380671	0.95695	0.99608	no
gene:BRADI1G00900	1:637591-638629	wt minus	wt plus	OK	26.2767	38.889	0.565575	1.38163	0.0523	0.407578	no
gene:BRADI1G00910	1:641379-642212	wt minus	wt plus	OK	37.4304	31.635	-0.242691	-0.57003	0.418	0.90369	no
gene:BRADI1G00920	1:643677-644861	wt minus	wt plus	OK	1.37904	1.45616	0.0785115	0.0994021	0.8848	0.992988	no
gene:BRADI1G00930	1:646725-648745	wt minus	wt plus	OK	5.45023	3.99451	-0.448301	-0.826686	0.245	0.779635	no
gene:BRADI1G00940	1:649582-652456	wt minus	wt plus	OK	666.055	457.201	-0.542813	-1.34426	0.05425	0.414734	no
gene:BRADI1G00950	1:659998-661553	wt minus	wt plus	OK	1.74346	1.066	-0.70974	-0.972922	0.16425	0.678066	no
gene:BRADI1G00960	1:672677-678601	wt minus	wt plus	OK	5.21656	3.9113	-0.415453	-0.982256	0.16345	0.676969	no
gene:BRADI1G00970	1:682481-683291	wt minus	wt plus	OK	3.76912	2.37743	-0.664822	-0.769541	0.27925	0.810786	no
gene:BRADI1G00980	1:683373-684925	wt minus	wt plus	OK	91.2936	63.1422	-0.531909	-1.33172	0.05795	0.428586	no
gene:BRADI1G00990	1:685587-691368	wt minus	wt plus	OK	17.66	19.9397	0.175158	0.436686	0.53875	0.946223	no
gene:BRADI1G01000	1:694577-702209	wt minus	wt plus	OK	5.7229	4.59361	-0.317116	-0.504172	0.48535	0.929029	no
gene:BRADI1G01007	1:694577-702209	wt minus	wt plus	NOTEST	0.409876	0.47053	0.199097	0	1	1	no
gene:BRADI1G01014	1:703491-705801	wt minus	wt plus	OK	97.8869	96.7402	-0.0170009	-0.0429545	0.9546	0.995982	no
gene:BRADI1G01021	1:706037-708663	wt minus	wt plus	OK	11.3758	6.23721	-0.866998	-1.81572	0.00945	0.1584	no
gene:BRADI1G01030	1:709516-709750	wt minus	wt plus	NOTEST	0	0	0	0	1	1	no
gene:BRADI1G01040	1:710463-714401	wt minus	wt plus	NOTEST	0.0387163	0.0177581	-1.12447	0	1	1	no
gene:BRADI1G01047	1:716724-719957	wt minus	wt plus	OK	47.3151	53.0918	0.166188	0.417294	0.54665	0.948077	no
gene:BRADI1G01060	1:723126-723493	wt minus	wt plus	NOTEST	0.686236	0	#NAME?	0	1	1	no
gene:BRADI1G01070	1:731492-733959	wt minus	wt plus	OK	1.91825	0.915606	-1.06699	-1.4395	0.0518	0.405354	no
gene:BRADI1G01080	1:744087-744829	wt minus	wt plus	OK	47.4413	48.4567	0.0305526	0.0738281	0.9137	0.994047	no
gene:BRADI1G01090	1:745281-749088	wt minus	wt plus	OK	28.805	35.4798	0.300677	0.758302	0.2802	0.811712	no
gene:BRADI1G01100	1:749902-752271	wt minus	wt plus	OK	6.65387	5.63393	-0.240052	-0.448305	0.5209	0.940996	no
gene:BRADI1G01110	1:752512-756241	wt minus	wt plus	OK	4.74614	5.03925	0.0864534	0.179008	0.8031	0.98721	no
gene:BRADI1G01120	1:756391-757112	wt minus	wt plus	OK	2.33743	4.4401	0.925665	1.23708	0.08915	0.524207	no
gene:BRADI1G01130	1:758756-763396	wt minus	wt plus	OK	11.1179	11.3678	0.0320594	0.0793466	0.9107	0.993928	no
gene:BRADI1G01140	1:764087-767289	wt minus	wt plus	OK	0.607802	0.353495	-0.781911	-0.926661	0.1913	0.718367	no
gene:BRADI1G01150	1:767474-768810	wt minus	wt plus	NOTEST	0	0	0	0	1	1	no
gene:BRADI1G01160	1:770536-771094	wt minus	wt plus	NOTEST	0	0	0	0	1	1	no
gene:BRADI1G01170	1:771226-777674	wt minus	wt plus	OK	4.80397	4.15995	-0.207662	-0.4645	0.51245	0.938702	no
gene:BRADI1G01180	1:799119-801659	wt minus	wt plus	NOTEST	0	0	0	0	1	1	no
gene:BRADI1G01190	1:803023-804595	wt minus	wt plus	NOTEST	0	0.0595329	inf	0	1	1	no
gene:BRADI1G01200	1:804995-808125	wt minus	wt plus	OK	1.84731	1.73778	-0.0881763	-0.157347	0.82365	0.98868	no
gene:BRADI1G01210	1:818290-823590	wt minus	wt plus	OK	1.11058	1.35554	0.287548	0.423089	0.55735	0.95117	no
gene:BRADI1G01220	1:818290-823590	wt minus	wt plus	OK	0.545075	0.746445	0.453581	0.416749	0.56405	0.952777	no
gene:BRADI1G01227	1:825623-828017	wt minus	wt plus	OK	15.9505	15.6081	-0.0313077	-0.0720227	0.9162	0.994137	no
gene:BRADI1G01240	1:828716-831144	wt minus	wt plus	NOTEST	0.0224579	0.0167587	-0.422315	0	1	1	no
gene:BRADI1G01250	1:831227-836715	wt minus	wt plus	OK	1.27467	1.17836	-0.113338	-0.206854	0.76565	0.98408	no
gene:BRADI1G01257	1:843157-847380	wt minus	wt plus	OK	3.07403	3.36037	0.128488	0.282088	0.68305	0.974153	no
gene:BRADI1G01270	1:849414-851818	wt minus	wt plus	OK	2.14169	1.9238	-0.15479	-0.210055	0.76525	0.983844	no
gene:BRADI1G01280	1:853353-855406	wt minus	wt plus	NOTEST	0.177529	0.397608	1.16329	0	1	1	no
gene:BRADI1G01290	1:855650-859624	wt minus	wt plus	OK	20.9583	21.5998	0.043498	0.107529	0.8762	0.99267	no
gene:BRADI1G01300	1:861267-866307	wt minus	wt plus	NOTEST	0.32511	0.415257	0.353077	0	1	1	no
gene:BRADI1G01310	1:867638-868806	wt minus	wt plus	OK	4.15048	7.66096	0.884248	1.62202	0.0241	0.271368	no
gene:BRADI1G01320	1:869128-871242	wt minus	wt plus	OK	7.38971	7.27292	-0.0229824	-0.0443822	0.95295	0.995851	no
gene:BRADI1G01330	1:871737-873509	wt minus	wt plus	OK	5.96932	7.11608	0.253515	0.404824	0.5691	0.954569	no
gene:BRADI1G01340	1:880772-882554	wt minus	wt plus	NOTEST	0	0	0	0	1	1	no
gene:BRADI1G01350	1:903155-905383	wt minus	wt plus	NOTEST	0	0	0	0	1	1	no
gene:BRADI1G01360	1:906503-909311	wt minus	wt plus	NOTEST	0.0491911	0.0402411	-0.289726	0	1	1	no
gene:BRADI1G01365	1:914253-915859	wt minus	wt plus	OK	3.37261	2.84622	-0.244817	-0.445654	0.528	0.943602	no
gene:BRADI1G01370	1:916888-917695	wt minus	wt plus	NOTEST	0.116462	0	#NAME?	0	1	1	no
gene:BRADI1G01377	1:920906-926091	wt minus	wt plus	OK	0.890394	1.13493	0.350082	0.580173	0.4044	0.896495	no
gene:BRADI1G01387	1:928528-932276	wt minus	wt plus	OK	1.04903	1.3685	0.383544	0.643134	0.3636	0.872497	no
gene:BRADI1G01397	1:934541-936123	wt minus	wt plus	NOTEST	0.302879	0.221017	-0.454581	0	1	1	no
gene:BRADI1G01407	1:936809-940782	wt minus	wt plus	OK	0.751863	0.93598	0.316008	0.506498	0.47875	0.927307	no
gene:BRADI1G01420	1:941307-947206	wt minus	wt plus	OK	22.7502	20.1255	-0.176854	-0.441607	0.5292	0.943933	no
gene:BRADI1G01430	1:947438-950996	wt minus	wt plus	OK	0.816306	2.04951	1.3281	0.89991	0.2334	0.768837	no
gene:BRADI1G01436	1:947438-950996	wt minus	wt plus	OK	1.25455	0.816359	-0.619895	-0.813289	0.2332	0.768646	no
gene:BRADI1G01442	1:951446-955161	wt minus	wt plus	NOTEST	0.106201	0.240009	1.17629	0	1	1	no
gene:BRADI1G01450	1:955736-956957	wt minus	wt plus	NOTEST	0.0732147	0	#NAME?	0	1	1	no
gene:BRADI1G01460	1:959793-962429	wt minus	wt plus	OK	3.03701	2.26934	-0.42038	-0.661822	0.34545	0.861328	no
gene:BRADI1G01470	1:965513-967584	wt minus	wt plus	NOTEST	0.177307	0.0593067	-1.57998	0	1	1	no
gene:BRADI1G01480	1:968306-970117	wt minus	wt plus	OK	152.901	139.241	-0.135013	-0.332911	0.64235	0.96896	no
gene:BRADI1G01487	1:971210-975987	wt minus	wt plus	OK	3.59453	4.07084	0.179521	0.369858	0.5944	0.960044	no
gene:BRADI1G01500	1:976918-979161	wt minus	wt plus	OK	17.1961	15.9111	-0.112048	-0.241038	0.73285	0.980091	no
gene:BRADI1G01507	1:979651-984964	wt minus	wt plus	OK	24.1576	23.4027	-0.0457973	-0.114931	0.86935	0.992197	no
gene:BRADI1G01520	1:987538-989817	wt minus	wt plus	NOTEST	0.0272759	0	#NAME?	0	1	1	no
gene:BRADI1G01530	1:990926-995301	wt minus	wt plus	OK	20.7103	22.6093	0.126567	0.314462	0.65225	0.970337	no
gene:BRADI1G01540	1:996229-1002787	wt minus	wt plus	NOTEST	0	0	0	0	1	1	no
gene:BRADI1G01550	1:1009851-1013264	wt minus	wt plus	NOTEST	0	0	0	0	1	1	no
gene:BRADI1G01560	1:1023270-1027543	wt minus	wt plus	OK	51.6626	48.2064	-0.0998972	-0.25082	0.72465	0.979131	no
gene:BRADI1G01570	1:1028009-1030477	wt minus	wt plus	OK	161.155	135.346	-0.251798	-0.633548	0.372	0.877709	no
gene:BRADI1G01580	1:1030836-1034525	wt minus	wt plus	OK	8.42366	6.2296	-0.435307	-0.912465	0.19355	0.72132	no
gene:BRADI1G01590	1:1036730-1037327	wt minus	wt plus	NOTEST	0	0	0	0	1	1	no
gene:BRADI1G01595	1:1048853-1050139	wt minus	wt plus	NOTEST	0.269255	0	#NAME?	0	1	1	no
gene:BRADI1G01600	1:1056519-1058137	wt minus	wt plus	OK	22.8729	17.1381	-0.416429	-0.746568	0.2884	0.81967	no
gene:BRADI1G01610	1:1059754-1060220	wt minus	wt plus	OK	0.537464	3.65884	2.76715	1.42515	0.1192	0.595447	no
gene:BRADI1G01620	1:1061772-1063747	wt minus	wt plus	OK	31.8635	21.5702	-0.562865	-1.25636	0.07095	0.472726	no
gene:BRADI1G01630	1:1065580-1068009	wt minus	wt plus	OK	39.8594	48.2071	0.274329	0.671762	0.33045	0.851554	no
gene:BRADI1G01640	1:1073242-1076475	wt minus	wt plus	NOTEST	0	0	0	0	1	1	no
gene:BRADI1G01650	1:1083923-1085900	wt minus	wt plus	NOTEST	0	0	0	0	1	1	no
gene:BRADI1G01655	1:1091181-1091843	wt minus	wt plus	NOTEST	0	0	0	0	1	1	no
gene:BRADI1G01660	1:1101482-1102941	wt minus	wt plus	OK	45.835	46.3611	0.0164657	0.0410435	0.9526	0.995851	no
gene:BRADI1G01670	1:1103901-1107573	wt minus	wt plus	NOTEST	0.128661	0.0233116	-2.46446	0	1	1	no
gene:BRADI1G01680	1:1108465-1109386	wt minus	wt plus	NOTEST	0	0.0892223	inf	0	1	1	no
gene:BRADI1G01690	1:1119503-1121373	wt minus	wt plus	OK	11.919	15.2403	0.354626	0.740167	0.2908	0.82175	no
gene:BRADI1G01700	1:1133656-1135870	wt minus	wt plus	NOTEST	0	0	0	0	1	1	no
gene:BRADI1G01710	1:1136698-1139885	wt minus	wt plus	OK	11.8186	10.696	-0.143996	-0.236532	0.7415	0.981488	no
gene:BRADI1G01720	1:1140588-1143254	wt minus	wt plus	OK	4.9825	5.32389	0.095609	0.13819	0.84425	0.9904	no
gene:BRADI1G01730	1:1145224-1147695	wt minus	wt plus	OK	13.4678	11.2901	-0.254452	-0.545596	0.4271	0.908	no
gene:BRADI1G01740	1:1148288-1153606	wt minus	wt plus	OK	6.20869	7.05398	0.184149	0.424706	0.5457	0.948077	no
gene:BRADI1G01750	1:1159164-1162256	wt minus	wt plus	OK	6.72668	6.0743	-0.147176	-0.288871	0.6825	0.974153	no
gene:BRADI1G01760	1:1166735-1168445	wt minus	wt plus	NOTEST	0.413996	0.530852	0.358692	0	1	1	no
gene:BRADI1G01770	1:1168780-1174014	wt minus	wt plus	OK	21.4955	18.8898	-0.186423	-0.413556	0.5616	0.952303	no
gene:BRADI1G01780	1:1168780-1174014	wt minus	wt plus	OK	10.6768	9.96832	-0.0990526	-0.0810552	0.9021	0.993928	no
gene:BRADI1G01790	1:1179135-1179888	wt minus	wt plus	OK	0.934626	0.918014	-0.0258738	-0.0235322	0.94915	0.995851	no
gene:BRADI1G01800	1:1190189-1198333	wt minus	wt plus	OK	162.173	93.9166	-0.78808	-1.93237	0.0062	0.121836	no
gene:BRADI1G01805	1:1215545-1216043	wt minus	wt plus	NOTEST	0	0	0	0	1	1	no
gene:BRADI1G01810	1:1220623-1222150	wt minus	wt plus	OK	1.20106	0.637056	-0.914817	-1.08928	0.12245	0.602038	no
gene:BRADI1G01820	1:1224568-1225118	wt minus	wt plus	OK	6.07796	12.3909	1.02762	1.43243	0.0476	0.388619	no
gene:BRADI1G01830	1:1229187-1234616	wt minus	wt plus	OK	7.17542	6.04544	-0.247215	-0.565061	0.42625	0.907753	no
gene:BRADI1G01840	1:1238490-1243216	wt minus	wt plus	OK	19.6674	14.0882	-0.481317	-1.14637	0.0998	0.552799	no
gene:BRADI1G01847	1:1247818-1256246	wt minus	wt plus	OK	3.9672	3.48705	-0.186114	-0.384997	0.5818	0.957474	no
gene:BRADI1G01860	1:1260270-1263228	wt minus	wt plus	NOTEST	0	0	0	0	1	1	no
gene:BRADI1G01870	1:1264228-1265740	wt minus	wt plus	OK	18.2812	15.7423	-0.215713	-0.4748	0.49185	0.931236	no
gene:BRADI1G01880	1:1280702-1283762	wt minus	wt plus	OK	189.54	125.606	-0.593591	-1.4794	0.0364	0.339392	no
gene:BRADI1G01890	1:1284775-1285949	wt minus	wt plus	OK	0.25012	1.0315	2.04405	1.74004	0.0381	0.347824	no
gene:BRADI1G01900	1:1286515-1294114	wt minus	wt plus	OK	3.48065	3.69257	0.0852661	0.15504	0.82645	0.989087	no
gene:BRADI1G01910	1:1294832-1295186	wt minus	wt plus	NOTEST	0	0	0	0	1	1	no
gene:BRADI1G01920	1:1296222-1299456	wt minus	wt plus	NOTEST	0.0806033	0.0862781	0.0981554	0	1	1	no
gene:BRADI1G01930	1:1300105-1302506	wt minus	wt plus	OK	2.82779	2.94867	0.0603881	0.107654	0.87855	0.992707	no
gene:BRADI1G01936	1:1307434-1313677	wt minus	wt plus	OK	10.4453	10.1171	-0.0460572	-0.0992531	0.88885	0.993598	no
gene:BRADI1G01942	1:1316221-1320456	wt minus	wt plus	OK	3.17797	3.28917	0.0496156	0.077633	0.90945	0.993928	no
gene:BRADI1G01950	1:1325533-1325986	wt minus	wt plus	NOTEST	0.181288	0.128418	-0.497438	0	1	1	no
gene:BRADI1G01960	1:1326993-1328979	wt minus	wt plus	NOTEST	0.487777	0.341026	-0.516341	0	1	1	no
gene:BRADI1G01965	1:1331426-1332000	wt minus	wt plus	NOTEST	0	0	0	0	1	1	no
gene:BRADI1G01970	1:1333073-1335161	wt minus	wt plus	OK	6.30218	5.58856	-0.173374	-0.39071	0.57845	0.956237	no
gene:BRADI1G01980	1:1335403-1339644	wt minus	wt plus	OK	3.18625	2.75441	-0.210114	-0.375598	0.57945	0.956706	no
gene:BRADI1G01990	1:1345731-1348603	wt minus	wt plus	OK	2.87983	2.69249	-0.0970409	-0.195565	0.78265	0.98551	no
gene:BRADI1G02000	1:1349620-1355896	wt minus	wt plus	OK	5.07826	4.61282	-0.138686	-0.315078	0.6517	0.970337	no
gene:BRADI1G02010	1:1358341-1360036	wt minus	wt plus	NOTEST	0.0346883	0	#NAME?	0	1	1	no
gene:BRADI1G02020	1:1360998-1367258	wt minus	wt plus	OK	30.1562	26.3321	-0.195628	-0.485903	0.48985	0.930773	no
gene:BRADI1G02030	1:1367923-1369217	wt minus	wt plus	OK	651.887	471.408	-0.467646	-1.14029	0.1024	0.559095	no
gene:BRADI1G02040	1:1369757-1371137	wt minus	wt plus	NOTEST	0.105333	0	#NAME?	0	1	1	no
gene:BRADI1G02050	1:1376362-1382185	wt minus	wt plus	NOTEST	0.341021	0.145572	-1.22812	0	1	1	no
gene:BRADI1G02060	1:1397779-1400449	wt minus	wt plus	OK	59.5457	51.3438	-0.213807	-0.530854	0.4432	0.915057	no
gene:BRADI1G02070	1:1412384-1413890	wt minus	wt plus	NOTEST	0.293735	0.184262	-0.672756	0	1	1	no
gene:BRADI1G02080	1:1415640-1418823	wt minus	wt plus	OK	28.5168	24.3389	-0.228546	-0.542477	0.43345	0.911021	no
gene:BRADI1G02090	1:1419314-1421725	wt minus	wt plus	OK	21.9431	26.7774	0.287247	0.711779	0.3136	0.840002	no
gene:BRADI1G02100	1:1426322-1428092	wt minus	wt plus	OK	40.1946	33.2899	-0.271916	-0.638122	0.36265	0.871743	no
gene:BRADI1G02107	1:1434335-1436503	wt minus	wt plus	NOTEST	0	0	0	0	1	1	no
gene:BRADI1G02117	1:1437314-1439508	wt minus	wt plus	OK	2.561	2.28158	-0.166677	-0.246734	0.7273	0.979459	no
gene:BRADI1G02130	1:1439876-1442158	wt minus	wt plus	OK	1.53577	1.74745	0.186286	0.21184	0.76525	0.983844	no
gene:BRADI1G02140	1:1451828-1453803	wt minus	wt plus	OK	1.33093	1.00179	-0.409857	-0.503712	0.4816	0.928284	no
gene:BRADI1G02145	1:1454961-1458926	wt minus	wt plus	OK	1.00595	0.537773	-0.903483	-1.10198	0.1249	0.607726	no
gene:BRADI1G02150	1:1460088-1464617	wt minus	wt plus	OK	40.2554	22.098	-0.865268	-2.17709	0.002	0.058047	no
gene:BRADI1G02160	1:1466944-1471268	wt minus	wt plus	OK	10.8725	10.1978	-0.0924285	-0.206187	0.769	0.984757	no
gene:BRADI1G02170	1:1474504-1477060	wt minus	wt plus	OK	13.2628	11.1847	-0.245852	-0.51374	0.47165	0.925457	no
gene:BRADI1G02180	1:1480064-1483059	wt minus	wt plus	OK	3.01041	1.71325	-0.813223	-1.26697	0.081	0.501377	no
gene:BRADI1G02190	1:1489656-1491571	wt minus	wt plus	NOTEST	0	0	0	0	1	1	no
gene:BRADI1G02200	1:1492989-1493415	wt minus	wt plus	NOTEST	0	0	0	0	1	1	no
gene:BRADI1G02210	1:1502000-1505317	wt minus	wt plus	OK	1.54457	1.32916	-0.216688	-0.380366	0.5926	0.959629	no
gene:BRADI1G02220	1:1507410-1510882	wt minus	wt plus	OK	59.0268	70.2744	0.251631	0.62844	0.36615	0.8746	no
gene:BRADI1G02230	1:1511525-1514488	wt minus	wt plus	NOTEST	0.124215	0.130946	0.0761346	0	1	1	no
gene:BRADI1G02240	1:1515811-1520993	wt minus	wt plus	NOTEST	0	0	0	0	1	1	no
gene:BRADI1G02247	1:1524951-1529174	wt minus	wt plus	OK	2.31109	2.46551	0.0933147	0.169058	0.81155	0.987962	no
gene:BRADI1G02260	1:1531192-1536707	wt minus	wt plus	OK	1.5737	1.30846	-0.266289	-0.0652663	0.90535	0.993928	no
gene:BRADI1G02270	1:1531192-1536707	wt minus	wt plus	OK	59.7842	61.4795	0.0403415	0.0980502	0.88525	0.993022	no
gene:BRADI1G02280	1:1552023-1556551	wt minus	wt plus	OK	5.80412	6.2949	0.117106	0.282314	0.68435	0.974214	no
gene:BRADI1G02290	1:1557875-1560815	wt minus	wt plus	NOTEST	0.0788959	0.102099	0.371942	0	1	1	no
gene:BRADI1G02300	1:1563656-1564112	wt minus	wt plus	OK	0.881413	0.458287	-0.943568	-0.651384	0.5466	0.948077	no
gene:BRADI1G02310	1:1566284-1582503	wt minus	wt plus	OK	11.9431	12.4022	0.0544225	0.124813	0.86235	0.991978	no
gene:BRADI1G02327	1:1566284-1582503	wt minus	wt plus	NOTEST	0	0.208505	inf	0	1	1	no
gene:BRADI1G02350	1:1592158-1594428	wt minus	wt plus	OK	6.00021	5.47777	-0.131424	-0.247788	0.7222	0.978784	no
gene:BRADI1G02360	1:1609543-1611415	wt minus	wt plus	NOTEST	0	0	0	0	1	1	no
gene:BRADI1G02370	1:1619497-1622476	wt minus	wt plus	OK	1.95516	1.59523	-0.29352	-0.446742	0.53175	0.944375	no
gene:BRADI1G02380	1:1628506-1632782	wt minus	wt plus	OK	8.93686	8.10383	-0.141165	-0.319589	0.6436	0.969069	no
gene:BRADI1G02390	1:1633682-1636324	wt minus	wt plus	OK	16.1537	17.3459	0.10273	0.20031	0.7697	0.984775	no
gene:BRADI1G02400	1:1637771-1639387	wt minus	wt plus	OK	146.505	100.798	-0.539489	-1.35532	0.0488	0.393442	no
gene:BRADI1G02410	1:1640335-1641538	wt minus	wt plus	NOTEST	0.0335065	0.0312089	-0.102484	0	1	1	no
gene:BRADI1G02420	1:1645206-1647645	wt minus	wt plus	OK	0.602622	0.858369	0.510343	0.547801	0.4347	0.911505	no
gene:BRADI1G02430	1:1648276-1648852	wt minus	wt plus	NOTEST	0	0	0	0	1	1	no
gene:BRADI1G02440	1:1652465-1655054	wt minus	wt plus	OK	8.68492	6.67385	-0.379995	-0.914632	0.19665	0.726091	no
gene:BRADI1G02450	1:1656927-1661959	wt minus	wt plus	OK	29.9562	23.0597	-0.37748	-0.951596	0.17155	0.689437	no
gene:BRADI1G02460	1:1662867-1665636	wt minus	wt plus	NOTEST	0.345271	0.20443	-0.756124	0	1	1	no
gene:BRADI1G02470	1:1667507-1668155	wt minus	wt plus	NOTEST	0	0	0	0	1	1	no
gene:BRADI1G02480	1:1677859-1679769	wt minus	wt plus	OK	4.96265	5.32025	0.100382	0.184782	0.7909	0.985887	no
gene:BRADI1G02490	1:1687389-1692440	wt minus	wt plus	OK	34.6531	30.0178	-0.207162	-0.517217	0.4622	0.922888	no
gene:BRADI1G02500	1:1692888-1694908	wt minus	wt plus	NOTEST	0	0	0	0	1	1	no
gene:BRADI1G02505	1:1695335-1698026	wt minus	wt plus	OK	0.602594	0.398057	-0.598213	-0.530465	0.43575	0.911892	no
gene:BRADI1G02510	1:1701553-1706571	wt minus	wt plus	OK	33.1786	31.4031	-0.0793445	-0.193185	0.7803	0.98551	no
gene:BRADI1G02517	1:1711068-1715976	wt minus	wt plus	OK	5.14741	4.7697	-0.10995	-0.218865	0.75375	0.982972	no
gene:BRADI1G02530	1:1716616-1717939	wt minus	wt plus	NOTEST	0.0337107	0.0302424	-0.156633	0	1	1	no
gene:BRADI1G02540	1:1722808-1723808	wt minus	wt plus	OK	10.9603	14.1973	0.373338	0.44396	0.5326	0.944504	no
gene:BRADI1G02550	1:1724261-1724896	wt minus	wt plus	OK	726.402	474.263	-0.61508	-1.50928	0.0317	0.315619	no
gene:BRADI1G02560	1:1725934-1726897	wt minus	wt plus	OK	6.90245	11.1362	0.690079	1.3494	0.0548	0.416806	no
gene:BRADI1G02570	1:1728242-1731502	wt minus	wt plus	OK	6.31624	6.14119	-0.0405483	-0.0887115	0.9022	0.993928	no
gene:BRADI1G02575	1:1731833-1734141	wt minus	wt plus	NOTEST	0	0.0249176	inf	0	1	1	no
gene:BRADI1G02580	1:1739140-1740535	wt minus	wt plus	OK	12.1281	11.0683	-0.131923	-0.291604	0.67645	0.974032	no
gene:BRADI1G02590	1:1741307-1744018	wt minus	wt plus	OK	14.8782	17.2573	0.214004	0.50476	0.479	0.927307	no
gene:BRADI1G02597	1:1744848-1751278	wt minus	wt plus	OK	13.1893	15.6883	0.250324	0.615591	0.388	0.886808	no
gene:BRADI1G02610	1:1753244-1761751	wt minus	wt plus	OK	4.8351	3.93935	-0.295589	-0.577881	0.4106	0.900311	no
gene:BRADI1G02620	1:1770537-1779238	wt minus	wt plus	OK	1.92463	0.889262	-1.1139	-1.96415	0.0072	0.133272	no
gene:BRADI1G02630	1:1779639-1782939	wt minus	wt plus	OK	14.8732	15.7246	0.0803109	0.184419	0.7879	0.985849	no
gene:BRADI1G02640	1:1788609-1789221	wt minus	wt plus	OK	33.2302	29.6813	-0.162941	-0.363262	0.60545	0.96189	no
gene:BRADI1G02650	1:1797191-1797773	wt minus	wt plus	OK	22.3093	14.4851	-0.623082	-1.20444	0.0918	0.531607	no
gene:BRADI1G02660	1:1803255-1804084	wt minus	wt plus	NOTEST	0	0	0	0	1	1	no
gene:BRADI1G02670	1:1804555-1806147	wt minus	wt plus	NOTEST	0	0	0	0	1	1	no
gene:BRADI1G02680	1:1807881-1811412	wt minus	wt plus	OK	23.763	16.9629	-0.486335	-1.22087	0.08555	0.514307	no
gene:BRADI1G02690	1:1815776-1817536	wt minus	wt plus	OK	0.824524	0.617052	-0.41817	-0.44568	0.5125	0.938725	no
gene:BRADI1G02697	1:1818842-1824514	wt minus	wt plus	OK	2.88833	1.06591	-1.43815	-1.9593	0.0111	0.174405	no
gene:BRADI1G02710	1:1825868-1828469	wt minus	wt plus	OK	15.7256	12.3979	-0.343024	-0.615467	0.38125	0.882729	no
gene:BRADI1G02720	1:1828876-1832625	wt minus	wt plus	OK	0.727536	0.935133	0.362152	0.480429	0.48765	0.929705	no
gene:BRADI1G02730	1:1838372-1840828	wt minus	wt plus	OK	0.667249	0.83443	0.322565	0.343991	0.62205	0.96546	no
gene:BRADI1G02740	1:1847215-1851695	wt minus	wt plus	OK	7.38216	5.4029	-0.450308	-0.73082	0.30245	0.831526	no
gene:BRADI1G02750	1:1847215-1851695	wt minus	wt plus	OK	1.85223	2.25909	0.286478	0.377401	0.59015	0.959075	no
gene:BRADI1G02760	1:1858040-1863792	wt minus	wt plus	OK	12.06	12.0964	0.00434459	0.0108022	0.98755	0.997354	no
gene:BRADI1G02770	1:1865398-1872743	wt minus	wt plus	OK	77.3612	53.4989	-0.532099	-1.32416	0.0588	0.431367	no
gene:BRADI1G02780	1:1873821-1876744	wt minus	wt plus	OK	3.23893	1.78531	-0.859346	-1.35331	0.05595	0.420979	no
gene:BRADI1G02790	1:1877710-1878532	wt minus	wt plus	NOTEST	0	0	0	0	1	1	no
gene:BRADI1G02800	1:1887335-1891576	wt minus	wt plus	OK	10.7278	8.59473	-0.319826	-0.764684	0.26645	0.799622	no
gene:BRADI1G02803	1:1892160-1893109	wt minus	wt plus	OK	0.755439	0.831264	0.137992	0.137308	0.83845	0.990074	no
gene:BRADI1G02806	1:1895295-1896210	wt minus	wt plus	NOTEST	0	0	0	0	1	1	no
gene:BRADI1G02810	1:1898918-1904384	wt minus	wt plus	OK	8.82443	7.80736	-0.176669	-0.390393	0.5711	0.954624	no
gene:BRADI1G02820	1:1920782-1922080	wt minus	wt plus	NOTEST	0	0	0	0	1	1	no
gene:BRADI1G02830	1:1922705-1925673	wt minus	wt plus	NOTEST	0.0403927	0.0375734	-0.104385	0	1	1	no
gene:BRADI1G02840	1:1926200-1931670	wt minus	wt plus	OK	1.37755	1.67276	0.280133	0.468579	0.5033	0.935482	no
gene:BRADI1G02847	1:1937096-1938216	wt minus	wt plus	OK	0.417183	0.787254	0.916148	0.757804	0.2963	0.826167	no
gene:BRADI1G02860	1:1943962-1944715	wt minus	wt plus	OK	1.9163	0.623681	-1.61944	-0.834522	0.42495	0.907175	no
gene:BRADI1G02870	1:1946001-1947165	wt minus	wt plus	NOTEST	0	0	0	0	1	1	no
gene:BRADI1G02880	1:1948027-1951599	wt minus	wt plus	OK	3.14029	3.43996	0.131491	0.249221	0.71365	0.977783	no
gene:BRADI1G02890	1:1952072-1955799	wt minus	wt plus	OK	1.00636	0.875818	-0.20044	-0.272728	0.6995	0.976283	no
gene:BRADI1G02900	1:1956587-1959833	wt minus	wt plus	NOTEST	0.130603	0.182321	0.481296	0	1	1	no
gene:BRADI1G02910	1:1962127-1967300	wt minus	wt plus	OK	1.87421	1.50611	-0.315453	-0.510651	0.4748	0.926823	no
gene:BRADI1G02920	1:1968282-1970836	wt minus	wt plus	OK	2.06174	3.16073	0.616398	0.955709	0.17575	0.696777	no
gene:BRADI1G02930	1:1972631-1974682	wt minus	wt plus	OK	53.194	42.144	-0.335939	-0.667103	0.3414	0.857759	no
gene:BRADI1G02940	1:1976430-1979871	wt minus	wt plus	OK	93.7403	103.215	0.138911	0.341328	0.63015	0.96714	no
gene:BRADI1G02950	1:1983497-1986278	wt minus	wt plus	OK	13.3956	9.26536	-0.531837	-0.942454	0.18035	0.703318	no
gene:BRADI1G02960	1:1988461-1990663	wt minus	wt plus	OK	25.7181	28.2911	0.137567	0.34451	0.62285	0.965581	no
gene:BRADI1G02970	1:1991785-1994138	wt minus	wt plus	NOTEST	0	0	0	0	1	1	no
gene:BRADI1G02980	1:1995133-1998453	wt minus	wt plus	OK	2.41458	3.46306	0.520277	1.05328	0.13495	0.62808	no
gene:BRADI1G02990	1:2003409-2006131	wt minus	wt plus	OK	4.57589	3.37396	-0.439607	-0.732083	0.30485	0.833454	no
gene:BRADI1G03000	1:2006777-2007014	wt minus	wt plus	OK	11.1116	2.80594	-1.98551	-7.87799	0.4048	0.896766	no
gene:BRADI1G03010	1:2007892-2011740	wt minus	wt plus	OK	6.69957	7.57348	0.176888	0.384945	0.58395	0.957748	no
gene:BRADI1G03020	1:2014551-2015206	wt minus	wt plus	OK	7.88729	5.34694	-0.560816	-0.690502	0.33505	0.85374	no
gene:BRADI1G03030	1:2018315-2023056	wt minus	wt plus	OK	3.10525	1.62516	-0.934127	-1.6118	0.0247	0.275122	no
gene:BRADI1G03040	1:2023425-2025075	wt minus	wt plus	NOTEST	0.0904625	0.443518	2.2936	0	1	1	no
gene:BRADI1G03050	1:2027987-2032979	wt minus	wt plus	OK	2.55242	2.23163	-0.193769	-0.339351	0.6384	0.968201	no
gene:BRADI1G03060	1:2034551-2035766	wt minus	wt plus	NOTEST	0	0	0	0	1	1	no
gene:BRADI1G03070	1:2037902-2038538	wt minus	wt plus	NOTEST	0	0	0	0	1	1	no
gene:BRADI1G03080	1:2039877-2040555	wt minus	wt plus	NOTEST	0	0	0	0	1	1	no
gene:BRADI1G03090	1:2043892-2044467	wt minus	wt plus	NOTEST	0	0.107915	inf	0	1	1	no
gene:BRADI1G03100	1:2046034-2046679	wt minus	wt plus	NOTEST	0	0	0	0	1	1	no
gene:BRADI1G03110	1:2053324-2056394	wt minus	wt plus	OK	4.64207	8.28813	0.836278	1.68902	0.01795	0.229334	no
gene:BRADI1G03120	1:2057531-2063036	wt minus	wt plus	OK	3.59198	2.53161	-0.504725	-0.318093	0.63265	0.967694	no
gene:BRADI1G03130	1:2057531-2063036	wt minus	wt plus	OK	23.5948	24.5081	0.0547894	0.129378	0.85755	0.991436	no
gene:BRADI1G03136	1:2067977-2069366	wt minus	wt plus	NOTEST	0.0569252	0.0520951	-0.12792	0	1	1	no
gene:BRADI1G03142	1:2072774-2075138	wt minus	wt plus	NOTEST	0.410038	0.348329	-0.235307	0	1	1	no
gene:BRADI1G03150	1:2077994-2080741	wt minus	wt plus	OK	5.87777	7.64372	0.379007	0.749229	0.2761	0.808559	no
gene:BRADI1G03160	1:2081851-2084837	wt minus	wt plus	OK	23.0338	19.7598	-0.221186	-0.547546	0.42985	0.909201	no
gene:BRADI1G03170	1:2084848-2087814	wt minus	wt plus	OK	10.8016	14.9778	0.471583	1.10643	0.1179	0.592455	no
gene:BRADI1G03180	1:2091115-2098713	wt minus	wt plus	OK	167.306	135.186	-0.307547	-0.748783	0.28285	0.814201	no
gene:BRADI1G03185	1:2103085-2103722	wt minus	wt plus	NOTEST	0.68184	0.417632	-0.707201	0	1	1	no
gene:BRADI1G03190	1:2108796-2110778	wt minus	wt plus	NOTEST	0	0.0546925	inf	0	1	1	no
gene:BRADI1G03200	1:2113102-2116965	wt minus	wt plus	NOTEST	0.114362	0.0325078	-1.81475	0	1	1	no
gene:BRADI1G03207	1:2118308-2120063	wt minus	wt plus	OK	5.55045	8.15913	0.555811	1.17236	0.09415	0.537811	no
gene:BRADI1G03220	1:2124330-2127022	wt minus	wt plus	OK	402.373	305.298	-0.398319	-0.945539	0.1737	0.693539	no
gene:BRADI1G03230	1:2128837-2129821	wt minus	wt plus	NOTEST	0.0437887	0.0674543	0.623352	0	1	1	no
gene:BRADI1G03240	1:2143003-2144020	wt minus	wt plus	NOTEST	0	0.0322491	inf	0	1	1	no
gene:BRADI1G03250	1:2148052-2151452	wt minus	wt plus	OK	64.5816	65.601	0.0225935	0.0540167	0.93905	0.995706	no
gene:BRADI1G03260	1:2155276-2160349	wt minus	wt plus	OK	0.674274	0.290251	-1.21603	-1.27149	0.07835	0.49414	no
gene:BRADI1G03270	1:2161226-2165998	wt minus	wt plus	OK	11.0892	11.1405	0.00666179	0.0154716	0.98115	0.997094	no
gene:BRADI1G03277	1:2167722-2172413	wt minus	wt plus	OK	2.48298	1.82353	-0.445341	-0.818186	0.24875	0.782957	no
gene:BRADI1G03290	1:2174360-2177023	wt minus	wt plus	OK	4.65414	4.12676	-0.173505	-0.312636	0.66135	0.97195	no
gene:BRADI1G03300	1:2177486-2177921	wt minus	wt plus	NOTEST	0.391043	0.141863	-1.46283	0	1	1	no
gene:BRADI1G03307	1:2178968-2180192	wt minus	wt plus	NOTEST	0.233166	0.0558213	-2.06247	0	1	1	no
gene:BRADI1G03320	1:2183581-2187015	wt minus	wt plus	NOTEST	0	0	0	0	1	1	no
gene:BRADI1G03330	1:2191396-2194624	wt minus	wt plus	NOTEST	0.251291	0.210958	-0.252408	0	1	1	no
gene:BRADI1G03340	1:2196114-2196627	wt minus	wt plus	OK	6453.39	4412.47	-0.548471	-1.36019	0.05315	0.410495	no
gene:BRADI1G03350	1:2197362-2200001	wt minus	wt plus	OK	0.415283	0.771873	0.894268	0.857193	0.22435	0.758482	no
gene:BRADI1G03360	1:2203533-2206307	wt minus	wt plus	NOTEST	0	0	0	0	1	1	no
gene:BRADI1G03367	1:2209474-2211501	wt minus	wt plus	OK	3.70359	5.07006	0.453077	0.896539	0.2072	0.739751	no
gene:BRADI1G03380	1:2211608-2218845	wt minus	wt plus	OK	8.22151	7.89971	-0.0576031	-0.140692	0.84495	0.9904	no
gene:BRADI1G03390	1:2220441-2222263	wt minus	wt plus	NOTEST	0.207284	0.184331	-0.169309	0	1	1	no
gene:BRADI1G03400	1:2222755-2225828	wt minus	wt plus	OK	24.0541	16.6291	-0.532569	-1.25661	0.06965	0.469028	no
gene:BRADI1G03410	1:2225966-2228481	wt minus	wt plus	OK	11.3348	12.7941	0.174717	0.354443	0.61385	0.963748	no
gene:BRADI1G03420	1:2228850-2234125	wt minus	wt plus	OK	2.53348	3.25221	0.360303	0.695686	0.31955	0.843755	no
gene:BRADI1G03430	1:2249265-2251632	wt minus	wt plus	NOTEST	0	0	0	0	1	1	no
gene:BRADI1G03440	1:2275735-2278916	wt minus	wt plus	OK	31.8378	37.2886	0.227992	0.573	0.40415	0.89625	no
gene:BRADI1G03450	1:2279082-2283699	wt minus	wt plus	OK	9.8402	7.28019	-0.434712	-1.00426	0.14985	0.654891	no
gene:BRADI1G03460	1:2283961-2284240	wt minus	wt plus	OK	35.0668	23.4114	-0.582895	-0.654446	0.36645	0.874702	no
gene:BRADI1G03470	1:2286166-2289632	wt minus	wt plus	OK	5.83126	6.82794	0.227644	0.50939	0.47175	0.925544	no
gene:BRADI1G03475	1:2291603-2294095	wt minus	wt plus	NOTEST	0	0	0	0	1	1	no
gene:BRADI1G03480	1:2298337-2302362	wt minus	wt plus	NOTEST	0.118795	0.059848	-0.989102	0	1	1	no
gene:BRADI1G03485	1:2314937-2315927	wt minus	wt plus	NOTEST	0	0	0	0	1	1	no
gene:BRADI1G03490	1:2317249-2319888	wt minus	wt plus	OK	18.5113	19.9837	0.110424	0.263285	0.70775	0.977552	no
gene:BRADI1G03500	1:2328358-2330448	wt minus	wt plus	OK	10.9646	11.3435	0.0490138	0.111509	0.8726	0.992197	no
gene:BRADI1G03510	1:2335759-2336651	wt minus	wt plus	OK	50.23	43.8339	-0.196502	-0.466239	0.50285	0.935254	no
gene:BRADI1G03520	1:2340222-2341032	wt minus	wt plus	NOTEST	0	0	0	0	1	1	no
gene:BRADI1G03530	1:2342286-2347186	wt minus	wt plus	OK	71.1076	64.3387	-0.144317	-0.359611	0.6082	0.962376	no
gene:BRADI1G03537	1:2352774-2355015	wt minus	wt plus	NOTEST	0.323979	0.16729	-0.953547	0	1	1	no
gene:BRADI1G03550	1:2355352-2369668	wt minus	wt plus	OK	12.6021	12.4612	-0.0162282	-0.0405725	0.9528	0.995851	no
gene:BRADI1G03560	1:2373761-2378790	wt minus	wt plus	OK	3.81796	5.37656	0.493883	0.910745	0.19085	0.71797	no
gene:BRADI1G03570	1:2378920-2382065	wt minus	wt plus	OK	2.07754	1.9948	-0.05863	-0.112732	0.8719	0.992197	no
gene:BRADI1G03580	1:2382895-2384528	wt minus	wt plus	OK	18.4039	14.6891	-0.325261	-0.737314	0.29905	0.828642	no
gene:BRADI1G03590	1:2384853-2388277	wt minus	wt plus	OK	9.59798	8.14097	-0.23753	-0.542781	0.4369	0.912134	no
gene:BRADI1G03600	1:2391549-2393747	wt minus	wt plus	NOTEST	0.551464	0.361902	-0.607667	0	1	1	no
gene:BRADI1G03610	1:2395339-2398243	wt minus	wt plus	OK	28.2428	21.3508	-0.403592	-0.973502	0.1588	0.670569	no
gene:BRADI1G03620	1:2398464-2400645	wt minus	wt plus	OK	5.04806	5.92753	0.231702	0.519005	0.4551	0.9197	no
gene:BRADI1G03630	1:2412898-2413761	wt minus	wt plus	NOTEST	0	0	0	0	1	1	no
gene:BRADI1G03640	1:2452237-2455647	wt minus	wt plus	NOTEST	0.100364	0.103102	0.0388333	0	1	1	no
gene:BRADI1G03650	1:2456233-2460791	wt minus	wt plus	NOTEST	0.318146	0.551188	0.792856	0	1	1	no
gene:BRADI1G03660	1:2462618-2466016	wt minus	wt plus	OK	6.83551	6.96525	0.0271248	0.0574708	0.93415	0.995087	no
gene:BRADI1G03670	1:2466240-2468076	wt minus	wt plus	NOTEST	0.161864	0.210905	0.381812	0	1	1	no
gene:BRADI1G03680	1:2474428-2477007	wt minus	wt plus	NOTEST	0	0.063226	inf	0	1	1	no
gene:BRADI1G03690	1:2487465-2491123	wt minus	wt plus	OK	21.3968	19.9261	-0.102734	-0.25873	0.7236	0.979047	no
gene:BRADI1G03700	1:2492601-2495572	wt minus	wt plus	OK	2.94878	2.23621	-0.399062	-0.547757	0.4368	0.912134	no
gene:BRADI1G03710	1:2504999-2506728	wt minus	wt plus	OK	3.26534	6.00433	0.878769	1.75731	0.0147	0.203781	no
gene:BRADI1G03720	1:2511354-2515521	wt minus	wt plus	OK	142.518	190.692	0.420103	1.03542	0.1372	0.631506	no
gene:BRADI1G03730	1:2518199-2523397	wt minus	wt plus	OK	9.41017	11.1502	0.244782	0.585683	0.4013	0.89409	no
gene:BRADI1G03737	1:2525149-2528185	wt minus	wt plus	OK	1.49315	1.23057	-0.279039	-0.353634	0.6224	0.96546	no
gene:BRADI1G03750	1:2528830-2531073	wt minus	wt plus	OK	526.662	503.284	-0.0655042	-0.161861	0.81815	0.988273	no
gene:BRADI1G03760	1:2531856-2532793	wt minus	wt plus	OK	14.317	17.2613	0.269812	0.561365	0.4235	0.90638	no
gene:BRADI1G03770	1:2535201-2536064	wt minus	wt plus	NOTEST	0.424026	0.26842	-0.65966	0	1	1	no
gene:BRADI1G03780	1:2537519-2538461	wt minus	wt plus	NOTEST	0.0465269	0	#NAME?	0	1	1	no
gene:BRADI1G03790	1:2542709-2543502	wt minus	wt plus	NOTEST	0.423648	0.166236	-1.34963	0	1	1	no
gene:BRADI1G03800	1:2546913-2554234	wt minus	wt plus	OK	14.0904	12.0455	-0.226215	-0.561955	0.42555	0.90745	no
gene:BRADI1G03810	1:2556325-2556988	wt minus	wt plus	NOTEST	0	0	0	0	1	1	no
gene:BRADI1G03820	1:2557620-2560310	wt minus	wt plus	OK	12.4408	14.8637	0.256717	0.585405	0.4084	0.899082	no
gene:BRADI1G03827	1:2562810-2565789	wt minus	wt plus	OK	3.52976	3.91329	0.148813	0.292224	0.6857	0.974542	no
gene:BRADI1G03840	1:2567444-2568569	wt minus	wt plus	OK	66.5107	71.7563	0.109521	0.258378	0.7129	0.977783	no
gene:BRADI1G03850	1:2572530-2574302	wt minus	wt plus	OK	38.223	27.5965	-0.469959	-1.17122	0.09365	0.536578	no
gene:BRADI1G03860	1:2588404-2592268	wt minus	wt plus	OK	16.2527	13.5919	-0.257932	-0.643668	0.35635	0.86762	no
gene:BRADI1G03867	1:2594643-2604919	wt minus	wt plus	OK	2.39337	2.14043	-0.161149	-0.193148	0.7845	0.98551	no
gene:BRADI1G03880	1:2594643-2604919	wt minus	wt plus	OK	1.91082	2.53309	0.406705	0.585272	0.40505	0.896963	no
gene:BRADI1G03890	1:2609884-2612717	wt minus	wt plus	OK	20.9848	25.4917	0.280679	0.655336	0.34975	0.864009	no
gene:BRADI1G03900	1:2615148-2619256	wt minus	wt plus	OK	1.03188	0.804096	-0.35983	-0.413335	0.55205	0.949761	no
gene:BRADI1G03910	1:2623801-2626523	wt minus	wt plus	OK	88.1762	105.121	0.253589	0.637123	0.36815	0.875414	no
gene:BRADI1G03920	1:2626966-2632164	wt minus	wt plus	OK	5.78466	5.64845	-0.0343781	-0.0756	0.91435	0.994107	no
gene:BRADI1G03930	1:2635005-2639963	wt minus	wt plus	OK	9.14721	9.22237	0.011805	0.0266091	0.96925	0.99655	no
gene:BRADI1G03940	1:2643063-2648131	wt minus	wt plus	OK	14.4962	22.4972	0.63407	1.53056	0.0273	0.290289	no
gene:BRADI1G03947	1:2654522-2658454	wt minus	wt plus	OK	15.0647	34.1412	1.18034	2.78972	0.0002	0.0105426	yes
gene:BRADI1G03960	1:2669239-2675717	wt minus	wt plus	OK	0.599328	0.705577	0.235458	0.229311	0.74075	0.98141	no
gene:BRADI1G03970	1:2712618-2714772	wt minus	wt plus	NOTEST	0	0.0318682	inf	0	1	1	no
gene:BRADI1G03980	1:2728452-2730586	wt minus	wt plus	OK	8.1147	8.40995	0.0515594	0.119981	0.8626	0.992065	no
gene:BRADI1G03987	1:2735416-2736590	wt minus	wt plus	OK	11.7435	14.1284	0.266733	0.492843	0.4867	0.929366	no
gene:BRADI1G04000	1:2736903-2746703	wt minus	wt plus	OK	2.5908	2.84185	0.133433	0.323966	0.64315	0.96896	no
gene:BRADI1G04010	1:2749525-2750299	wt minus	wt plus	OK	0.846856	0.928399	0.132629	0.101299	0.89475	0.993733	no
gene:BRADI1G04020	1:2752408-2753038	wt minus	wt plus	NOTEST	0	0.132699	inf	0	1	1	no
gene:BRADI1G04030	1:2753427-2756328	wt minus	wt plus	OK	2.06198	1.75633	-0.231463	-0.353565	0.6227	0.965498	no
gene:BRADI1G04040	1:2758627-2759050	wt minus	wt plus	NOTEST	0	0	0	0	1	1	no
gene:BRADI1G04050	1:2760255-2760965	wt minus	wt plus	NOTEST	0	0	0	0	1	1	no
gene:BRADI1G04055	1:2761418-2763655	wt minus	wt plus	NOTEST	0	0	0	0	1	1	no
gene:BRADI1G04060	1:2764440-2768575	wt minus	wt plus	OK	0.794323	0.813853	0.0350426	0.0469441	0.9418	0.995851	no
gene:BRADI1G04070	1:2768922-2771823	wt minus	wt plus	OK	169.393	122.209	-0.471021	-1.10096	0.11315	0.582491	no
gene:BRADI1G04080	1:2776044-2779519	wt minus	wt plus	OK	30.748	34.6013	0.170337	0.429019	0.5409	0.947024	no
gene:BRADI1G04090	1:2779937-2782877	wt minus	wt plus	OK	16.4689	18.2925	0.151513	0.367146	0.60675	0.962199	no
gene:BRADI1G04097	1:2783796-2787056	wt minus	wt plus	OK	13.3239	10.7303	-0.312322	-0.691532	0.31925	0.843696	no
gene:BRADI1G04110	1:2788452-2789893	wt minus	wt plus	OK	94.1842	96.6156	0.0367712	0.0921273	0.89495	0.993733	no
gene:BRADI1G04120	1:2791349-2795765	wt minus	wt plus	OK	13.767	16.0352	0.220032	0.535917	0.44985	0.91735	no
gene:BRADI1G04130	1:2800766-2803084	wt minus	wt plus	OK	370.94	350.11	-0.0833782	-0.199869	0.77305	0.984878	no
gene:BRADI1G04140	1:2807881-2813488	wt minus	wt plus	OK	71.0795	71.3054	0.00457845	0.0111977	0.98705	0.997332	no
gene:BRADI1G04150	1:2816862-2818853	wt minus	wt plus	OK	43.5502	36.8159	-0.242353	-0.611264	0.37935	0.881776	no
gene:BRADI1G04160	1:2819110-2821465	wt minus	wt plus	OK	18.6831	13.1379	-0.508002	-1.08646	0.1248	0.607387	no
gene:BRADI1G04170	1:2823834-2824459	wt minus	wt plus	NOTEST	0.176228	0.162445	-0.117486	0	1	1	no
gene:BRADI1G04180	1:2827166-2829790	wt minus	wt plus	OK	39.7906	42.109	0.0816986	0.205429	0.76635	0.984329	no
gene:BRADI1G04190	1:2832354-2832843	wt minus	wt plus	NOTEST	0	0	0	0	1	1	no
gene:BRADI1G04200	1:2837167-2839582	wt minus	wt plus	OK	0.617606	0.593992	-0.0562417	-0.0571138	0.94715	0.995851	no
gene:BRADI1G04210	1:2840819-2855379	wt minus	wt plus	OK	5.87831	3.43823	-0.773736	-1.63999	0.02025	0.246482	no
gene:BRADI1G04220	1:2857450-2861000	wt minus	wt plus	OK	122.911	109.699	-0.164068	-0.397049	0.57615	0.955702	no
gene:BRADI1G04226	1:2862016-2867590	wt minus	wt plus	OK	3.33638	2.27512	-0.552339	-1.04454	0.13685	0.630969	no
gene:BRADI1G04232	1:2872470-2874050	wt minus	wt plus	OK	26.1634	27.5976	0.0769961	0.158207	0.82265	0.988642	no
gene:BRADI1G04240	1:2875630-2876484	wt minus	wt plus	OK	38.6791	33.9606	-0.187691	-0.460064	0.5113	0.938227	no
gene:BRADI1G04250	1:2879049-2882369	wt minus	wt plus	OK	10.1411	11.0405	0.122581	0.244345	0.72805	0.979576	no
gene:BRADI1G04260	1:2882925-2883873	wt minus	wt plus	NOTEST	0	0	0	0	1	1	no
gene:BRADI1G04270	1:2888101-2891430	wt minus	wt plus	OK	10.8555	11.1735	0.0416466	0.101131	0.8861	0.993241	no
gene:BRADI1G04280	1:2900785-2902420	wt minus	wt plus	OK	1.0382	1.05066	0.0172045	0.0193762	0.9667	0.99655	no
gene:BRADI1G04286	1:2906818-2908237	wt minus	wt plus	NOTEST	0	0	0	0	1	1	no
gene:BRADI1G04292	1:2918795-2924811	wt minus	wt plus	NOTEST	0.333678	0.215034	-0.633889	0	1	1	no
gene:BRADI1G04300	1:2925624-2932491	wt minus	wt plus	OK	124.99	88.834	-0.492634	-1.18929	0.09155	0.53105	no
gene:BRADI1G04310	1:2936074-2939688	wt minus	wt plus	OK	3.10435	3.19461	0.0413475	0.0871935	0.901	0.99381	no
gene:BRADI1G04320	1:2939878-2941401	wt minus	wt plus	OK	3.43843	2.09743	-0.71313	-1.12117	0.11185	0.580185	no
gene:BRADI1G04330	1:2942813-2950170	wt minus	wt plus	OK	20.0701	19.6485	-0.0306304	-0.0776358	0.91545	0.994137	no
gene:BRADI1G04337	1:2950890-2953368	wt minus	wt plus	OK	99.8878	114.368	0.195306	0.484486	0.4863	0.929326	no
gene:BRADI1G04350	1:2957516-2958074	wt minus	wt plus	NOTEST	0	0	0	0	1	1	no
gene:BRADI1G04360	1:2960972-2961848	wt minus	wt plus	NOTEST	0	0	0	0	1	1	no
gene:BRADI1G04370	1:2965962-2966508	wt minus	wt plus	NOTEST	0	0	0	0	1	1	no
gene:BRADI1G04380	1:2967481-2968821	wt minus	wt plus	NOTEST	0	0	0	0	1	1	no
gene:BRADI1G04390	1:2970626-2971726	wt minus	wt plus	NOTEST	0	0	0	0	1	1	no
gene:BRADI1G04397	1:2971952-2977621	wt minus	wt plus	NOTEST	0.0411444	0.0332621	-0.306818	0	1	1	no
gene:BRADI1G04410	1:2989231-2989774	wt minus	wt plus	NOTEST	0	0	0	0	1	1	no
gene:BRADI1G04420	1:2990852-2991404	wt minus	wt plus	NOTEST	0	0	0	0	1	1	no
gene:BRADI1G04430	1:2992051-2992788	wt minus	wt plus	NOTEST	0	0	0	0	1	1	no
gene:BRADI1G04440	1:2995210-2999367	wt minus	wt plus	OK	11.2971	10.2433	-0.14127	-0.338805	0.62665	0.966801	no
gene:BRADI1G04450	1:3000682-3001780	wt minus	wt plus	NOTEST	0.12765	0.0919828	-0.47276	0	1	1	no
gene:BRADI1G04460	1:3002418-3003620	wt minus	wt plus	OK	2.95188	3.14043	0.0893285	0.145186	0.84045	0.990286	no
gene:BRADI1G04470	1:3004916-3005492	wt minus	wt plus	OK	0.107298	0.82681	2.94594	1.51865	0.23635	0.771308	no
gene:BRADI1G04477	1:3007101-3009224	wt minus	wt plus	OK	14.9027	10.1886	-0.548617	-1.25866	0.07345	0.480681	no
gene:BRADI1G04490	1:3010158-3010980	wt minus	wt plus	NOTEST	0	0	0	0	1	1	no
gene:BRADI1G04500	1:3011517-3015329	wt minus	wt plus	OK	1.1455	1.09138	-0.0698201	-0.103244	0.885	0.992988	no
gene:BRADI1G04510	1:3027648-3030843	wt minus	wt plus	NOTEST	0	0	0	0	1	1	no
gene:BRADI1G04520	1:3031360-3034506	wt minus	wt plus	OK	59.0054	57.3801	-0.040297	-0.101217	0.8923	0.99367	no
gene:BRADI1G04527	1:3034929-3039752	wt minus	wt plus	NOTEST	0.225465	0.327865	0.540195	0	1	1	no
gene:BRADI1G04540	1:3044208-3049727	wt minus	wt plus	OK	8.4185	7.87681	-0.0959513	-0.225538	0.74645	0.982001	no
gene:BRADI1G04550	1:3050176-3052407	wt minus	wt plus	OK	0.639795	0.610737	-0.0670587	-0.0610945	0.9474	0.995851	no
gene:BRADI1G04560	1:3052864-3056827	wt minus	wt plus	NOTEST	0.245965	0.149771	-0.715696	0	1	1	no
gene:BRADI1G04570	1:3057268-3061716	wt minus	wt plus	OK	5.37511	5.52333	0.0392444	0.0797196	0.908	0.993928	no
gene:BRADI1G04580	1:3066316-3067768	wt minus	wt plus	NOTEST	0.350743	0.545503	0.637173	0	1	1	no
gene:BRADI1G04590	1:3078294-3082585	wt minus	wt plus	OK	11.9443	12.4582	0.0607691	0.127212	0.8566	0.991417	no
gene:BRADI1G04597	1:3086693-3094294	wt minus	wt plus	OK	6.74443	6.70914	-0.00756863	-0.0184192	0.97935	0.996746	no
gene:BRADI1G04610	1:3098042-3099266	wt minus	wt plus	NOTEST	0	0	0	0	1	1	no
gene:BRADI1G04620	1:3103117-3104902	wt minus	wt plus	OK	403.022	362.936	-0.151144	-0.374185	0.59235	0.959629	no
gene:BRADI1G04630	1:3108430-3109812	wt minus	wt plus	NOTEST	0	0	0	0	1	1	no
gene:BRADI1G04640	1:3112630-3113751	wt minus	wt plus	NOTEST	0	0	0	0	1	1	no
gene:BRADI1G04650	1:3116033-3117460	wt minus	wt plus	NOTEST	0	0	0	0	1	1	no
gene:BRADI1G04660	1:3118096-3120115	wt minus	wt plus	OK	37.4047	24.6008	-0.604514	-1.42197	0.04565	0.381059	no
gene:BRADI1G04670	1:3121841-3123710	wt minus	wt plus	NOTEST	0	0	0	0	1	1	no
gene:BRADI1G04677	1:3130339-3131877	wt minus	wt plus	NOTEST	0	0	0	0	1	1	no
gene:BRADI1G04690	1:3143633-3145887	wt minus	wt plus	OK	1.93576	9.25643	2.25756	3.53305	0.00015	0.0083744	yes
gene:BRADI1G04700	1:3147660-3148632	wt minus	wt plus	OK	6350.4	5332.85	-0.251939	-0.626686	0.37465	0.879071	no
gene:BRADI1G04710	1:3150391-3152843	wt minus	wt plus	OK	18.3093	16.3648	-0.16198	-0.397498	0.57335	0.955332	no
gene:BRADI1G04720	1:3153873-3157143	wt minus	wt plus	OK	5.68595	4.62798	-0.297018	-0.614156	0.386	0.885737	no
gene:BRADI1G04730	1:3163155-3166344	wt minus	wt plus	OK	5.72484	8.1598	0.511299	0.881858	0.20285	0.733975	no
gene:BRADI1G04740	1:3166860-3169674	wt minus	wt plus	OK	54.4731	54.6363	0.00431529	0.0107432	0.98765	0.997364	no
gene:BRADI1G04750	1:3170543-3170901	wt minus	wt plus	OK	24.7265	77.9265	1.65605	40.9851	0.3453	0.861202	no
gene:BRADI1G04760	1:3174602-3176494	wt minus	wt plus	OK	2.91165	3.20352	0.137822	0.262269	0.7108	0.977552	no
gene:BRADI1G04770	1:3177481-3178367	wt minus	wt plus	NOTEST	0.113915	0.0528147	-1.10895	0	1	1	no
gene:BRADI1G04780	1:3184172-3185578	wt minus	wt plus	OK	2.83226	3.27265	0.208509	0.342864	0.62705	0.966859	no
gene:BRADI1G04790	1:3185971-3188997	wt minus	wt plus	OK	7.39767	7.37203	-0.00500939	-0.0111245	0.9828	0.997094	no
gene:BRADI1G04800	1:3190005-3195155	wt minus	wt plus	OK	0.922892	1.26057	0.449847	0.517386	0.47445	0.926628	no
gene:BRADI1G04810	1:3195285-3197738	wt minus	wt plus	OK	208.938	161.204	-0.374187	-0.926695	0.19345	0.721271	no
gene:BRADI1G04820	1:3197896-3200701	wt minus	wt plus	OK	19.0674	16.902	-0.173914	-0.410387	0.56665	0.953472	no
gene:BRADI1G04830	1:3203641-3212087	wt minus	wt plus	OK	15.9982	20.5275	0.359647	0.901609	0.19555	0.724432	no
gene:BRADI1G04840	1:3213675-3216477	wt minus	wt plus	OK	4.07858	4.88432	0.260093	0.510406	0.47105	0.925295	no
gene:BRADI1G04850	1:3216936-3223264	wt minus	wt plus	OK	34.3085	43.8949	0.355489	0.89399	0.20055	0.731346	no
gene:BRADI1G04860	1:3226310-3231722	wt minus	wt plus	OK	25.8439	28.2547	0.128668	0.324906	0.64775	0.969717	no
gene:BRADI1G04870	1:3232025-3238948	wt minus	wt plus	OK	19.6065	10.4357	-0.909806	-2.15294	0.0029	0.0748957	no
gene:BRADI1G04880	1:3242445-3244445	wt minus	wt plus	NOTEST	0.218769	0.103697	-1.07704	0	1	1	no
gene:BRADI1G04890	1:3245693-3247153	wt minus	wt plus	NOTEST	0	0	0	0	1	1	no
gene:BRADI1G04900	1:3247280-3252808	wt minus	wt plus	NOTEST	0.332033	0.273552	-0.279509	0	1	1	no
gene:BRADI1G04907	1:3260689-3261602	wt minus	wt plus	OK	2.69239	2.39086	-0.171362	-0.227211	0.74465	0.981696	no
gene:BRADI1G04917	1:3262171-3267218	wt minus	wt plus	OK	4.79258	3.71472	-0.367547	-0.807722	0.2534	0.788061	no
gene:BRADI1G04930	1:3268868-3271023	wt minus	wt plus	OK	20.0729	24.5306	0.289336	0.698155	0.3196	0.84382	no
gene:BRADI1G04940	1:3274857-3278133	wt minus	wt plus	OK	7.67249	7.88717	0.039812	0.0765046	0.91765	0.994179	no
gene:BRADI1G04950	1:3278348-3280725	wt minus	wt plus	OK	102.588	70.4214	-0.542778	-1.26707	0.07485	0.484177	no
gene:BRADI1G04957	1:3288577-3292710	wt minus	wt plus	OK	2.888	3.48732	0.272047	0.55487	0.4259	0.907665	no
gene:BRADI1G04970	1:3303827-3304399	wt minus	wt plus	OK	0.429823	0.601019	0.483668	0.295876	0.6803	0.974032	no
gene:BRADI1G04980	1:3307278-3321696	wt minus	wt plus	OK	0.643524	0.465592	-0.466927	-0.867134	0.22385	0.758338	no
gene:BRADI1G04990	1:3322920-3326148	wt minus	wt plus	OK	0.901559	1.08634	0.268987	0.377341	0.58725	0.958361	no
gene:BRADI1G05000	1:3326704-3328933	wt minus	wt plus	NOTEST	0.260194	0.262893	0.014889	0	1	1	no
gene:BRADI1G05010	1:3330518-3331873	wt minus	wt plus	OK	0.3515	0.686961	0.966702	0.592177	0.5847	0.958042	no
gene:BRADI1G05020	1:3333895-3334336	wt minus	wt plus	NOTEST	0	0	0	0	1	1	no
gene:BRADI1G05030	1:3336959-3341226	wt minus	wt plus	OK	48.179	52.6281	0.12743	0.320021	0.64185	0.96896	no
gene:BRADI1G05037	1:3342873-3346730	wt minus	wt plus	OK	2.77959	3.51647	0.339258	0.528563	0.45005	0.91759	no
gene:BRADI1G05050	1:3346833-3354756	wt minus	wt plus	OK	19.1914	19.807	0.0455552	0.112944	0.8693	0.992197	no
gene:BRADI1G05060	1:3363203-3374760	wt minus	wt plus	NOTEST	0.0478142	0.0162515	-1.55687	0	1	1	no
gene:BRADI1G05070	1:3376463-3380776	wt minus	wt plus	OK	6.93863	9.40565	0.438877	1.03219	0.1407	0.637965	no
gene:BRADI1G05080	1:3381491-3382383	wt minus	wt plus	OK	7.55265	18.3729	1.28252	2.34436	0.0012	0.0407747	yes
gene:BRADI1G05090	1:3383982-3386132	wt minus	wt plus	OK	1.27323	0.988645	-0.364967	-0.555756	0.4404	0.913545	no
gene:BRADI1G05100	1:3388261-3393576	wt minus	wt plus	OK	1.53091	1.57764	0.0433774	0.0616917	0.92745	0.994703	no
gene:BRADI1G05110	1:3396074-3404659	wt minus	wt plus	OK	3.01044	2.65698	-0.180185	-0.385785	0.58	0.956951	no
gene:BRADI1G05116	1:3406499-3409933	wt minus	wt plus	OK	3.55186	3.19728	-0.151729	-0.270419	0.6991	0.976247	no
gene:BRADI1G05122	1:3410814-3419276	wt minus	wt plus	OK	19.9897	21.8554	0.128733	0.325254	0.6423	0.96896	no
gene:BRADI1G05130	1:3424671-3432510	wt minus	wt plus	OK	2.59334	2.49636	-0.054985	-0.113175	0.87215	0.992197	no
gene:BRADI1G05140	1:3433328-3434058	wt minus	wt plus	NOTEST	0.571009	0.490589	-0.218999	0	1	1	no
gene:BRADI1G05150	1:3435836-3438091	wt minus	wt plus	OK	62.4893	60.3348	-0.0506179	-0.128037	0.8514	0.991033	no
gene:BRADI1G05156	1:3438978-3441673	wt minus	wt plus	OK	8.91305	7.21295	-0.30533	-0.628686	0.36585	0.874396	no
gene:BRADI1G05162	1:3447801-3456411	wt minus	wt plus	NOTEST	0.0198856	0.0223534	0.168772	0	1	1	no
gene:BRADI1G05170	1:3456949-3465149	wt minus	wt plus	OK	8.92258	7.93119	-0.169924	-0.40921	0.5607	0.952204	no
gene:BRADI1G05180	1:3469408-3471808	wt minus	wt plus	OK	5.51674	5.51424	-0.000654881	-0.00147989	0.9948	0.997831	no
gene:BRADI1G05190	1:3479777-3483569	wt minus	wt plus	NOTEST	0.0386766	0	#NAME?	0	1	1	no
gene:BRADI1G05200	1:3487687-3488824	wt minus	wt plus	NOTEST	0	0	0	0	1	1	no
gene:BRADI1G05210	1:3515907-3519741	wt minus	wt plus	OK	1.3999	1.18029	-0.246182	-0.292977	0.68255	0.974153	no
gene:BRADI1G05217	1:3520611-3522060	wt minus	wt plus	OK	20.2909	19.6019	-0.0498366	-0.122587	0.866	0.992174	no
gene:BRADI1G05230	1:3522176-3526423	wt minus	wt plus	NOTEST	0.505031	0.509553	0.0128601	0	1	1	no
gene:BRADI1G05240	1:3545522-3550971	wt minus	wt plus	OK	63.5275	57.6077	-0.141121	-0.343507	0.61895	0.96508	no
gene:BRADI1G05247	1:3561072-3567417	wt minus	wt plus	OK	3.02528	6.27801	1.05324	1.3579	0.0568	0.42425	no
gene:BRADI1G05260	1:3569864-3570706	wt minus	wt plus	OK	9.17565	10.5272	0.198235	0.373771	0.58845	0.958661	no
gene:BRADI1G05270	1:3574496-3574793	wt minus	wt plus	NOTEST	0	0	0	0	1	1	no
gene:BRADI1G05280	1:3577527-3579588	wt minus	wt plus	NOTEST	0	0	0	0	1	1	no
gene:BRADI1G05290	1:3584645-3584918	wt minus	wt plus	NOTEST	0	0	0	0	1	1	no
gene:BRADI1G05295	1:3587638-3588663	wt minus	wt plus	NOTEST	0	0	0	0	1	1	no
gene:BRADI1G05300	1:3593219-3596138	wt minus	wt plus	NOTEST	0.0486264	0.0903226	0.893346	0	1	1	no
gene:BRADI1G05310	1:3596422-3598889	wt minus	wt plus	NOTEST	0.451362	0.312306	-0.531326	0	1	1	no
gene:BRADI1G05320	1:3600490-3604940	wt minus	wt plus	OK	3.16515	4.15322	0.391956	0.710206	0.3094	0.837589	no
gene:BRADI1G05325	1:3608909-3613249	wt minus	wt plus	NOTEST	0	0	0	0	1	1	no
gene:BRADI1G05330	1:3622302-3623676	wt minus	wt plus	OK	67.0669	57.3064	-0.226904	-0.570333	0.41175	0.901194	no
gene:BRADI1G05340	1:3629773-3632396	wt minus	wt plus	OK	67.8473	47.4373	-0.516269	-1.2208	0.0827	0.506233	no
gene:BRADI1G05350	1:3634381-3636079	wt minus	wt plus	NOTEST	0	0	0	0	1	1	no
gene:BRADI1G05360	1:3638914-3641678	wt minus	wt plus	OK	6.60496	6.48006	-0.0275427	-0.0596154	0.9322	0.994899	no
gene:BRADI1G05370	1:3643102-3644037	wt minus	wt plus	OK	1.41259	1.47401	0.0614013	0.0700181	0.91375	0.994047	no
gene:BRADI1G05380	1:3644555-3650399	wt minus	wt plus	NOTEST	0	0.00687246	inf	0	1	1	no
gene:BRADI1G05390	1:3655234-3660189	wt minus	wt plus	OK	2.66943	2.58411	-0.0468635	-0.0803781	0.91335	0.994033	no
gene:BRADI1G05397	1:3661996-3663055	wt minus	wt plus	NOTEST	0	0	0	0	1	1	no
gene:BRADI1G05410	1:3675892-3677114	wt minus	wt plus	NOTEST	0.439987	0.340566	-0.369528	0	1	1	no
gene:BRADI1G05420	1:3678075-3681161	wt minus	wt plus	OK	26.5294	25.4335	-0.060859	-0.151703	0.83235	0.989697	no
gene:BRADI1G05430	1:3683329-3687345	wt minus	wt plus	OK	24.3391	24.3175	-0.00127984	-0.0031232	0.9976	0.998518	no
gene:BRADI1G05440	1:3697811-3698978	wt minus	wt plus	NOTEST	0	0.026892	inf	0	1	1	no
gene:BRADI1G05450	1:3700177-3702036	wt minus	wt plus	OK	34.0063	21.8268	-0.639697	-1.52983	0.03005	0.306102	no
gene:BRADI1G05460	1:3708825-3710727	wt minus	wt plus	OK	0.252915	14.8542	5.87608	5.50077	0.00055	0.0231231	yes
gene:BRADI1G05467	1:3713091-3717588	wt minus	wt plus	OK	16.1747	16.5705	0.0348798	0.0843608	0.9055	0.993928	no
gene:BRADI1G05480	1:3718881-3723615	wt minus	wt plus	OK	21.7911	14.5193	-0.585763	-1.45306	0.04115	0.361587	no
gene:BRADI1G05490	1:3724164-3731258	wt minus	wt plus	OK	7.9073	9.06927	0.197803	0.472809	0.5002	0.934196	no
gene:BRADI1G05500	1:3741875-3743657	wt minus	wt plus	OK	88.7073	65.7801	-0.431402	-1.08293	0.1263	0.610944	no
gene:BRADI1G05510	1:3752459-3755137	wt minus	wt plus	OK	19.7794	14.3629	-0.461646	-1.06598	0.12725	0.612992	no
gene:BRADI1G05520	1:3755824-3759822	wt minus	wt plus	OK	4.06953	3.06471	-0.409111	-0.698708	0.3237	0.846735	no
gene:BRADI1G05530	1:3760526-3761036	wt minus	wt plus	NOTEST	0.260769	0.39484	0.598497	0	1	1	no
gene:BRADI1G05540	1:3774137-3776158	wt minus	wt plus	NOTEST	0.263663	0.140521	-0.907911	0	1	1	no
gene:BRADI1G05550	1:3777046-3779557	wt minus	wt plus	OK	5.27609	4.95972	-0.0892113	-0.161371	0.8185	0.988273	no
gene:BRADI1G05560	1:3780178-3783346	wt minus	wt plus	OK	26.3276	30.1553	0.19584	0.475861	0.50285	0.935254	no
gene:BRADI1G05570	1:3783603-3784512	wt minus	wt plus	NOTEST	0.197056	0	#NAME?	0	1	1	no
gene:BRADI1G05580	1:3784715-3788331	wt minus	wt plus	OK	50.9515	52.2217	0.0355242	0.088843	0.90045	0.99378	no
gene:BRADI1G05590	1:3789037-3792108	wt minus	wt plus	OK	1.81579	1.52994	-0.247126	-0.44353	0.53275	0.944504	no
gene:BRADI1G05600	1:3797109-3798655	wt minus	wt plus	NOTEST	0.222323	0.198429	-0.164035	0	1	1	no
gene:BRADI1G05610	1:3801982-3804018	wt minus	wt plus	OK	9.87278	6.38805	-0.628081	-1.42285	0.0424	0.367315	no
gene:BRADI1G05620	1:3808722-3811281	wt minus	wt plus	OK	24.2648	21.8356	-0.152183	-0.37372	0.5975	0.960458	no
gene:BRADI1G05630	1:3811544-3815814	wt minus	wt plus	OK	15.1596	14.729	-0.041574	-0.103796	0.88725	0.993395	no
gene:BRADI1G05640	1:3816199-3817726	wt minus	wt plus	NOTEST	0	0	0	0	1	1	no
gene:BRADI1G05650	1:3827944-3831163	wt minus	wt plus	OK	32.6021	33.4191	0.0357041	0.0900188	0.8974	0.993768	no
gene:BRADI1G05660	1:3833104-3844422	wt minus	wt plus	OK	13.8403	14.6647	0.0834798	0.209978	0.76275	0.983617	no
gene:BRADI1G05670	1:3846082-3848192	wt minus	wt plus	OK	105.211	73.8842	-0.509943	-1.15862	0.10295	0.560325	no
gene:BRADI1G05680	1:3851404-3856213	wt minus	wt plus	OK	12.2955	32.4187	1.3987	3.42964	5e-05	0.00339559	yes
gene:BRADI1G05690	1:3856261-3856891	wt minus	wt plus	OK	1.24096	1.54473	0.315892	0.302184	0.6817	0.974085	no
gene:BRADI1G05700	1:3857156-3857868	wt minus	wt plus	NOTEST	0.427687	0.467339	0.127915	0	1	1	no
gene:BRADI1G05710	1:3882482-3882979	wt minus	wt plus	NOTEST	0	0	0	0	1	1	no
gene:BRADI1G05720	1:3888175-3889488	wt minus	wt plus	NOTEST	0	0	0	0	1	1	no
gene:BRADI1G05730	1:3895432-3895609	wt minus	wt plus	NOTEST	0	0	0	0	1	1	no
gene:BRADI1G05735	1:3896744-3897008	wt minus	wt plus	NOTEST	0	0	0	0	1	1	no
gene:BRADI1G05740	1:3900565-3902384	wt minus	wt plus	OK	1.58326	1.21098	-0.386723	-0.577197	0.41965	0.904366	no
gene:BRADI1G05750	1:3902666-3903751	wt minus	wt plus	NOTEST	0	0	0	0	1	1	no
gene:BRADI1G05752	1:3904990-3905482	wt minus	wt plus	OK	26.3687	11.7489	-1.16629	-2.07515	0.0047	0.102635	no
gene:BRADI1G05754	1:3905535-3905990	wt minus	wt plus	OK	10.2054	5.73985	-0.830249	-1.11131	0.117	0.590885	no
gene:BRADI1G05756	1:3906641-3906887	wt minus	wt plus	OK	546.672	376.345	-0.538621	-1.05586	0.1365	0.630487	no
gene:BRADI1G05757	1:3911996-3912745	wt minus	wt plus	OK	4.99334	4.32892	-0.205997	-0.318597	0.649	0.969717	no
gene:BRADI1G05758	1:3910499-3911040	wt minus	wt plus	OK	4.5922	4.56889	-0.00734156	-0.00950847	0.9751	0.996562	no
gene:BRADI1G05759	1:3916514-3916709	wt minus	wt plus	NOTEST	0	0	0	0	1	1	no
gene:BRADI1G05770	1:3918119-3919082	wt minus	wt plus	NOTEST	0	0	0	0	1	1	no
gene:BRADI1G05780	1:3921284-3921995	wt minus	wt plus	NOTEST	0	0	0	0	1	1	no
gene:BRADI1G05787	1:3927300-3927582	wt minus	wt plus	NOTEST	0	0	0	0	1	1	no
gene:BRADI1G05800	1:3928274-3929669	wt minus	wt plus	NOTEST	0.138932	0.0259093	-2.42283	0	1	1	no
gene:BRADI1G05803	1:3928274-3929669	wt minus	wt plus	NOTEST	0	0	0	0	1	1	no
gene:BRADI1G05806	1:3931744-3932438	wt minus	wt plus	OK	70.5376	36.0476	-0.968487	-2.29465	0.00095	0.034543	yes
gene:BRADI1G05810	1:3935540-3938390	wt minus	wt plus	OK	5.01939	4.40301	-0.189021	-0.403956	0.56	0.952204	no
gene:BRADI1G05817	1:3948716-3949453	wt minus	wt plus	OK	0.407672	0.566585	0.474881	0.338593	0.6568	0.971037	no
gene:BRADI1G05830	1:3949938-3950722	wt minus	wt plus	NOTEST	0	0	0	0	1	1	no
gene:BRADI1G05837	1:3951301-3952268	wt minus	wt plus	NOTEST	0.159173	0.146962	-0.115153	0	1	1	no
gene:BRADI1G05850	1:3954018-3954871	wt minus	wt plus	NOTEST	0.0774483	0.0567379	-0.448921	0	1	1	no
gene:BRADI1G05860	1:3955613-3957068	wt minus	wt plus	NOTEST	0	0	0	0	1	1	no
gene:BRADI1G05870	1:3959321-3961048	wt minus	wt plus	NOTEST	0.133245	0.210915	0.662583	0	1	1	no
gene:BRADI1G05880	1:3964189-3965757	wt minus	wt plus	NOTEST	0.0900181	0.0505065	-0.833744	0	1	1	no
gene:BRADI1G05890	1:3969167-3971803	wt minus	wt plus	OK	0.386834	0.688259	0.831238	1.04871	0.1459	0.647293	no
gene:BRADI1G05900	1:3977045-3977791	wt minus	wt plus	NOTEST	0	0	0	0	1	1	no
gene:BRADI1G05910	1:3978130-3980016	wt minus	wt plus	NOTEST	0	0	0	0	1	1	no
gene:BRADI1G05920	1:3991790-3996050	wt minus	wt plus	NOTEST	0.31824	0.435216	0.451618	0	1	1	no
gene:BRADI1G05930	1:4003403-4009324	wt minus	wt plus	NOTEST	0	0	0	0	1	1	no
gene:BRADI1G05940	1:4012498-4013768	wt minus	wt plus	NOTEST	0	0.148248	inf	0	1	1	no
gene:BRADI1G05950	1:4014691-4021138	wt minus	wt plus	OK	51.7437	49.2586	-0.0710063	-0.177927	0.79935	0.986713	no
gene:BRADI1G05960	1:4024033-4025994	wt minus	wt plus	NOTEST	0	0.0501755	inf	0	1	1	no
gene:BRADI1G05970	1:4028942-4033418	wt minus	wt plus	OK	15.2059	11.7288	-0.374577	-0.915012	0.19565	0.724483	no
gene:BRADI1G05980	1:4034352-4034973	wt minus	wt plus	OK	58.714	43.0719	-0.446957	-1.07321	0.1243	0.606169	no
gene:BRADI1G05990	1:4047882-4048361	wt minus	wt plus	NOTEST	0	0	0	0	1	1	no
gene:BRADI1G06000	1:4050646-4051426	wt minus	wt plus	OK	7.46793	7.6686	0.0382556	0.0685795	0.9218	0.994179	no
gene:BRADI1G06010	1:4054518-4055159	wt minus	wt plus	NOTEST	0	0	0	0	1	1	no
gene:BRADI1G06020	1:4057265-4057875	wt minus	wt plus	NOTEST	0	0.105115	inf	0	1	1	no
gene:BRADI1G06030	1:4060194-4064712	wt minus	wt plus	OK	28.2176	29.6692	0.0723694	0.180585	0.79275	0.986424	no
gene:BRADI1G06040	1:4067649-4070542	wt minus	wt plus	OK	41.6261	41.9733	0.0119846	0.030069	0.9641	0.996442	no
gene:BRADI1G06050	1:4071017-4073450	wt minus	wt plus	OK	2.45814	3.30003	0.424911	0.839246	0.22945	0.764721	no
gene:BRADI1G06060	1:4075404-4079601	wt minus	wt plus	OK	2.43458	2.15549	-0.175657	-0.28556	0.6812	0.974032	no
gene:BRADI1G06070	1:4080077-4084383	wt minus	wt plus	OK	20.1415	20.682	0.0382023	0.0942804	0.8977	0.993768	no
gene:BRADI1G06080	1:4085506-4092303	wt minus	wt plus	OK	68.3541	59.8512	-0.191648	-0.451863	0.51385	0.938884	no
gene:BRADI1G06090	1:4094133-4102191	wt minus	wt plus	OK	60.2246	55.3177	-0.122613	-0.300321	0.66665	0.972401	no
gene:BRADI1G06100	1:4094133-4102191	wt minus	wt plus	OK	1.42051	0.618902	-1.19863	-0.553975	0.4877	0.929705	no
gene:BRADI1G06110	1:4106564-4110335	wt minus	wt plus	OK	14.787	14.8661	0.00769522	0.0180673	0.9786	0.996723	no
gene:BRADI1G06120	1:4110376-4111355	wt minus	wt plus	OK	5.89783	7.26909	0.30159	0.509845	0.46045	0.922264	no
gene:BRADI1G06130	1:4119639-4120246	wt minus	wt plus	NOTEST	0	0	0	0	1	1	no
gene:BRADI1G06140	1:4122935-4123567	wt minus	wt plus	NOTEST	0	0	0	0	1	1	no
gene:BRADI1G06150	1:4123977-4124487	wt minus	wt plus	NOTEST	0	0	0	0	1	1	no
gene:BRADI1G06160	1:4124905-4132513	wt minus	wt plus	OK	42.5589	27.2277	-0.644388	-1.58818	0.0278	0.293023	no
gene:BRADI1G06170	1:4132973-4134071	wt minus	wt plus	NOTEST	0	0	0	0	1	1	no
gene:BRADI1G06177	1:4134257-4141843	wt minus	wt plus	NOTEST	0.0685414	0.166543	1.28085	0	1	1	no
gene:BRADI1G06190	1:4143978-4144927	wt minus	wt plus	OK	0.611692	0.718808	0.2328	0.215352	0.75825	0.983328	no
gene:BRADI1G06200	1:4147824-4154917	wt minus	wt plus	OK	4.38004	5.0737	0.212094	0.515016	0.4544	0.919368	no
gene:BRADI1G06210	1:4155156-4155871	wt minus	wt plus	NOTEST	0	0	0	0	1	1	no
gene:BRADI1G06220	1:4167039-4169146	wt minus	wt plus	OK	66.8086	42.7255	-0.644937	-1.51865	0.03265	0.320362	no
gene:BRADI1G06230	1:4172752-4181475	wt minus	wt plus	OK	0.651839	0.38862	-0.746157	-0.900904	0.206	0.738173	no
gene:BRADI1G06240	1:4186235-4189234	wt minus	wt plus	OK	1.65589	1.98737	0.263256	0.417602	0.54685	0.948077	no
gene:BRADI1G06250	1:4191880-4195201	wt minus	wt plus	OK	36.875	35.6272	-0.0496664	-0.125746	0.8593	0.991753	no
gene:BRADI1G06260	1:4201825-4202388	wt minus	wt plus	OK	3.57199	2.37839	-0.586745	-0.671133	0.32845	0.850145	no
gene:BRADI1G06270	1:4206011-4209237	wt minus	wt plus	NOTEST	0.0831862	0.0160923	-2.36997	0	1	1	no
gene:BRADI1G06280	1:4212448-4215399	wt minus	wt plus	OK	7.7242	6.08499	-0.344131	-0.811652	0.2458	0.780222	no
gene:BRADI1G06290	1:4220417-4224204	wt minus	wt plus	OK	20.7974	22.0821	0.0864745	0.207275	0.7669	0.98441	no
gene:BRADI1G06300	1:4224980-4228341	wt minus	wt plus	OK	1.87834	3.23822	0.785741	1.45173	0.03935	0.353592	no
gene:BRADI1G06310	1:4229751-4235676	wt minus	wt plus	OK	9.17699	9.29869	0.0190069	0.0478328	0.94705	0.995851	no
gene:BRADI1G06320	1:4237786-4240560	wt minus	wt plus	OK	9.87656	12.1905	0.303678	0.667724	0.33855	0.855645	no
gene:BRADI1G06330	1:4242910-4243525	wt minus	wt plus	OK	1.50687	1.22179	-0.302561	-0.282378	0.69355	0.975418	no
gene:BRADI1G06340	1:4251098-4253896	wt minus	wt plus	OK	170.511	95.2514	-0.840053	-2.08449	0.00235	0.0647865	no
gene:BRADI1G06350	1:4260251-4264431	wt minus	wt plus	OK	0.913808	0.8916	-0.035494	-0.0465962	0.9428	0.995851	no
gene:BRADI1G06360	1:4264644-4268893	wt minus	wt plus	OK	2.16037	2.93655	0.442845	0.233425	0.72335	0.978973	no
gene:BRADI1G06366	1:4264644-4268893	wt minus	wt plus	OK	40.1112	28.264	-0.50504	-1.1627	0.10095	0.555572	no
gene:BRADI1G06372	1:4269900-4271270	wt minus	wt plus	OK	4.82428	4.88988	0.0194859	0.0377868	0.9595	0.996194	no
gene:BRADI1G06380	1:4275471-4288834	wt minus	wt plus	OK	4.39592	5.24495	0.254762	0.621449	0.3737	0.87878	no
gene:BRADI1G06387	1:4290905-4299356	wt minus	wt plus	OK	26.8501	26.3058	-0.0295477	-0.0742454	0.9156	0.994137	no
gene:BRADI1G06400	1:4303720-4304935	wt minus	wt plus	OK	0.666719	0.276468	-1.26997	-1.0899	0.1486	0.652591	no
gene:BRADI1G06410	1:4308102-4312994	wt minus	wt plus	OK	1.72539	0.921726	-0.904514	-1.10372	0.125	0.607976	no
gene:BRADI1G06420	1:4317766-4318716	wt minus	wt plus	OK	90.7915	52.66	-0.785851	-1.91874	0.00835	0.146769	no
gene:BRADI1G06430	1:4329487-4332731	wt minus	wt plus	OK	3845.77	3365.83	-0.192311	-0.48247	0.48835	0.930094	no
gene:BRADI1G06440	1:4333319-4336688	wt minus	wt plus	OK	5.28135	6.89616	0.384886	0.787085	0.26595	0.799439	no
gene:BRADI1G06450	1:4339467-4340669	wt minus	wt plus	OK	233.674	160.408	-0.542747	-1.315	0.065	0.452509	no
gene:BRADI1G06460	1:4343643-4344792	wt minus	wt plus	NOTEST	0.181984	0.236537	0.378254	0	1	1	no
gene:BRADI1G06470	1:4352351-4355344	wt minus	wt plus	OK	5.31145	5.47079	0.0426449	0.087725	0.9046	0.993928	no
gene:BRADI1G06480	1:4355731-4361632	wt minus	wt plus	OK	13.9328	14.8307	0.0900944	0.226149	0.74915	0.982528	no
gene:BRADI1G06490	1:4361914-4363165	wt minus	wt plus	OK	94.6564	94.3799	-0.00422159	-0.0104894	0.98835	0.997398	no
gene:BRADI1G06500	1:4378926-4380583	wt minus	wt plus	NOTEST	0	0	0	0	1	1	no
gene:BRADI1G06510	1:4385975-4387360	wt minus	wt plus	OK	34.9939	45.2962	0.372287	0.912117	0.1894	0.715824	no
gene:BRADI1G06520	1:4387406-4389653	wt minus	wt plus	OK	45.0425	31.1393	-0.532553	-1.08426	0.12035	0.597791	no
gene:BRADI1G06530	1:4392019-4396827	wt minus	wt plus	OK	8.98287	9.79915	0.12548	0.290886	0.6745	0.974032	no
gene:BRADI1G06540	1:4397215-4400320	wt minus	wt plus	OK	18.4704	17.3309	-0.0918709	-0.225532	0.74335	0.981696	no
gene:BRADI1G06550	1:4400912-4402235	wt minus	wt plus	OK	8.3749	8.3229	-0.00898528	-0.0146244	0.9879	0.997398	no
gene:BRADI1G06560	1:4403765-4406145	wt minus	wt plus	OK	17.4592	25.4126	0.541554	1.29143	0.06765	0.46212	no
gene:BRADI1G06570	1:4412254-4423200	wt minus	wt plus	OK	3.83127	3.23976	-0.241933	-0.328268	0.6396	0.968336	no
gene:BRADI1G06580	1:4412254-4423200	wt minus	wt plus	OK	16.958	16.2588	-0.0607479	-0.126249	0.85345	0.991417	no
gene:BRADI1G06590	1:4423379-4429464	wt minus	wt plus	OK	6.13096	6.9921	0.189614	0.385435	0.5937	0.959861	no
gene:BRADI1G06600	1:4437712-4437937	wt minus	wt plus	NOTEST	0	0	0	0	1	1	no
gene:BRADI1G06610	1:4454971-4456548	wt minus	wt plus	NOTEST	0.179457	0.250174	0.479296	0	1	1	no
gene:BRADI1G06620	1:4462229-4465269	wt minus	wt plus	OK	53.6871	46.977	-0.192621	-0.478728	0.4943	0.932186	no
gene:BRADI1G06630	1:4473476-4476323	wt minus	wt plus	OK	28.491	30.7195	0.108651	0.266446	0.70255	0.976857	no
gene:BRADI1G06635	1:4497330-4500357	wt minus	wt plus	NOTEST	0	0	0	0	1	1	no
gene:BRADI1G06640	1:4555619-4562034	wt minus	wt plus	OK	4.61812	5.16014	0.160104	0.330935	0.6275	0.966859	no
gene:BRADI1G06650	1:4562429-4564383	wt minus	wt plus	NOTEST	0.0602945	0.0670223	0.152615	0	1	1	no
gene:BRADI1G06660	1:4569322-4572596	wt minus	wt plus	NOTEST	0.0988586	0.0743748	-0.410552	0	1	1	no
gene:BRADI1G06670	1:4574100-4577532	wt minus	wt plus	OK	46.4533	37.5832	-0.30569	-0.756454	0.28155	0.812952	no
gene:BRADI1G06680	1:4579669-4580391	wt minus	wt plus	OK	21.0183	18.5594	-0.179493	-0.384522	0.58325	0.957685	no
gene:BRADI1G06690	1:4584500-4585343	wt minus	wt plus	NOTEST	0.111429	0.0506243	-1.13822	0	1	1	no
gene:BRADI1G06700	1:4591954-4594460	wt minus	wt plus	OK	39.3774	49.3815	0.326602	0.822795	0.23855	0.773745	no
gene:BRADI1G06710	1:4595003-4595714	wt minus	wt plus	NOTEST	0.0709172	0	#NAME?	0	1	1	no
gene:BRADI1G06720	1:4598933-4600596	wt minus	wt plus	NOTEST	0	0	0	0	1	1	no
gene:BRADI1G06730	1:4602763-4604761	wt minus	wt plus	NOTEST	0.395314	0.314597	-0.329495	0	1	1	no
gene:BRADI1G06740	1:4607617-4609382	wt minus	wt plus	NOTEST	0	0	0	0	1	1	no
gene:BRADI1G06750	1:4611788-4614089	wt minus	wt plus	OK	143.172	90.0067	-0.669644	-1.64856	0.0194	0.240166	no
gene:BRADI1G06760	1:4617335-4618395	wt minus	wt plus	OK	12.1857	14.019	0.202191	0.381804	0.5866	0.958304	no
gene:BRADI1G06766	1:4620367-4622926	wt minus	wt plus	NOTEST	0.11166	0.0890188	-0.326928	0	1	1	no
gene:BRADI1G06772	1:4623153-4626462	wt minus	wt plus	OK	55.8405	38.6722	-0.530016	-1.2283	0.08255	0.505841	no
gene:BRADI1G06780	1:4627208-4629304	wt minus	wt plus	OK	8.04239	7.35727	-0.128453	-0.271164	0.70205	0.976798	no
gene:BRADI1G06790	1:4629430-4632455	wt minus	wt plus	OK	0.746098	0.377484	-0.982948	-0.940672	0.15265	0.65984	no
gene:BRADI1G06800	1:4633403-4636518	wt minus	wt plus	OK	31.9703	30.1661	-0.0838034	-0.209236	0.76155	0.983596	no
gene:BRADI1G06810	1:4638129-4641974	wt minus	wt plus	OK	8.09724	4.72862	-0.776012	-1.689	0.0199	0.244121	no
gene:BRADI1G06820	1:4644905-4648278	wt minus	wt plus	OK	138.016	156.89	0.184917	0.462638	0.5055	0.936459	no
gene:BRADI1G06830	1:4649801-4650378	wt minus	wt plus	OK	1.4569	1.44485	-0.0119871	-0.0107703	0.9519	0.995851	no
gene:BRADI1G06840	1:4650519-4651442	wt minus	wt plus	NOTEST	0	0	0	0	1	1	no
gene:BRADI1G06850	1:4656897-4658469	wt minus	wt plus	NOTEST	0	0	0	0	1	1	no
gene:BRADI1G06860	1:4683872-4698983	wt minus	wt plus	OK	227.92	136.631	-0.738242	-1.7404	0.01355	0.195079	no
gene:BRADI1G06870	1:4756685-4759733	wt minus	wt plus	OK	91.7492	52.264	-0.811877	-1.90076	0.0078	0.140103	no
gene:BRADI1G06880	1:4771969-4774273	wt minus	wt plus	NOTEST	0.0243917	0	#NAME?	0	1	1	no
gene:BRADI1G06890	1:4834139-4841286	wt minus	wt plus	OK	7508.05	5321.79	-0.496527	-1.24131	0.07515	0.484895	no
gene:BRADI1G06900	1:4834139-4841286	wt minus	wt plus	OK	10.8082	11.141	0.0437513	0.00915413	0.9809	0.997066	no
gene:BRADI1G06907	1:4849458-4856384	wt minus	wt plus	OK	3.91072	3.86569	-0.0167078	-0.0387692	0.9602	0.996252	no
gene:BRADI1G06917	1:4856593-4859315	wt minus	wt plus	OK	10.0694	11.3866	0.177359	0.400466	0.56705	0.953549	no
gene:BRADI1G06930	1:4860429-4862754	wt minus	wt plus	OK	17.3057	19.0303	0.137045	0.313256	0.65375	0.97043	no
gene:BRADI1G06945	1:4863077-4870483	wt minus	wt plus	OK	1.49657	1.51563	0.018258	0.0313446	0.9633	0.996304	no
gene:BRADI1G06960	1:4873402-4876088	wt minus	wt plus	NOTEST	0.0244398	0.0605986	1.31005	0	1	1	no
gene:BRADI1G06970	1:4877502-4879088	wt minus	wt plus	NOTEST	0.0332216	0.0256425	-0.373583	0	1	1	no
gene:BRADI1G06980	1:4884018-4887986	wt minus	wt plus	OK	2.97649	3.69983	0.313848	0.440623	0.5225	0.941619	no
gene:BRADI1G06990	1:4888583-4890227	wt minus	wt plus	OK	0.351327	0.789386	1.16791	1.20156	0.0983	0.548527	no
gene:BRADI1G06997	1:4892944-4894480	wt minus	wt plus	NOTEST	0.124374	0.0803087	-0.631051	0	1	1	no
gene:BRADI1G07010	1:4902842-4905139	wt minus	wt plus	OK	45.7066	42.9897	-0.0884142	-0.221378	0.75495	0.983183	no
gene:BRADI1G07020	1:4906933-4912784	wt minus	wt plus	OK	34.4033	32.6218	-0.0767143	-0.19216	0.78065	0.98551	no
gene:BRADI1G07027	1:4921824-4923129	wt minus	wt plus	OK	34.3597	31.6874	-0.116807	-0.29285	0.67165	0.973355	no
gene:BRADI1G07037	1:4930843-4932405	wt minus	wt plus	NOTEST	0	0	0	0	1	1	no
gene:BRADI1G07050	1:4933684-4933969	wt minus	wt plus	NOTEST	0	0.698045	inf	0	1	1	no
gene:BRADI1G07060	1:4938270-4942299	wt minus	wt plus	OK	5.66416	6.3405	0.162736	0.383611	0.5821	0.957622	no
gene:BRADI1G07070	1:4943405-4946757	wt minus	wt plus	OK	52.6275	53.0405	0.011277	0.0285586	0.9664	0.99655	no
gene:BRADI1G07080	1:4951678-4954046	wt minus	wt plus	OK	93.1707	101.713	0.126558	0.319197	0.6417	0.96896	no
gene:BRADI1G07090	1:4954128-4956701	wt minus	wt plus	NOTEST	0.220996	0.225542	0.0293753	0	1	1	no
gene:BRADI1G07100	1:4956774-4961576	wt minus	wt plus	OK	5.14232	4.68117	-0.135552	-0.296815	0.66345	0.972282	no
gene:BRADI1G07110	1:4961928-4966508	wt minus	wt plus	OK	5.91455	6.61277	0.160985	0.38222	0.59005	0.959037	no
gene:BRADI1G07120	1:4969397-4972561	wt minus	wt plus	OK	140.172	167.819	0.259701	0.647547	0.349	0.863375	no
gene:BRADI1G07126	1:4973194-4975304	wt minus	wt plus	OK	2.48492	3.51112	0.498735	0.89065	0.2106	0.74414	no
gene:BRADI1G07132	1:4976941-4979955	wt minus	wt plus	OK	60.6433	47.5423	-0.351138	-0.866416	0.2177	0.751758	no
gene:BRADI1G07140	1:4982556-4991623	wt minus	wt plus	OK	244.033	177.947	-0.455631	-1.12065	0.1101	0.576545	no
gene:BRADI1G07150	1:4992943-4997031	wt minus	wt plus	OK	117.295	121.808	0.0544777	0.136549	0.84505	0.990413	no
gene:BRADI1G07160	1:4998284-5001164	wt minus	wt plus	OK	55.1791	65.2129	0.241035	0.605315	0.38945	0.887752	no
gene:BRADI1G07170	1:5003935-5007620	wt minus	wt plus	OK	1757.83	1051.71	-0.741065	-1.77941	0.01145	0.177343	no
gene:BRADI1G07180	1:5011846-5015569	wt minus	wt plus	OK	2.91872	3.48972	0.257779	0.572584	0.41355	0.901781	no
gene:BRADI1G07190	1:5022964-5030627	wt minus	wt plus	OK	1.07707	1.26733	0.234681	0.388409	0.5768	0.955988	no
gene:BRADI1G07200	1:5040136-5044305	wt minus	wt plus	OK	8.91739	12.8362	0.52552	1.30249	0.06515	0.453049	no
gene:BRADI1G07210	1:5045677-5047321	wt minus	wt plus	OK	113.795	86.7687	-0.39119	-0.947767	0.1725	0.691395	no
gene:BRADI1G07220	1:5051311-5052884	wt minus	wt plus	OK	7.71792	7.27196	-0.085869	-0.188886	0.7923	0.986355	no
gene:BRADI1G07230	1:5059046-5061542	wt minus	wt plus	OK	199.393	206.839	0.0528918	0.132777	0.8523	0.991147	no
gene:BRADI1G07237	1:5062614-5064992	wt minus	wt plus	OK	15.0361	15.4228	0.0366331	0.0910914	0.8959	0.993733	no
gene:BRADI1G07247	1:5068231-5071800	wt minus	wt plus	NOTEST	0.126979	0.0378648	-1.74566	0	1	1	no
gene:BRADI1G07260	1:5079552-5080976	wt minus	wt plus	NOTEST	0	0.0267145	inf	0	1	1	no
gene:BRADI1G07270	1:5089442-5092202	wt minus	wt plus	NOTEST	0.0186997	0	#NAME?	0	1	1	no
gene:BRADI1G07277	1:5099305-5102595	wt minus	wt plus	OK	3.61656	3.11042	-0.217509	-0.446902	0.53135	0.944343	no
gene:BRADI1G07290	1:5105504-5109153	wt minus	wt plus	NOTEST	0	0	0	0	1	1	no
gene:BRADI1G07300	1:5121818-5125780	wt minus	wt plus	NOTEST	0.286912	0.219111	-0.388943	0	1	1	no
gene:BRADI1G07310	1:5138397-5138973	wt minus	wt plus	NOTEST	0.107298	0.171825	0.679325	0	1	1	no
gene:BRADI1G07320	1:5143634-5145172	wt minus	wt plus	OK	8.42071	8.08362	-0.0589402	-0.131765	0.8522	0.991123	no
gene:BRADI1G07330	1:5171858-5172742	wt minus	wt plus	OK	1.04586	1.25746	0.265822	0.288148	0.6869	0.974857	no
gene:BRADI1G07340	1:5174251-5177054	wt minus	wt plus	OK	18.8651	15.2442	-0.307458	-0.757564	0.2752	0.807956	no
gene:BRADI1G07350	1:5177969-5178909	wt minus	wt plus	NOTEST	0.0952301	0.26014	1.4498	0	1	1	no
gene:BRADI1G07360	1:5178936-5182749	wt minus	wt plus	OK	5.96894	6.74889	0.177176	0.41766	0.55385	0.950179	no
gene:BRADI1G07370	1:5187988-5190828	wt minus	wt plus	OK	350.104	290.804	-0.267736	-0.648752	0.355	0.867054	no
gene:BRADI1G07380	1:5191179-5194669	wt minus	wt plus	OK	9.7712	10.4734	0.100126	0.236758	0.7317	0.979796	no
gene:BRADI1G07390	1:5201597-5208765	wt minus	wt plus	OK	2.02489	2.7717	0.452931	0.669971	0.33815	0.855282	no
gene:BRADI1G07400	1:5201597-5208765	wt minus	wt plus	OK	4.47551	2.52058	-0.828296	-1.18462	0.10195	0.558007	no
gene:BRADI1G07410	1:5213106-5215281	wt minus	wt plus	OK	0.754367	0.786367	0.0599371	0.0796161	0.9129	0.994033	no
gene:BRADI1G07420	1:5218598-5219156	wt minus	wt plus	NOTEST	0	0	0	0	1	1	no
gene:BRADI1G07430	1:5225432-5226941	wt minus	wt plus	OK	11.08	10.7898	-0.0382936	-0.0822359	0.90805	0.993928	no
gene:BRADI1G07440	1:5228050-5229104	wt minus	wt plus	OK	71.1811	60.0842	-0.244509	-0.514646	0.456	0.920348	no
gene:BRADI1G07445	1:5229842-5229908	wt minus	wt plus	NOTEST	0	0	0	0	1	1	no
gene:BRADI1G07450	1:5233817-5237532	wt minus	wt plus	OK	1.6111	1.91086	0.246181	0.330651	0.6373	0.96809	no
gene:BRADI1G07457	1:5233817-5237532	wt minus	wt plus	NOTEST	0.521264	0.271852	-0.93919	0	1	1	no
gene:BRADI1G07470	1:5241509-5245401	wt minus	wt plus	OK	114.699	90.4694	-0.342356	-0.849198	0.2262	0.76083	no
gene:BRADI1G07480	1:5246452-5248779	wt minus	wt plus	OK	6.98155	4.97356	-0.489268	-1.12075	0.10935	0.574873	no
gene:BRADI1G07490	1:5249840-5253561	wt minus	wt plus	OK	6.94166	7.25532	0.0637573	0.132926	0.85505	0.991417	no
gene:BRADI1G07495	1:5259264-5259937	wt minus	wt plus	OK	133.275	306.23	1.2002	2.96855	0.00015	0.0083744	yes
gene:BRADI1G07500	1:5260783-5261454	wt minus	wt plus	NOTEST	0	0.144071	inf	0	1	1	no
gene:BRADI1G07510	1:5267004-5268678	wt minus	wt plus	NOTEST	0.048251	0.253525	2.3935	0	1	1	no
gene:BRADI1G07520	1:5276454-5286588	wt minus	wt plus	OK	9.68123	10.9816	0.18183	0.392193	0.58875	0.95868	no
gene:BRADI1G07530	1:5286609-5287371	wt minus	wt plus	OK	5858.29	4253.55	-0.461812	-1.10927	0.11275	0.581509	no
gene:BRADI1G07540	1:5292952-5296246	wt minus	wt plus	OK	5.17536	4.84985	-0.0937202	-0.22178	0.75195	0.982839	no
gene:BRADI1G07550	1:5306073-5308376	wt minus	wt plus	OK	16.2935	17.3125	0.0875215	0.195435	0.77905	0.98551	no
gene:BRADI1G07560	1:5311540-5315441	wt minus	wt plus	OK	97.6993	81.5294	-0.261028	-0.649834	0.36275	0.871774	no
gene:BRADI1G07570	1:5324993-5327677	wt minus	wt plus	OK	34.7426	37.2819	0.10177	0.256266	0.7118	0.977563	no
gene:BRADI1G07577	1:5328313-5330491	wt minus	wt plus	OK	14.9825	13.9114	-0.107015	-0.25921	0.71115	0.977552	no
gene:BRADI1G07590	1:5330961-5335693	wt minus	wt plus	OK	4.48277	4.67146	0.0594807	0.116445	0.8678	0.992197	no
gene:BRADI1G07600	1:5339513-5340680	wt minus	wt plus	NOTEST	0	0	0	0	1	1	no
gene:BRADI1G07610	1:5347520-5349600	wt minus	wt plus	NOTEST	0	0	0	0	1	1	no
gene:BRADI1G07620	1:5351239-5358367	wt minus	wt plus	OK	15.1895	15.1125	-0.0073319	-0.0181311	0.9799	0.9969	no
gene:BRADI1G07630	1:5362362-5364377	wt minus	wt plus	OK	38.6955	34.0854	-0.183012	-0.447399	0.5199	0.940831	no
gene:BRADI1G07640	1:5374753-5380751	wt minus	wt plus	OK	18.0631	16.5016	-0.130447	-0.311915	0.6577	0.971418	no
gene:BRADI1G07650	1:5382769-5391852	wt minus	wt plus	OK	3.38295	4.26997	0.335945	0.743461	0.2874	0.818874	no
gene:BRADI1G07660	1:5395598-5396952	wt minus	wt plus	OK	18.9945	22.5788	0.249389	0.614454	0.378	0.881073	no
gene:BRADI1G07670	1:5402279-5413532	wt minus	wt plus	OK	6.01658	6.19385	0.0418915	0.0956859	0.8894	0.993667	no
gene:BRADI1G07680	1:5419980-5421516	wt minus	wt plus	OK	4.20655	2.39662	-0.811635	-1.35821	0.06285	0.445347	no
gene:BRADI1G07690	1:5430765-5431863	wt minus	wt plus	NOTEST	0	0	0	0	1	1	no
gene:BRADI1G07700	1:5438938-5442592	wt minus	wt plus	NOTEST	0.181426	0.0699518	-1.37495	0	1	1	no
gene:BRADI1G07710	1:5442704-5446028	wt minus	wt plus	OK	1.97541	1.30903	-0.593653	-0.863571	0.2236	0.758097	no
gene:BRADI1G07717	1:5448240-5460294	wt minus	wt plus	OK	5.28918	4.24647	-0.31678	-0.753351	0.27355	0.806286	no
gene:BRADI1G07730	1:5461906-5463064	wt minus	wt plus	NOTEST	0	0	0	0	1	1	no
gene:BRADI1G07737	1:5469387-5470859	wt minus	wt plus	NOTEST	0	0	0	0	1	1	no
gene:BRADI1G07750	1:5478957-5484235	wt minus	wt plus	OK	5.47236	5.62165	0.0388317	0.0800707	0.9088	0.993928	no
gene:BRADI1G07755	1:5485300-5488860	wt minus	wt plus	NOTEST	0.481296	0.31352	-0.618367	0	1	1	no
gene:BRADI1G07760	1:5489943-5494277	wt minus	wt plus	NOTEST	0.133655	0.137817	0.0442411	0	1	1	no
gene:BRADI1G07770	1:5508889-5510016	wt minus	wt plus	NOTEST	0.342893	0.3048	-0.169894	0	1	1	no
gene:BRADI1G07780	1:5512944-5515399	wt minus	wt plus	NOTEST	0.266568	0.348105	0.385015	0	1	1	no
gene:BRADI1G07790	1:5518458-5520042	wt minus	wt plus	OK	1.68975	1.02927	-0.715195	-0.932531	0.198	0.728148	no
gene:BRADI1G07797	1:5530281-5531302	wt minus	wt plus	OK	1.01409	0.564216	-0.845862	-0.780051	0.2755	0.808244	no
gene:BRADI1G07810	1:5532474-5540089	wt minus	wt plus	OK	29.9949	30.6099	0.0292823	0.0737949	0.91915	0.994179	no
gene:BRADI1G07820	1:5540716-5544671	wt minus	wt plus	OK	1.35384	1.52956	0.176057	0.20388	0.7816	0.98551	no
gene:BRADI1G07830	1:5547966-5552897	wt minus	wt plus	OK	5.26056	4.42846	-0.24841	-0.546646	0.42955	0.909066	no
gene:BRADI1G07840	1:5557036-5559842	wt minus	wt plus	OK	3.5374	2.63193	-0.426571	-0.87422	0.2204	0.754142	no
gene:BRADI1G07850	1:5562123-5564244	wt minus	wt plus	NOTEST	0.111443	0.0487844	-1.19181	0	1	1	no
gene:BRADI1G07860	1:5564609-5567991	wt minus	wt plus	OK	1.61416	0.789397	-1.03196	-1.24627	0.08365	0.508967	no
gene:BRADI1G07870	1:5570580-5572835	wt minus	wt plus	OK	15.4531	18.096	0.227775	0.552978	0.43395	0.911173	no
gene:BRADI1G07880	1:5573486-5575312	wt minus	wt plus	OK	4.00026	3.49592	-0.194422	-0.259977	0.7172	0.978372	no
gene:BRADI1G07890	1:5577588-5578375	wt minus	wt plus	OK	1.48123	0.49332	-1.5862	-1.26747	0.1314	0.620561	no
gene:BRADI1G07900	1:5579683-5580382	wt minus	wt plus	NOTEST	0	0	0	0	1	1	no
gene:BRADI1G07910	1:5581182-5585219	wt minus	wt plus	OK	6.17306	3.33983	-0.886211	-1.70169	0.01815	0.230858	no
gene:BRADI1G07920	1:5587006-5589986	wt minus	wt plus	OK	9.67182	9.17465	-0.0761342	-0.163317	0.8211	0.988642	no
gene:BRADI1G07930	1:5590732-5592854	wt minus	wt plus	OK	64.8091	58.9533	-0.136624	-0.342183	0.62175	0.965436	no
gene:BRADI1G07936	1:5595892-5598225	wt minus	wt plus	NOTEST	0.134598	0.0310436	-2.11629	0	1	1	no
gene:BRADI1G07942	1:5604255-5606799	wt minus	wt plus	NOTEST	0.0137444	0.0106506	-0.367915	0	1	1	no
gene:BRADI1G07950	1:5609526-5611417	wt minus	wt plus	NOTEST	0.0741495	0.123469	0.735646	0	1	1	no
gene:BRADI1G07960	1:5615879-5618833	wt minus	wt plus	OK	0.63472	2.01157	1.66413	2.34416	0.0032	0.0802622	no
gene:BRADI1G07970	1:5619652-5623406	wt minus	wt plus	NOTEST	0	0	0	0	1	1	no
gene:BRADI1G07980	1:5628258-5630598	wt minus	wt plus	OK	64.7366	68.2601	0.0764595	0.186839	0.7861	0.985537	no
gene:BRADI1G07987	1:5631456-5636710	wt minus	wt plus	OK	0.961809	0.689935	-0.479289	-0.534678	0.45345	0.91913	no
gene:BRADI1G08000	1:5637401-5641527	wt minus	wt plus	OK	11.1888	10.6727	-0.0681291	-0.169834	0.8057	0.987598	no
gene:BRADI1G08010	1:5656366-5661863	wt minus	wt plus	NOTEST	0.056926	0.0986637	0.793431	0	1	1	no
gene:BRADI1G08020	1:5662601-5665276	wt minus	wt plus	OK	28.5361	26.8555	-0.0875688	-0.215492	0.76705	0.984451	no
gene:BRADI1G08030	1:5667940-5669110	wt minus	wt plus	NOTEST	0.0410291	0.0316192	-0.375848	0	1	1	no
gene:BRADI1G08040	1:5671882-5674703	wt minus	wt plus	OK	10.4078	6.90417	-0.592131	-1.06623	0.1272	0.612992	no
gene:BRADI1G08050	1:5676522-5677255	wt minus	wt plus	NOTEST	0.0861701	0	#NAME?	0	1	1	no
gene:BRADI1G08060	1:5677316-5682392	wt minus	wt plus	OK	27.3075	15.2746	-0.838166	-2.10746	0.00275	0.0723661	no
gene:BRADI1G08070	1:5684231-5691628	wt minus	wt plus	OK	3.21905	3.42413	0.0891027	0.191634	0.7823	0.98551	no
gene:BRADI1G08080	1:5700165-5704700	wt minus	wt plus	OK	7.10488	7.25893	0.0309464	0.0690817	0.9193	0.994179	no
gene:BRADI1G08093	1:5713940-5714045	wt minus	wt plus	NOTEST	0	0	0	0	1	1	no
gene:BRADI1G08106	1:5717784-5722044	wt minus	wt plus	OK	2.36002	2.23166	-0.0806833	-0.131036	0.8511	0.99102	no
gene:BRADI1G08120	1:5724514-5726983	wt minus	wt plus	OK	84.2668	109.839	0.382347	0.869447	0.2014	0.732658	no
gene:BRADI1G08130	1:5732236-5735466	wt minus	wt plus	OK	1.52817	2.12825	0.477857	0.756491	0.279	0.810766	no
gene:BRADI1G08140	1:5737161-5738791	wt minus	wt plus	NOTEST	0	0.0191358	inf	0	1	1	no
gene:BRADI1G08145	1:5743272-5744944	wt minus	wt plus	NOTEST	0.0245357	0	#NAME?	0	1	1	no
gene:BRADI1G08150	1:5745825-5747253	wt minus	wt plus	NOTEST	0.404914	0.146034	-1.47131	0	1	1	no
gene:BRADI1G08157	1:5747872-5749577	wt minus	wt plus	OK	6.31289	3.04206	-1.05325	-1.99479	0.00645	0.124982	no
gene:BRADI1G08170	1:5751025-5753517	wt minus	wt plus	NOTEST	0	0	0	0	1	1	no
gene:BRADI1G08177	1:5755493-5758049	wt minus	wt plus	NOTEST	0.139677	0.0431705	-1.69397	0	1	1	no
gene:BRADI1G08190	1:5761578-5763407	wt minus	wt plus	OK	38.3074	31.5526	-0.279862	-0.696614	0.31745	0.842879	no
gene:BRADI1G08200	1:5764921-5768648	wt minus	wt plus	OK	62.6374	68.4096	0.127175	0.311877	0.65545	0.97069	no
gene:BRADI1G08210	1:5769483-5773960	wt minus	wt plus	OK	1.30624	1.10035	-0.247451	-0.430986	0.5321	0.944429	no
gene:BRADI1G08217	1:5776021-5778630	wt minus	wt plus	OK	23.064	22.823	-0.0151565	-0.0364853	0.95985	0.996194	no
gene:BRADI1G08230	1:5782417-5784174	wt minus	wt plus	NOTEST	0	0.252084	inf	0	1	1	no
gene:BRADI1G08240	1:5793547-5798418	wt minus	wt plus	OK	14.6683	12.8674	-0.188981	-0.475819	0.49805	0.93328	no
gene:BRADI1G08250	1:5799254-5799797	wt minus	wt plus	NOTEST	0	0	0	0	1	1	no
gene:BRADI1G08260	1:5800569-5803081	wt minus	wt plus	OK	68.0508	50.2934	-0.436241	-1.05593	0.1363	0.630145	no
gene:BRADI1G08270	1:5804379-5807812	wt minus	wt plus	OK	2.13656	2.54475	0.252229	0.471121	0.50585	0.936628	no
gene:BRADI1G08280	1:5810113-5816966	wt minus	wt plus	OK	29.7411	30.7094	0.046224	0.117017	0.86785	0.992197	no
gene:BRADI1G08287	1:5818403-5827194	wt minus	wt plus	OK	2.08717	2.70742	0.375368	0.729015	0.2934	0.823796	no
gene:BRADI1G08294	1:5827845-5831805	wt minus	wt plus	OK	1.87598	1.75238	-0.0983297	-0.144671	0.8359	0.989843	no
gene:BRADI1G08301	1:5832252-5837071	wt minus	wt plus	OK	9.21715	9.84668	0.0953159	0.223155	0.74595	0.98192	no
gene:BRADI1G08310	1:5840738-5844255	wt minus	wt plus	OK	32.3357	27.2072	-0.249139	-0.601188	0.38905	0.887345	no
gene:BRADI1G08320	1:5846007-5847519	wt minus	wt plus	OK	7.25439	7.13755	-0.0234257	-0.0439166	0.95135	0.995851	no
gene:BRADI1G08326	1:5853958-5859500	wt minus	wt plus	OK	2.35767	2.04365	-0.206214	-0.283811	0.68055	0.974032	no
gene:BRADI1G08332	1:5862132-5862396	wt minus	wt plus	NOTEST	0	0	0	0	1	1	no
gene:BRADI1G08340	1:5868919-5878752	wt minus	wt plus	OK	40.0105	5.93439	-2.7532	-5.23893	5e-05	0.00339559	yes
gene:BRADI1G08350	1:5878807-5881972	wt minus	wt plus	OK	18.9214	20.5826	0.121411	0.306654	0.6626	0.972218	no
gene:BRADI1G08357	1:5907709-5909929	wt minus	wt plus	OK	245.885	106.596	-1.20582	-2.88411	5e-05	0.00339559	yes
gene:BRADI1G08370	1:5914373-5915662	wt minus	wt plus	OK	13.2418	12.3074	-0.105584	-0.19107	0.78475	0.98551	no
gene:BRADI1G08380	1:5923096-5925551	wt minus	wt plus	OK	8.23508	7.46309	-0.14201	-0.319755	0.6537	0.97043	no
gene:BRADI1G08390	1:5925863-5930166	wt minus	wt plus	OK	10.4079	9.47972	-0.134769	-0.301633	0.67255	0.973479	no
gene:BRADI1G08400	1:5930697-5934968	wt minus	wt plus	OK	14.6155	15.5624	0.0905597	0.226657	0.7486	0.982416	no
gene:BRADI1G08410	1:5940923-5941709	wt minus	wt plus	OK	9.11911	21.363	1.22815	2.33819	0.00235	0.0647865	no
gene:BRADI1G08420	1:5951813-5954155	wt minus	wt plus	OK	36.5708	36.8516	0.0110341	0.0278895	0.967	0.99655	no
gene:BRADI1G08430	1:5954330-5958996	wt minus	wt plus	OK	0.917264	1.11516	0.281838	0.503501	0.47075	0.925069	no
gene:BRADI1G08440	1:5962035-5963251	wt minus	wt plus	OK	32.5672	32.7514	0.00813835	0.0196395	0.97735	0.996625	no
gene:BRADI1G08450	1:5977328-5978468	wt minus	wt plus	NOTEST	0	0	0	0	1	1	no
gene:BRADI1G08460	1:5981323-5984021	wt minus	wt plus	OK	1.43857	2.02137	0.4907	0.712915	0.3072	0.835044	no
gene:BRADI1G08470	1:5984890-5989396	wt minus	wt plus	OK	14.4644	17.4012	0.26668	0.669229	0.3419	0.858196	no
gene:BRADI1G08480	1:5990293-5992584	wt minus	wt plus	OK	64.5487	111.468	0.788172	1.928	0.00765	0.138402	no
gene:BRADI1G08490	1:5993082-5993865	wt minus	wt plus	OK	29.7977	37.7847	0.342598	0.804338	0.24445	0.779099	no
gene:BRADI1G08500	1:5995123-6003216	wt minus	wt plus	NOTEST	0.0772961	0.0745884	-0.0514439	0	1	1	no
gene:BRADI1G08510	1:6011104-6013572	wt minus	wt plus	OK	1.62437	1.36646	-0.249439	-0.324056	0.6509	0.96995	no
gene:BRADI1G08517	1:6015903-6016914	wt minus	wt plus	OK	36.406	41.5877	0.191978	0.463517	0.5054	0.936395	no
gene:BRADI1G08530	1:6021374-6024050	wt minus	wt plus	OK	3.12177	3.15236	0.0140721	0.02141	0.9776	0.996626	no
gene:BRADI1G08540	1:6024321-6033851	wt minus	wt plus	OK	2.42291	2.44349	0.0121986	0.0248025	0.97215	0.996561	no
gene:BRADI1G08550	1:6035796-6039692	wt minus	wt plus	OK	9.68782	5.21275	-0.894129	-1.96658	0.0053	0.11076	no
gene:BRADI1G08560	1:6049058-6052456	wt minus	wt plus	NOTEST	0.252473	0.241504	-0.0640803	0	1	1	no
gene:BRADI1G08570	1:6055223-6060449	wt minus	wt plus	OK	13.4681	14.0645	0.0625071	0.155036	0.82055	0.988642	no
gene:BRADI1G08580	1:6063756-6066325	wt minus	wt plus	NOTEST	0	0	0	0	1	1	no
gene:BRADI1G08587	1:6068636-6070124	wt minus	wt plus	NOTEST	0	0	0	0	1	1	no
gene:BRADI1G08597	1:6071797-6075609	wt minus	wt plus	OK	14.3011	14.6334	0.0331448	0.0796055	0.9106	0.993928	no
gene:BRADI1G08607	1:6078597-6085268	wt minus	wt plus	OK	2.32036	2.13472	-0.120301	-0.250711	0.71815	0.978372	no
gene:BRADI1G08620	1:6085818-6090962	wt minus	wt plus	OK	5.21517	5.78594	0.149838	0.322036	0.64365	0.969071	no
gene:BRADI1G08627	1:6091192-6092118	wt minus	wt plus	OK	5.42948	6.1091	0.170147	0.272935	0.6956	0.975622	no
gene:BRADI1G08640	1:6094258-6095149	wt minus	wt plus	NOTEST	0	0.0547903	inf	0	1	1	no
gene:BRADI1G08650	1:6097119-6099048	wt minus	wt plus	NOTEST	0	0	0	0	1	1	no
gene:BRADI1G08660	1:6103555-6110266	wt minus	wt plus	OK	5.67134	5.81228	0.0354126	0.0799534	0.90725	0.993928	no
gene:BRADI1G08670	1:6112070-6114386	wt minus	wt plus	NOTEST	0	0.0132696	inf	0	1	1	no
gene:BRADI1G08680	1:6116163-6117721	wt minus	wt plus	OK	51.3728	42.171	-0.284753	-0.701276	0.318	0.843175	no
gene:BRADI1G08690	1:6117737-6123829	wt minus	wt plus	OK	28.0271	27.888	-0.00717843	-0.0178686	0.9784	0.996723	no
gene:BRADI1G08697	1:6125592-6126408	wt minus	wt plus	NOTEST	0	0	0	0	1	1	no
gene:BRADI1G08710	1:6129902-6139763	wt minus	wt plus	OK	5.13923	6.56076	0.35231	0.874639	0.20105	0.732103	no
gene:BRADI1G08720	1:6142874-6144401	wt minus	wt plus	OK	51.9874	60.9986	0.230614	0.576622	0.4158	0.902717	no
gene:BRADI1G08727	1:6144526-6156013	wt minus	wt plus	OK	5.0044	5.27073	0.0748046	0.185379	0.7973	0.986617	no
gene:BRADI1G08740	1:6156647-6157733	wt minus	wt plus	NOTEST	0	0	0	0	1	1	no
gene:BRADI1G08750	1:6158866-6159768	wt minus	wt plus	NOTEST	0	0	0	0	1	1	no
gene:BRADI1G08760	1:6160050-6163671	wt minus	wt plus	OK	30.5404	31.0969	0.0260501	0.0651491	0.92575	0.994702	no
gene:BRADI1G08770	1:6166167-6167527	wt minus	wt plus	NOTEST	0	0	0	0	1	1	no
gene:BRADI1G08780	1:6171403-6177318	wt minus	wt plus	OK	3.12983	2.8549	-0.132645	-0.267692	0.70345	0.976965	no
gene:BRADI1G08790	1:6179214-6180806	wt minus	wt plus	NOTEST	0.389738	0.17859	-1.12585	0	1	1	no
gene:BRADI1G08800	1:6183122-6183569	wt minus	wt plus	OK	2.31928	1.17147	-0.985353	-0.759997	0.3191	0.843568	no
gene:BRADI1G08810	1:6187490-6191132	wt minus	wt plus	OK	3.13784	1.94969	-0.686526	-1.14697	0.1094	0.574894	no
gene:BRADI1G08820	1:6196860-6198158	wt minus	wt plus	OK	34.6274	14.5513	-1.25076	-2.97574	5e-05	0.00339559	yes
gene:BRADI1G08830	1:6199061-6202306	wt minus	wt plus	OK	10.1435	7.8229	-0.374782	-0.882271	0.21255	0.745974	no
gene:BRADI1G08840	1:6204157-6205907	wt minus	wt plus	OK	4.36035	2.42167	-0.848442	-1.58244	0.02555	0.279887	no
gene:BRADI1G08847	1:6207115-6218062	wt minus	wt plus	OK	3.66761	3.27516	-0.163276	-0.326802	0.6405	0.96851	no
gene:BRADI1G08860	1:6225475-6226263	wt minus	wt plus	OK	435.905	387.177	-0.171022	-0.422522	0.53935	0.946394	no
gene:BRADI1G08870	1:6256519-6257659	wt minus	wt plus	OK	0.367164	0.590103	0.684543	0.56038	0.44075	0.913778	no
gene:BRADI1G08880	1:6283236-6285467	wt minus	wt plus	OK	1.4174	1.27265	-0.155413	-0.228842	0.74835	0.982405	no
gene:BRADI1G08890	1:6287440-6290883	wt minus	wt plus	NOTEST	0	0	0	0	1	1	no
gene:BRADI1G08900	1:6293309-6297396	wt minus	wt plus	OK	25.2997	33.5983	0.409264	1.0169	0.14555	0.646773	no
gene:BRADI1G08907	1:6297825-6300492	wt minus	wt plus	OK	269.593	286.149	0.0859829	0.21061	0.75575	0.983222	no
gene:BRADI1G08917	1:6309162-6326121	wt minus	wt plus	OK	2.70861	2.97403	0.134868	0.337072	0.6282	0.966867	no
gene:BRADI1G08930	1:6327452-6329836	wt minus	wt plus	OK	171.996	173.799	0.0150419	0.0373539	0.9571	0.99608	no
gene:BRADI1G08940	1:6330005-6332858	wt minus	wt plus	OK	1.08401	0.869846	-0.317543	-0.502112	0.48815	0.929943	no
gene:BRADI1G08950	1:6333211-6334384	wt minus	wt plus	OK	0.848342	0.338058	-1.32738	-1.20658	0.09465	0.538792	no
gene:BRADI1G08960	1:6337112-6337334	wt minus	wt plus	NOTEST	0	0	0	0	1	1	no
gene:BRADI1G08970	1:6338915-6340535	wt minus	wt plus	OK	3.09817	2.65006	-0.225391	-0.288194	0.6781	0.974032	no
gene:BRADI1G08977	1:6343999-6347899	wt minus	wt plus	OK	9.23045	8.63386	-0.096395	-0.237505	0.7372	0.980863	no
gene:BRADI1G08990	1:6351431-6352286	wt minus	wt plus	OK	37.8042	21.5233	-0.812648	-1.92906	0.00665	0.127232	no
gene:BRADI1G09000	1:6356309-6358658	wt minus	wt plus	OK	16.533	14.0705	-0.232678	-0.583684	0.40885	0.89931	no
gene:BRADI1G09010	1:6377503-6378851	wt minus	wt plus	OK	0.626008	0.986028	0.655447	0.722345	0.3009	0.830046	no
gene:BRADI1G09020	1:6378956-6380489	wt minus	wt plus	NOTEST	0	0	0	0	1	1	no
gene:BRADI1G09030	1:6386140-6389595	wt minus	wt plus	OK	23.6492	17.0429	-0.472615	-1.18191	0.0944	0.538256	no
gene:BRADI1G09040	1:6389707-6391954	wt minus	wt plus	OK	0.719079	0.787717	0.131526	0.128694	0.85035	0.990953	no
gene:BRADI1G09050	1:6394071-6394924	wt minus	wt plus	OK	51.645	61.0289	0.240862	0.600121	0.3933	0.889881	no
gene:BRADI1G09060	1:6398233-6401108	wt minus	wt plus	OK	104.598	118.121	0.175411	0.441691	0.523	0.94168	no
gene:BRADI1G09070	1:6430559-6430886	wt minus	wt plus	NOTEST	0	0	0	0	1	1	no
gene:BRADI1G09080	1:6452535-6454824	wt minus	wt plus	OK	0.906594	0.525368	-0.787128	-1.01317	0.15445	0.662784	no
gene:BRADI1G09090	1:6463215-6469684	wt minus	wt plus	OK	3.13471	2.76637	-0.18034	-0.201084	0.7776	0.985491	no
gene:BRADI1G09100	1:6463215-6469684	wt minus	wt plus	OK	3.07932	3.43427	0.15739	0.308744	0.65145	0.970264	no
gene:BRADI1G09110	1:6470409-6473867	wt minus	wt plus	OK	5.14787	3.76183	-0.452544	-0.799224	0.2608	0.79448	no
gene:BRADI1G09120	1:6479734-6485584	wt minus	wt plus	OK	17.0924	17.0844	-0.000671152	-0.00162804	0.9971	0.998387	no
gene:BRADI1G09130	1:6491162-6492079	wt minus	wt plus	NOTEST	0	0	0	0	1	1	no
gene:BRADI1G09140	1:6522696-6527108	wt minus	wt plus	OK	1.53799	1.31879	-0.221826	-0.320536	0.65475	0.970454	no
gene:BRADI1G09150	1:6530429-6531542	wt minus	wt plus	OK	16.043	22.1102	0.462768	1.09226	0.11245	0.581099	no
gene:BRADI1G09160	1:6539770-6542032	wt minus	wt plus	NOTEST	0	0.0424275	inf	0	1	1	no
gene:BRADI1G09170	1:6545009-6548310	wt minus	wt plus	OK	4.35221	5.47558	0.331264	0.700231	0.322	0.845317	no
gene:BRADI1G09177	1:6560095-6562749	wt minus	wt plus	OK	1.58831	1.82453	0.200029	0.292332	0.67945	0.974032	no
gene:BRADI1G09187	1:6570601-6573459	wt minus	wt plus	OK	2.17204	1.9569	-0.150479	-0.190487	0.7874	0.985697	no
gene:BRADI1G09200	1:6575109-6579308	wt minus	wt plus	OK	4.65726	3.91366	-0.250964	-0.5511	0.4225	0.905905	no
gene:BRADI1G09210	1:6581638-6586099	wt minus	wt plus	OK	2.92962	2.82602	-0.0519428	-0.0921132	0.89335	0.99367	no
gene:BRADI1G09220	1:6593516-6594594	wt minus	wt plus	NOTEST	0	0.101839	inf	0	1	1	no
gene:BRADI1G09230	1:6603709-6604342	wt minus	wt plus	NOTEST	0.262553	0.0794602	-1.72431	0	1	1	no
gene:BRADI1G09240	1:6615087-6616590	wt minus	wt plus	OK	2.05165	8.47433	2.04631	3.38627	5e-05	0.00339559	yes
gene:BRADI1G09250	1:6632529-6633984	wt minus	wt plus	NOTEST	0	0	0	0	1	1	no
gene:BRADI1G09260	1:6635135-6638641	wt minus	wt plus	NOTEST	0	0	0	0	1	1	no
gene:BRADI1G09270	1:6645095-6648504	wt minus	wt plus	NOTEST	0.0121897	0	#NAME?	0	1	1	no
gene:BRADI1G09280	1:6665487-6666023	wt minus	wt plus	NOTEST	0	0	0	0	1	1	no
gene:BRADI1G09290	1:6666939-6673068	wt minus	wt plus	OK	1.48457	1.4619	-0.0221996	-0.022677	0.95715	0.99608	no
gene:BRADI1G09300	1:6675453-6679951	wt minus	wt plus	OK	2701.37	2245.51	-0.26665	-0.6684	0.337	0.854662	no
gene:BRADI1G09310	1:6681691-6700747	wt minus	wt plus	OK	2.52047	2.66156	0.0785803	0.198007	0.78415	0.98551	no
gene:BRADI1G09320	1:6704133-6707695	wt minus	wt plus	OK	1.72033	1.79735	0.0631853	0.100257	0.88965	0.993667	no
gene:BRADI1G09327	1:6708044-6711675	wt minus	wt plus	OK	10.2799	14.4762	0.493855	1.1927	0.09025	0.527237	no
gene:BRADI1G09340	1:6712614-6723817	wt minus	wt plus	OK	5.63207	4.44217	-0.342403	-0.754594	0.2845	0.815994	no
gene:BRADI1G09350	1:6726190-6730774	wt minus	wt plus	OK	2.12432	3.7477	0.819007	1.45112	0.0437	0.372643	no
gene:BRADI1G09357	1:6736290-6739409	wt minus	wt plus	OK	10.683	8.80878	-0.278309	-0.693084	0.32055	0.844324	no
gene:BRADI1G09370	1:6739852-6743954	wt minus	wt plus	OK	4.45879	4.76465	0.0957169	0.187477	0.79055	0.985849	no
gene:BRADI1G09380	1:6744329-6747389	wt minus	wt plus	OK	40.2166	40.8272	0.0217409	0.0521602	0.93845	0.995641	no
gene:BRADI1G09390	1:6750147-6757948	wt minus	wt plus	OK	3.49619	3.63088	0.0545364	0.120949	0.8629	0.992065	no
gene:BRADI1G09400	1:6759604-6764043	wt minus	wt plus	OK	143.174	110.906	-0.368424	-0.918904	0.17705	0.699162	no
gene:BRADI1G09410	1:6765209-6766354	wt minus	wt plus	OK	111.536	72.6276	-0.618921	-1.49578	0.0342	0.32792	no
gene:BRADI1G09420	1:6771872-6774384	wt minus	wt plus	OK	112.31	111.96	-0.00450225	-0.00774092	0.99115	0.997735	no
gene:BRADI1G09430	1:6771872-6774384	wt minus	wt plus	OK	302.798	183.42	-0.723201	-1.16184	0.0942	0.537922	no
gene:BRADI1G09440	1:6779833-6781299	wt minus	wt plus	NOTEST	0.319511	0.550999	0.786181	0	1	1	no
gene:BRADI1G09450	1:6784460-6789101	wt minus	wt plus	OK	29.7328	23.6353	-0.331108	-0.80217	0.25455	0.788909	no
gene:BRADI1G09460	1:6793542-6797135	wt minus	wt plus	OK	49.1561	64.4016	0.389726	0.895882	0.20285	0.733975	no
gene:BRADI1G09470	1:6797691-6799229	wt minus	wt plus	NOTEST	0.543259	0.374611	-0.536247	0	1	1	no
gene:BRADI1G09480	1:6800109-6801748	wt minus	wt plus	NOTEST	0	0	0	0	1	1	no
gene:BRADI1G09487	1:6802940-6803672	wt minus	wt plus	OK	14.3679	7.94215	-0.855247	-1.37377	0.05525	0.418354	no
gene:BRADI1G09500	1:6808101-6810031	wt minus	wt plus	NOTEST	0	0	0	0	1	1	no
gene:BRADI1G09507	1:6816148-6819774	wt minus	wt plus	OK	25.475	23.6357	-0.108113	-0.268111	0.70255	0.976857	no
gene:BRADI1G09520	1:6822613-6824095	wt minus	wt plus	NOTEST	0.0525473	0.131986	1.32869	0	1	1	no
gene:BRADI1G09530	1:6826241-6832668	wt minus	wt plus	OK	5.78664	4.98027	-0.216501	-0.499397	0.46985	0.925069	no
gene:BRADI1G09537	1:6836494-6841063	wt minus	wt plus	OK	341.627	263.001	-0.377354	-0.931513	0.18505	0.710109	no
gene:BRADI1G09550	1:6841590-6845854	wt minus	wt plus	OK	29.6203	27.6287	-0.100421	-0.243848	0.721	0.978597	no
gene:BRADI1G09560	1:6846184-6851054	wt minus	wt plus	OK	5.13841	4.74257	-0.115652	-0.226666	0.74465	0.981696	no
gene:BRADI1G09570	1:6852707-6853298	wt minus	wt plus	OK	0.798644	1.50628	0.915365	0.760743	0.2805	0.812013	no
gene:BRADI1G09577	1:6854195-6855052	wt minus	wt plus	OK	5.29139	3.1068	-0.768219	-1.19114	0.0921	0.53239	no
gene:BRADI1G09590	1:6858510-6859971	wt minus	wt plus	NOTEST	0	0	0	0	1	1	no
gene:BRADI1G09600	1:6864157-6864759	wt minus	wt plus	OK	0.76419	0.266667	-1.51889	-0.927096	0.36185	0.871112	no
gene:BRADI1G09615	1:6888352-6898640	wt minus	wt plus	OK	27.392	26.7573	-0.0338195	-0.0836987	0.90585	0.993928	no
gene:BRADI1G09630	1:6904692-6907189	wt minus	wt plus	OK	17.0626	14.5763	-0.22722	-0.446118	0.52305	0.94168	no
gene:BRADI1G09637	1:6913612-6914651	wt minus	wt plus	NOTEST	0.365899	0.176115	-1.05493	0	1	1	no
gene:BRADI1G09650	1:6915644-6917954	wt minus	wt plus	OK	5.69044	4.31592	-0.398874	-0.872913	0.20865	0.741463	no
gene:BRADI1G09660	1:6922208-6926582	wt minus	wt plus	OK	21.6082	21.3251	-0.0190299	-0.047537	0.9467	0.995851	no
gene:BRADI1G09670	1:6929243-6932188	wt minus	wt plus	NOTEST	0	0	0	0	1	1	no
gene:BRADI1G09680	1:6940793-6944721	wt minus	wt plus	OK	3.58544	4.94325	0.46331	0.933919	0.18075	0.703751	no
gene:BRADI1G09690	1:6948668-6949904	wt minus	wt plus	NOTEST	0	0	0	0	1	1	no
gene:BRADI1G09700	1:6959779-6961125	wt minus	wt plus	NOTEST	0	0	0	0	1	1	no
gene:BRADI1G09710	1:6964954-6968439	wt minus	wt plus	OK	515.416	417.735	-0.303149	-0.753731	0.2888	0.82008	no
gene:BRADI1G09720	1:6969712-6971037	wt minus	wt plus	NOTEST	0	0	0	0	1	1	no
gene:BRADI1G09730	1:6974637-6978563	wt minus	wt plus	OK	152.188	204.14	0.423704	1.0524	0.13705	0.63128	no
gene:BRADI1G09737	1:6978852-6982866	wt minus	wt plus	OK	18.9756	20.0822	0.0817679	0.196713	0.78035	0.98551	no
gene:BRADI1G09750	1:6983373-6993418	wt minus	wt plus	OK	24.4513	25.4103	0.0555032	0.140544	0.8408	0.990309	no
gene:BRADI1G09760	1:6996230-6997657	wt minus	wt plus	OK	258.088	198.995	-0.375133	-0.925571	0.18605	0.711654	no
gene:BRADI1G09770	1:6997779-7000495	wt minus	wt plus	OK	1.06823	1.54046	0.528147	0.728893	0.30805	0.835925	no
gene:BRADI1G09780	1:7044723-7046390	wt minus	wt plus	OK	1.60849	3.25671	1.01771	1.30849	0.06675	0.45901	no
gene:BRADI1G09790	1:7047229-7048656	wt minus	wt plus	OK	416.213	382.803	-0.12072	-0.298591	0.67085	0.973113	no
gene:BRADI1G09800	1:7048762-7051076	wt minus	wt plus	OK	13.9045	19.7994	0.509901	1.2411	0.0754	0.485632	no
gene:BRADI1G09810	1:7058364-7074716	wt minus	wt plus	OK	4.03449	4.21621	0.0635598	0.14681	0.8339	0.989698	no
gene:BRADI1G09820	1:7083574-7086925	wt minus	wt plus	NOTEST	0	0	0	0	1	1	no
gene:BRADI1G09830	1:7089439-7090108	wt minus	wt plus	NOTEST	0.235166	0.0599601	-1.9716	0	1	1	no
gene:BRADI1G09840	1:7093676-7095102	wt minus	wt plus	OK	27.348	19.6129	-0.479634	-1.1867	0.09085	0.528675	no
gene:BRADI1G09847	1:7096178-7101311	wt minus	wt plus	OK	7.06372	6.71919	-0.0721417	-0.153024	0.83105	0.989542	no
gene:BRADI1G09860	1:7101841-7103948	wt minus	wt plus	NOTEST	0.0740136	0.228977	1.62934	0	1	1	no
gene:BRADI1G09870	1:7106901-7110502	wt minus	wt plus	OK	2.78699	2.40126	-0.214917	-0.337864	0.63195	0.967642	no
gene:BRADI1G09877	1:7111636-7114461	wt minus	wt plus	NOTEST	0	0	0	0	1	1	no
gene:BRADI1G09890	1:7117129-7117903	wt minus	wt plus	NOTEST	0	0	0	0	1	1	no
gene:BRADI1G09900	1:7121043-7123408	wt minus	wt plus	NOTEST	0.180104	0.150944	-0.254818	0	1	1	no
gene:BRADI1G09910	1:7137451-7139292	wt minus	wt plus	OK	63.1338	63.8898	0.0171715	0.0406534	0.95175	0.995851	no
gene:BRADI1G09917	1:7139876-7142197	wt minus	wt plus	NOTEST	0.225273	0.529974	1.23425	0	1	1	no
gene:BRADI1G09930	1:7142533-7145216	wt minus	wt plus	OK	26.7771	31.6175	0.239721	0.591673	0.40105	0.894039	no
gene:BRADI1G09940	1:7145717-7148789	wt minus	wt plus	OK	177.879	102.869	-0.790079	-1.93615	0.0056	0.114519	no
gene:BRADI1G09950	1:7149095-7151038	wt minus	wt plus	OK	1.25993	1.27293	0.0148081	0.0218117	0.9819	0.997094	no
gene:BRADI1G09960	1:7157948-7161751	wt minus	wt plus	OK	0.297414	0.583659	0.972654	0.974221	0.1584	0.669969	no
gene:BRADI1G09970	1:7161978-7170916	wt minus	wt plus	OK	1.9355	1.25542	-0.624541	-1.0097	0.13805	0.633438	no
gene:BRADI1G09980	1:7171277-7173524	wt minus	wt plus	OK	1.7677	1.24168	-0.509583	-0.626603	0.37345	0.878721	no
gene:BRADI1G09990	1:7173753-7177132	wt minus	wt plus	OK	1.00514	1.29958	0.370653	0.61928	0.38155	0.883035	no
gene:BRADI1G10000	1:7177336-7181860	wt minus	wt plus	OK	12.2153	11.9107	-0.0364347	-0.0857555	0.90045	0.99378	no
gene:BRADI1G10007	1:7182893-7190169	wt minus	wt plus	OK	5.53468	5.07181	-0.126	-0.27342	0.69605	0.975622	no
gene:BRADI1G10017	1:7192888-7194967	wt minus	wt plus	NOTEST	0.02454	0	#NAME?	0	1	1	no
gene:BRADI1G10030	1:7209810-7212045	wt minus	wt plus	NOTEST	0	0	0	0	1	1	no
gene:BRADI1G10040	1:7223280-7225688	wt minus	wt plus	OK	6.15894	7.58956	0.301334	0.597004	0.3888	0.887139	no
gene:BRADI1G10047	1:7238507-7245458	wt minus	wt plus	NOTEST	0.0265584	0	#NAME?	0	1	1	no
gene:BRADI1G10060	1:7246755-7249431	wt minus	wt plus	NOTEST	0	0	0	0	1	1	no
gene:BRADI1G10070	1:7252896-7257993	wt minus	wt plus	OK	7.16274	10.4452	0.544258	1.22522	0.0805	0.499982	no
gene:BRADI1G10080	1:7258944-7259763	wt minus	wt plus	OK	4.75022	6.27392	0.401375	0.602283	0.38915	0.887512	no
gene:BRADI1G10090	1:7262045-7265857	wt minus	wt plus	OK	3.66287	4.01975	0.134132	0.267949	0.70715	0.977552	no
gene:BRADI1G10100	1:7274266-7276340	wt minus	wt plus	NOTEST	0.0400179	0	#NAME?	0	1	1	no
gene:BRADI1G10110	1:7285955-7290974	wt minus	wt plus	OK	42.1363	45.0176	0.0954245	0.222309	0.73595	0.980681	no
gene:BRADI1G10120	1:7295025-7297025	wt minus	wt plus	OK	7.62303	6.94477	-0.134438	-0.304209	0.65735	0.971248	no
gene:BRADI1G10130	1:7302105-7305687	wt minus	wt plus	NOTEST	0	0	0	0	1	1	no
gene:BRADI1G10140	1:7306922-7313341	wt minus	wt plus	OK	10.3629	8.48008	-0.289285	-0.647483	0.3546	0.866733	no
gene:BRADI1G10150	1:7318603-7321715	wt minus	wt plus	OK	98.1371	160.645	0.711009	1.71297	0.01385	0.197495	no
gene:BRADI1G10160	1:7325355-7326265	wt minus	wt plus	NOTEST	0	0	0	0	1	1	no
gene:BRADI1G10170	1:7331028-7333106	wt minus	wt plus	OK	2.0287	2.24114	0.143681	0.25088	0.72515	0.979132	no
gene:BRADI1G10180	1:7348241-7352874	wt minus	wt plus	NOTEST	0.289284	0.275441	-0.0707446	0	1	1	no
gene:BRADI1G10190	1:7353158-7357522	wt minus	wt plus	OK	1.70936	1.14767	-0.574755	-0.790497	0.2658	0.799348	no
gene:BRADI1G10200	1:7361043-7361343	wt minus	wt plus	NOTEST	0	0	0	0	1	1	no
gene:BRADI1G10210	1:7363418-7375025	wt minus	wt plus	OK	6.91888	7.13221	0.0438104	0.109511	0.87525	0.992539	no
gene:BRADI1G10220	1:7376976-7379586	wt minus	wt plus	OK	6.47082	5.28899	-0.290955	-0.53464	0.4524	0.918732	no
gene:BRADI1G10230	1:7379908-7381430	wt minus	wt plus	NOTEST	0	0	0	0	1	1	no
gene:BRADI1G10240	1:7383166-7384965	wt minus	wt plus	NOTEST	0.137757	0.103332	-0.414847	0	1	1	no
gene:BRADI1G10250	1:7400467-7400844	wt minus	wt plus	OK	14.8564	12.4643	-0.253283	-0.236963	0.74545	0.981804	no
gene:BRADI1G10260	1:7411316-7415752	wt minus	wt plus	OK	1.23192	1.29253	0.0692939	0.118801	0.86405	0.992119	no
gene:BRADI1G10270	1:7416415-7419008	wt minus	wt plus	OK	4.10324	2.61656	-0.649092	-1.06398	0.14185	0.640221	no
gene:BRADI1G10280	1:7423974-7425578	wt minus	wt plus	NOTEST	0.0468638	0	#NAME?	0	1	1	no
gene:BRADI1G10290	1:7429447-7430624	wt minus	wt plus	OK	1.05674	1.40138	0.40723	0.498443	0.4898	0.930773	no
gene:BRADI1G10300	1:7431734-7436070	wt minus	wt plus	OK	3.39454	3.57852	0.0761459	0.143252	0.83525	0.989843	no
gene:BRADI1G10310	1:7437765-7438687	wt minus	wt plus	NOTEST	0	0.240286	inf	0	1	1	no
gene:BRADI1G10320	1:7440325-7441414	wt minus	wt plus	NOTEST	0	0	0	0	1	1	no
gene:BRADI1G10330	1:7445168-7447109	wt minus	wt plus	OK	0.528502	0.58663	0.150544	0.176773	0.8062	0.987598	no
gene:BRADI1G10340	1:7454794-7460521	wt minus	wt plus	OK	36.1559	30.4548	-0.247561	-0.620809	0.3742	0.879033	no
gene:BRADI1G10347	1:7460704-7462782	wt minus	wt plus	OK	6.76049	9.00718	0.413947	0.869529	0.2215	0.755352	no
gene:BRADI1G10360	1:7472037-7479036	wt minus	wt plus	OK	5.47907	4.41508	-0.31149	-0.718716	0.3068	0.834569	no
gene:BRADI1G10370	1:7480770-7486827	wt minus	wt plus	OK	5.1005	5.74849	0.172544	0.409893	0.57055	0.954624	no
gene:BRADI1G10380	1:7489711-7490734	wt minus	wt plus	NOTEST	0	0	0	0	1	1	no
gene:BRADI1G10390	1:7491214-7491943	wt minus	wt plus	NOTEST	0	0	0	0	1	1	no
gene:BRADI1G10400	1:7497780-7498515	wt minus	wt plus	NOTEST	0.0702082	0.103116	0.554554	0	1	1	no
gene:BRADI1G10410	1:7502933-7505859	wt minus	wt plus	OK	1.64897	2.48432	0.591287	0.826188	0.24765	0.781909	no
gene:BRADI1G10420	1:7507647-7508253	wt minus	wt plus	OK	6.38534	6.18673	-0.0455875	-0.0689012	0.91995	0.994179	no
gene:BRADI1G10430	1:7512378-7513667	wt minus	wt plus	OK	0.622924	1.02602	0.719932	0.802124	0.26635	0.799609	no
gene:BRADI1G10440	1:7515023-7536686	wt minus	wt plus	OK	0.955997	1.51927	0.668302	0.314712	0.6596	0.9719	no
gene:BRADI1G10447	1:7515023-7536686	wt minus	wt plus	OK	6.28056	6.18118	-0.0230107	-0.0567769	0.93445	0.995099	no
gene:BRADI1G10460	1:7543820-7544635	wt minus	wt plus	NOTEST	0	0	0	0	1	1	no
gene:BRADI1G10470	1:7547781-7549349	wt minus	wt plus	OK	4.14179	6.3855	0.624544	1.09213	0.121	0.599087	no
gene:BRADI1G10480	1:7566648-7572836	wt minus	wt plus	OK	189.218	97.5346	-0.956061	-2.36969	0.00095	0.034543	yes
gene:BRADI1G10490	1:7578228-7582060	wt minus	wt plus	OK	15.0471	17.2804	0.199657	0.498518	0.4682	0.924761	no
gene:BRADI1G10500	1:7582945-7584317	wt minus	wt plus	NOTEST	0	0	0	0	1	1	no
gene:BRADI1G10510	1:7587168-7595526	wt minus	wt plus	NOTEST	0	0	0	0	1	1	no
gene:BRADI1G10520	1:7608173-7615403	wt minus	wt plus	NOTEST	0.131142	0.023884	-2.45702	0	1	1	no
gene:BRADI1G10530	1:7619236-7626251	wt minus	wt plus	OK	12.3957	12.3863	-0.00109211	-0.00275939	0.99625	0.998175	no
gene:BRADI1G10540	1:7630590-7632936	wt minus	wt plus	OK	55.3254	38.1873	-0.53485	-1.31595	0.0649	0.452096	no
gene:BRADI1G10550	1:7637715-7648543	wt minus	wt plus	OK	17.1024	13.2851	-0.364389	-0.909419	0.1936	0.72132	no
gene:BRADI1G10560	1:7654860-7658924	wt minus	wt plus	OK	0.776656	0.970409	0.321317	0.429323	0.54165	0.94736	no
gene:BRADI1G10567	1:7660957-7663779	wt minus	wt plus	NOTEST	0	0	0	0	1	1	no
gene:BRADI1G10580	1:7664013-7664614	wt minus	wt plus	OK	0.778873	16.9596	4.44457	4.41578	0.0011	0.0383132	yes
gene:BRADI1G10590	1:7666967-7670973	wt minus	wt plus	OK	8.42881	6.77006	-0.31616	-0.629058	0.3702	0.876754	no
gene:BRADI1G10600	1:7672575-7674201	wt minus	wt plus	OK	1.46248	1.22023	-0.261263	-0.368007	0.6062	0.962043	no
gene:BRADI1G10610	1:7680620-7681531	wt minus	wt plus	NOTEST	0.0487783	0.112598	1.20687	0	1	1	no
gene:BRADI1G10620	1:7688552-7689236	wt minus	wt plus	NOTEST	0.0789633	0	#NAME?	0	1	1	no
gene:BRADI1G10630	1:7691712-7694435	wt minus	wt plus	OK	14.5951	18.2949	0.325957	0.796132	0.2563	0.790522	no
gene:BRADI1G10640	1:7702866-7705594	wt minus	wt plus	OK	250.109	218.095	-0.197605	-0.489856	0.49045	0.930853	no
gene:BRADI1G10650	1:7711433-7713947	wt minus	wt plus	OK	0.459282	1.37372	1.58063	1.99956	0.00885	0.15193	no
gene:BRADI1G10660	1:7715814-7722216	wt minus	wt plus	OK	72.0968	76.1007	0.0779751	0.19173	0.78185	0.98551	no
gene:BRADI1G10670	1:7729434-7731169	wt minus	wt plus	NOTEST	0.05716	0.0508881	-0.167678	0	1	1	no
gene:BRADI1G10680	1:7732808-7735854	wt minus	wt plus	NOTEST	0.355009	0.132138	-1.42581	0	1	1	no
gene:BRADI1G10690	1:7736499-7741259	wt minus	wt plus	NOTEST	0.351671	0.120939	-1.53994	0	1	1	no
gene:BRADI1G10697	1:7745082-7755132	wt minus	wt plus	OK	8.49993	9.47314	0.15639	0.390429	0.5726	0.954925	no
gene:BRADI1G10710	1:7755480-7761701	wt minus	wt plus	OK	4.88508	5.082	0.0570136	0.12494	0.85535	0.991417	no
gene:BRADI1G10720	1:7769994-7774262	wt minus	wt plus	OK	28.7412	27.8846	-0.0436511	-0.109396	0.87625	0.992682	no
gene:BRADI1G10730	1:7777863-7778292	wt minus	wt plus	NOTEST	0	0	0	0	1	1	no
gene:BRADI1G10740	1:7780582-7781180	wt minus	wt plus	NOTEST	0	0	0	0	1	1	no
gene:BRADI1G10750	1:7799174-7801791	wt minus	wt plus	NOTEST	0	0	0	0	1	1	no
gene:BRADI1G10760	1:7803370-7807138	wt minus	wt plus	OK	3.92524	4.20016	0.0976634	0.18372	0.796	0.986617	no
gene:BRADI1G10770	1:7809374-7810400	wt minus	wt plus	NOTEST	0	0	0	0	1	1	no
gene:BRADI1G10780	1:7812791-7816966	wt minus	wt plus	OK	17.3452	22.092	0.348989	0.86487	0.22115	0.754775	no
gene:BRADI1G10790	1:7835643-7836642	wt minus	wt plus	NOTEST	0	0	0	0	1	1	no
gene:BRADI1G10800	1:7865286-7866321	wt minus	wt plus	NOTEST	0	0	0	0	1	1	no
gene:BRADI1G10810	1:7866788-7871384	wt minus	wt plus	OK	41.621	39.7162	-0.0675856	-0.169515	0.81135	0.987962	no
gene:BRADI1G10820	1:7871836-7873360	wt minus	wt plus	NOTEST	0	0	0	0	1	1	no
gene:BRADI1G10830	1:7875784-7876973	wt minus	wt plus	NOTEST	0	0	0	0	1	1	no
gene:BRADI1G10840	1:7880557-7882228	wt minus	wt plus	OK	10.6183	7.28005	-0.544536	-1.2395	0.07805	0.493398	no
gene:BRADI1G10850	1:7891872-7893240	wt minus	wt plus	NOTEST	0	0.0439917	inf	0	1	1	no
gene:BRADI1G10860	1:7894243-7895650	wt minus	wt plus	OK	1.34867	1.49585	0.149431	0.211034	0.75385	0.982974	no
gene:BRADI1G10870	1:7902071-7908082	wt minus	wt plus	OK	2.78778	3.2538	0.223007	0.408885	0.56385	0.952753	no
gene:BRADI1G10880	1:7919250-7920564	wt minus	wt plus	NOTEST	0	0	0	0	1	1	no
gene:BRADI1G10890	1:7921549-7925305	wt minus	wt plus	NOTEST	0	0	0	0	1	1	no
gene:BRADI1G10900	1:7931947-7933410	wt minus	wt plus	NOTEST	0	0	0	0	1	1	no
gene:BRADI1G10910	1:7933821-7934493	wt minus	wt plus	NOTEST	0	0	0	0	1	1	no
gene:BRADI1G10917	1:7934861-7942008	wt minus	wt plus	NOTEST	0	0.0717333	inf	0	1	1	no
gene:BRADI1G10930	1:7942150-7946211	wt minus	wt plus	OK	2.52289	1.88439	-0.420978	-0.687311	0.3334	0.853219	no
gene:BRADI1G10940	1:7947701-7952770	wt minus	wt plus	OK	2.12731	3.64327	0.776202	1.47009	0.04085	0.359994	no
gene:BRADI1G10950	1:7955078-7960066	wt minus	wt plus	OK	13.8964	13.4602	-0.0460095	-0.113021	0.87235	0.992197	no
gene:BRADI1G10960	1:7963747-7970077	wt minus	wt plus	OK	81.8168	93.4078	0.191146	0.474404	0.4971	0.933089	no
gene:BRADI1G10970	1:7973278-7979810	wt minus	wt plus	OK	11.9687	12.6446	0.0792568	0.196463	0.7805	0.98551	no
gene:BRADI1G10980	1:7993572-7997049	wt minus	wt plus	OK	3.93663	4.0076	0.0257774	0.0440272	0.94905	0.995851	no
gene:BRADI1G10990	1:7997676-7999472	wt minus	wt plus	OK	638.314	562.879	-0.181441	-0.432198	0.5338	0.944956	no
gene:BRADI1G11000	1:7999746-8002411	wt minus	wt plus	OK	230.768	160.927	-0.520034	-1.2843	0.0621	0.443106	no
gene:BRADI1G11010	1:8002528-8007898	wt minus	wt plus	OK	5.25368	5.49579	0.0649988	0.143789	0.8396	0.990252	no
gene:BRADI1G11020	1:8009787-8015003	wt minus	wt plus	OK	3.73559	3.868	0.0502518	0.110469	0.87175	0.992197	no
gene:BRADI1G11027	1:8029294-8038797	wt minus	wt plus	OK	2.77011	3.03114	0.12992	0.262338	0.70845	0.977552	no
gene:BRADI1G11040	1:8047885-8052222	wt minus	wt plus	OK	5.03176	5.25065	0.0614333	0.141777	0.84075	0.990309	no
gene:BRADI1G11050	1:8084475-8086198	wt minus	wt plus	OK	4.24104	7.81067	0.881028	1.79812	0.0135	0.194583	no
gene:BRADI1G11060	1:8129287-8130445	wt minus	wt plus	NOTEST	0.0365741	0.0271627	-0.429192	0	1	1	no
gene:BRADI1G11070	1:8149831-8164731	wt minus	wt plus	OK	15.577	17.0658	0.131688	0.325334	0.64285	0.96896	no
gene:BRADI1G11080	1:8168242-8171632	wt minus	wt plus	OK	20.3343	26.8814	0.402696	1.00298	0.15685	0.667361	no
gene:BRADI1G11090	1:8185614-8188209	wt minus	wt plus	OK	53.9976	48.3307	-0.159957	-0.399544	0.57225	0.954771	no
gene:BRADI1G11100	1:8201692-8203891	wt minus	wt plus	OK	0.217647	0.794229	1.86756	1.03384	0.33515	0.853753	no
gene:BRADI1G11110	1:8215079-8225462	wt minus	wt plus	OK	18.4782	16.831	-0.134708	-0.332322	0.62885	0.96704	no
gene:BRADI1G11120	1:8230611-8231478	wt minus	wt plus	OK	0.501781	1.71561	1.77359	1.47512	0.18615	0.711819	no
gene:BRADI1G11130	1:8231936-8235511	wt minus	wt plus	OK	20.7213	20.0497	-0.0475318	-0.117212	0.86715	0.992197	no
gene:BRADI1G11140	1:8235910-8237062	wt minus	wt plus	OK	0.51554	0.576136	0.160326	0.155662	0.84075	0.990309	no
gene:BRADI1G11150	1:8241405-8247639	wt minus	wt plus	OK	144.228	136.505	-0.0794025	-0.196445	0.78025	0.98551	no
gene:BRADI1G11160	1:8248154-8249418	wt minus	wt plus	OK	466.167	270.842	-0.783397	-1.9186	0.0069	0.129783	no
gene:BRADI1G11170	1:8249555-8250601	wt minus	wt plus	OK	0.893714	0.132132	-2.75783	-1.38078	0.25195	0.786942	no
gene:BRADI1G11180	1:8253008-8255793	wt minus	wt plus	OK	6.50714	6.12356	-0.0876518	-0.203792	0.7732	0.984908	no
gene:BRADI1G11187	1:8260513-8264644	wt minus	wt plus	OK	2.25286	2.26303	0.00649288	0.0131532	0.98275	0.997094	no
gene:BRADI1G11200	1:8272243-8274453	wt minus	wt plus	OK	3.13102	3.60411	0.203007	0.413153	0.5554	0.950419	no
gene:BRADI1G11210	1:8276373-8282685	wt minus	wt plus	OK	3.90833	2.1366	-0.871238	-1.52397	0.0324	0.319317	no
gene:BRADI1G11220	1:8282693-8284547	wt minus	wt plus	OK	35.7923	35.1752	-0.0250907	-0.0616137	0.92985	0.994849	no
gene:BRADI1G11230	1:8289657-8290401	wt minus	wt plus	NOTEST	0	0.0616342	inf	0	1	1	no
gene:BRADI1G11240	1:8294193-8295596	wt minus	wt plus	OK	12.2765	20.6452	0.749901	1.5791	0.024	0.27079	no
gene:BRADI1G11250	1:8305108-8306744	wt minus	wt plus	OK	7.08919	6.15029	-0.204965	-0.433612	0.5365	0.945487	no
gene:BRADI1G11260	1:8306772-8309479	wt minus	wt plus	NOTEST	0.0382659	0.0295061	-0.375047	0	1	1	no
gene:BRADI1G11270	1:8312452-8314464	wt minus	wt plus	OK	223.862	176.711	-0.341213	-0.860152	0.2158	0.750174	no
gene:BRADI1G11280	1:8332410-8333953	wt minus	wt plus	OK	16.0506	19.6365	0.290909	0.639519	0.3675	0.875205	no
gene:BRADI1G11290	1:8339784-8341457	wt minus	wt plus	OK	148.805	134.156	-0.149512	-0.375983	0.5954	0.960159	no
gene:BRADI1G11300	1:8343500-8352489	wt minus	wt plus	OK	6.83869	8.08709	0.241902	0.578855	0.4038	0.896058	no
gene:BRADI1G11310	1:8356243-8358332	wt minus	wt plus	OK	547.472	589.508	0.106726	0.264313	0.70575	0.977417	no
gene:BRADI1G11317	1:8360690-8378118	wt minus	wt plus	OK	6.40809	6.08163	-0.075436	-0.188705	0.78245	0.98551	no
gene:BRADI1G11330	1:8379190-8381740	wt minus	wt plus	NOTEST	0	0	0	0	1	1	no
gene:BRADI1G11340	1:8383411-8389610	wt minus	wt plus	OK	8.36369	7.69623	-0.119986	-0.26788	0.70115	0.976542	no
gene:BRADI1G11350	1:8411538-8412885	wt minus	wt plus	OK	13.4764	15.5675	0.208107	0.481132	0.496	0.932633	no
gene:BRADI1G11365	1:8427382-8435041	wt minus	wt plus	OK	23.793	21.5335	-0.143954	-0.280574	0.68945	0.975096	no
gene:BRADI1G11380	1:8436385-8447707	wt minus	wt plus	OK	8.38037	8.94432	0.0939564	0.235663	0.7337	0.980186	no
gene:BRADI1G11390	1:8454046-8455951	wt minus	wt plus	NOTEST	0.108676	0	#NAME?	0	1	1	no
gene:BRADI1G11397	1:8456669-8460205	wt minus	wt plus	OK	1.87725	1.71932	-0.126779	-0.200457	0.778	0.985491	no
gene:BRADI1G11410	1:8461332-8465761	wt minus	wt plus	OK	22.0454	20.8969	-0.0771883	-0.18013	0.79605	0.986617	no
gene:BRADI1G11420	1:8477905-8480529	wt minus	wt plus	NOTEST	0	0	0	0	1	1	no
gene:BRADI1G11430	1:8486873-8490027	wt minus	wt plus	OK	0.672357	0.615038	-0.128552	-0.176606	0.80175	0.987077	no
gene:BRADI1G11440	1:8518286-8528476	wt minus	wt plus	OK	102.804	86.8494	-0.243306	-0.596753	0.38305	0.884176	no
gene:BRADI1G11450	1:8518286-8528476	wt minus	wt plus	NOTEST	0	0	0	0	1	1	no
gene:BRADI1G11460	1:8532019-8533617	wt minus	wt plus	NOTEST	0	0	0	0	1	1	no
gene:BRADI1G11467	1:8535481-8537240	wt minus	wt plus	OK	9.53344	8.76177	-0.121775	-0.221975	0.7514	0.982766	no
gene:BRADI1G11480	1:8538646-8540953	wt minus	wt plus	NOTEST	0.125496	0.0881135	-0.510205	0	1	1	no
gene:BRADI1G11490	1:8546917-8553018	wt minus	wt plus	OK	73.0166	89.3585	0.29138	0.720237	0.30515	0.833569	no
gene:BRADI1G11500	1:8558427-8564430	wt minus	wt plus	OK	17.074	20.0284	0.230252	0.576452	0.41335	0.901758	no
gene:BRADI1G11510	1:8566028-8566736	wt minus	wt plus	OK	37.2669	28.6359	-0.38007	-0.834784	0.23515	0.769965	no
gene:BRADI1G11520	1:8567126-8571786	wt minus	wt plus	OK	41.1693	33.7944	-0.284784	-0.712572	0.30795	0.835812	no
gene:BRADI1G11525	1:8573764-8574808	wt minus	wt plus	NOTEST	0	0	0	0	1	1	no
gene:BRADI1G11530	1:8577639-8583181	wt minus	wt plus	OK	9.80817	9.79195	-0.00238818	-0.00585162	0.9915	0.997735	no
gene:BRADI1G11540	1:8589030-8593067	wt minus	wt plus	OK	8.99373	9.9628	0.147631	0.362016	0.605	0.961804	no
gene:BRADI1G11550	1:8593934-8596488	wt minus	wt plus	OK	20.1644	25.0835	0.314927	0.7637	0.28285	0.814201	no
gene:BRADI1G11557	1:8599287-8600246	wt minus	wt plus	OK	1.93895	1.3615	-0.510077	-0.628225	0.38275	0.883953	no
gene:BRADI1G11567	1:8601716-8604251	wt minus	wt plus	NOTEST	0	0	0	0	1	1	no
gene:BRADI1G11580	1:8616830-8618104	wt minus	wt plus	OK	17.9395	17.6647	-0.0222692	-0.053479	0.9399	0.995706	no
gene:BRADI1G11590	1:8619956-8620787	wt minus	wt plus	OK	7.95561	11.2885	0.504808	0.932792	0.1876	0.713954	no
gene:BRADI1G11600	1:8622441-8624828	wt minus	wt plus	NOTEST	0.0891103	0.0804432	-0.147621	0	1	1	no
gene:BRADI1G11610	1:8626750-8629059	wt minus	wt plus	OK	120.996	103.258	-0.228709	-0.577236	0.41265	0.901442	no
gene:BRADI1G11620	1:8631323-8634325	wt minus	wt plus	OK	3.63956	7.22073	0.988379	1.89398	0.00775	0.139531	no
gene:BRADI1G11630	1:8635594-8637211	wt minus	wt plus	NOTEST	0	0.0229957	inf	0	1	1	no
gene:BRADI1G11640	1:8637896-8648483	wt minus	wt plus	OK	3.31077	3.30721	-0.00154976	-0.00350894	0.9958	0.998053	no
gene:BRADI1G11650	1:8653686-8660305	wt minus	wt plus	NOTEST	0.0347209	0.00661849	-2.39123	0	1	1	no
gene:BRADI1G11660	1:8662021-8666491	wt minus	wt plus	OK	4.10181	3.32345	-0.303578	-0.635139	0.3591	0.869389	no
gene:BRADI1G11670	1:8667961-8673566	wt minus	wt plus	OK	22.5703	17.2813	-0.385209	-0.96814	0.16535	0.680391	no
gene:BRADI1G11680	1:8686311-8690433	wt minus	wt plus	OK	12.0207	36.1502	1.58848	3.63124	5e-05	0.00339559	yes
gene:BRADI1G11687	1:8697158-8700582	wt minus	wt plus	OK	28.8726	31.823	0.140368	0.339137	0.62955	0.96707	no
gene:BRADI1G11700	1:8702237-8705544	wt minus	wt plus	OK	28.9491	22.1223	-0.388017	-0.929852	0.18205	0.705465	no
gene:BRADI1G11710	1:8709696-8710771	wt minus	wt plus	OK	26.8809	29.2106	0.119913	0.287921	0.68145	0.974048	no
gene:BRADI1G11720	1:8711267-8715553	wt minus	wt plus	OK	69.7397	43.3468	-0.686054	-1.71829	0.0171	0.22268	no
gene:BRADI1G11730	1:8718134-8725894	wt minus	wt plus	OK	14.5001	13.871	-0.0639999	-0.157576	0.81945	0.988558	no
gene:BRADI1G11740	1:8728208-8731977	wt minus	wt plus	NOTEST	0.0176472	0.0159154	-0.149018	0	1	1	no
gene:BRADI1G11750	1:8735002-8735889	wt minus	wt plus	OK	0.45609	1.27425	1.48225	1.38856	0.1144	0.584985	no
gene:BRADI1G11760	1:8748952-8751793	wt minus	wt plus	OK	1.98236	1.78129	-0.154296	-0.290559	0.67405	0.973916	no
gene:BRADI1G11770	1:8757888-8760822	wt minus	wt plus	OK	45.2261	63.8343	0.497176	1.25017	0.0774	0.491742	no
gene:BRADI1G11780	1:8765202-8770153	wt minus	wt plus	OK	2.73133	2.38277	-0.196968	-0.357801	0.60885	0.962656	no
gene:BRADI1G11790	1:8775484-8777010	wt minus	wt plus	NOTEST	0	0.0718587	inf	0	1	1	no
gene:BRADI1G11800	1:8782278-8786402	wt minus	wt plus	OK	107.495	115.513	0.10379	0.257998	0.7102	0.977552	no
gene:BRADI1G11810	1:8791658-8795795	wt minus	wt plus	OK	5.04241	6.64496	0.398148	0.770818	0.2795	0.811112	no
gene:BRADI1G11817	1:8797374-8805984	wt minus	wt plus	OK	12.3831	12.6993	0.0363682	0.0918315	0.8988	0.993768	no
gene:BRADI1G11830	1:8806296-8808941	wt minus	wt plus	OK	44.8948	45.0094	0.00367927	0.00927837	0.98985	0.997544	no
gene:BRADI1G11837	1:8809689-8813352	wt minus	wt plus	OK	90.0886	68.9919	-0.384918	-0.965469	0.17235	0.691126	no
gene:BRADI1G11850	1:8820339-8821956	wt minus	wt plus	OK	0.795623	1.25465	0.657128	0.828098	0.23875	0.773893	no
gene:BRADI1G11860	1:8822611-8823529	wt minus	wt plus	NOTEST	0	0	0	0	1	1	no
gene:BRADI1G11870	1:8829866-8831369	wt minus	wt plus	NOTEST	0	0	0	0	1	1	no
gene:BRADI1G11876	1:8832656-8837358	wt minus	wt plus	NOTEST	0.114413	0.160913	0.492038	0	1	1	no
gene:BRADI1G11882	1:8838351-8841101	wt minus	wt plus	OK	9.67718	8.45141	-0.195394	-0.369527	0.5929	0.959774	no
gene:BRADI1G11890	1:8841507-8842001	wt minus	wt plus	OK	17.9742	14.5324	-0.306663	-0.371948	0.59715	0.960407	no
gene:BRADI1G11900	1:8845793-8847850	wt minus	wt plus	OK	4.08733	4.53132	0.148773	0.31245	0.6558	0.970717	no
gene:BRADI1G11910	1:8848235-8851820	wt minus	wt plus	NOTEST	0.0419137	0.0814656	0.95877	0	1	1	no
gene:BRADI1G11920	1:8858629-8859654	wt minus	wt plus	NOTEST	0.621145	0	#NAME?	0	1	1	no
gene:BRADI1G11930	1:8862559-8863478	wt minus	wt plus	NOTEST	0	0	0	0	1	1	no
gene:BRADI1G11940	1:8870215-8872300	wt minus	wt plus	NOTEST	0	0	0	0	1	1	no
gene:BRADI1G11950	1:8883039-8885913	wt minus	wt plus	OK	5.9109	8.01404	0.439153	0.800043	0.24725	0.781602	no
gene:BRADI1G11960	1:8886085-8889191	wt minus	wt plus	OK	9.17136	8.83796	-0.0534227	-0.120381	0.866	0.992174	no
gene:BRADI1G11970	1:8894971-8895985	wt minus	wt plus	NOTEST	0	0	0	0	1	1	no
gene:BRADI1G11980	1:8899664-8905152	wt minus	wt plus	OK	16.5756	19.1832	0.210786	0.524006	0.45485	0.91951	no
gene:BRADI1G11986	1:8907956-8908713	wt minus	wt plus	OK	251.948	132.531	-0.926797	-2.25928	0.0018	0.0540281	no
gene:BRADI1G11992	1:8910902-8911466	wt minus	wt plus	OK	14.673	12.0242	-0.287228	-0.48781	0.48795	0.929916	no
gene:BRADI1G12000	1:8916291-8921242	wt minus	wt plus	OK	2.80666	3.12955	0.157097	0.307087	0.6621	0.972027	no
gene:BRADI1G12010	1:8926353-8930434	wt minus	wt plus	OK	2.62458	2.79832	0.0924744	0.173436	0.80635	0.987598	no
gene:BRADI1G12020	1:8933526-8934379	wt minus	wt plus	NOTEST	0	0	0	0	1	1	no
gene:BRADI1G12030	1:8936926-8939287	wt minus	wt plus	NOTEST	0.142756	0.0983941	-0.536908	0	1	1	no
gene:BRADI1G12040	1:8940357-8947933	wt minus	wt plus	OK	1.99735	2.16322	0.115089	0.206294	0.76435	0.983675	no
gene:BRADI1G12050	1:8951228-8958807	wt minus	wt plus	OK	9.0418	10.2261	0.177573	0.44474	0.5278	0.943512	no
gene:BRADI1G12060	1:8960248-8960620	wt minus	wt plus	NOTEST	0	0	0	0	1	1	no
gene:BRADI1G12067	1:8971849-8975458	wt minus	wt plus	NOTEST	0.0193726	0.0465557	1.26494	0	1	1	no
gene:BRADI1G12080	1:8980670-8981956	wt minus	wt plus	OK	4.75886	5.9207	0.315152	0.472113	0.5002	0.934196	no
gene:BRADI1G12090	1:8983963-8985551	wt minus	wt plus	OK	0.760684	0.261176	-1.54228	-1.46184	0.0512	0.402673	no
gene:BRADI1G12100	1:8994323-8996663	wt minus	wt plus	OK	23.047	27.1871	0.238344	0.554108	0.42715	0.908	no
gene:BRADI1G12110	1:8999060-9005356	wt minus	wt plus	OK	2.80184	2.94164	0.0702484	0.125115	0.86085	0.991809	no
gene:BRADI1G12117	1:9006465-9013646	wt minus	wt plus	OK	2.13313	1.18752	-0.845027	-1.59636	0.02615	0.283297	no
gene:BRADI1G12130	1:9018583-9019682	wt minus	wt plus	OK	611.941	288.347	-1.08559	-2.62332	0.00035	0.0162805	yes
gene:BRADI1G12140	1:9041293-9060555	wt minus	wt plus	OK	36.1449	30.422	-0.248681	-0.624036	0.37555	0.879692	no
gene:BRADI1G12150	1:9069967-9073822	wt minus	wt plus	OK	1.72754	1.93642	0.164669	0.278569	0.6957	0.975622	no
gene:BRADI1G12157	1:9075577-9079887	wt minus	wt plus	OK	23.3721	18.4372	-0.342164	-0.845209	0.2286	0.763479	no
gene:BRADI1G12170	1:9082356-9085835	wt minus	wt plus	OK	4.08636	1.66989	-1.29107	-1.65558	0.0248	0.275775	no
gene:BRADI1G12180	1:9086613-9090300	wt minus	wt plus	OK	1.6732	2.49344	0.575532	1.02004	0.14475	0.645539	no
gene:BRADI1G12190	1:9098336-9103851	wt minus	wt plus	OK	15.5827	23.6215	0.600157	1.48428	0.03885	0.351433	no
gene:BRADI1G12200	1:9104046-9109615	wt minus	wt plus	OK	33.7705	32.6287	-0.0496236	-0.12435	0.8569	0.991435	no
gene:BRADI1G12210	1:9111849-9115283	wt minus	wt plus	OK	256.839	238.976	-0.103997	-0.258393	0.7138	0.977874	no
gene:BRADI1G12217	1:9117254-9119661	wt minus	wt plus	OK	7.00657	8.13419	0.21529	0.498703	0.47945	0.927307	no
gene:BRADI1G12230	1:9148874-9152573	wt minus	wt plus	OK	339.318	281.427	-0.269881	-0.666367	0.3413	0.857759	no
gene:BRADI1G12240	1:9160590-9164032	wt minus	wt plus	OK	6.98088	6.69778	-0.059726	-0.115336	0.8718	0.992197	no
gene:BRADI1G12250	1:9184211-9186088	wt minus	wt plus	OK	2.57625	2.26051	-0.188626	-0.265547	0.69925	0.976269	no
gene:BRADI1G12260	1:9186823-9189129	wt minus	wt plus	OK	82.1362	77.96	-0.0752832	-0.185102	0.7877	0.985841	no
gene:BRADI1G12267	1:9193051-9194610	wt minus	wt plus	OK	5.17997	4.42368	-0.227697	-0.458293	0.50565	0.936529	no
gene:BRADI1G12280	1:9197244-9199492	wt minus	wt plus	OK	67.9344	61.7598	-0.137473	-0.343725	0.62395	0.966089	no
gene:BRADI1G12290	1:9199518-9202652	wt minus	wt plus	OK	0.995745	0.12908	-2.94751	-2.73862	0.00655	0.126066	no
gene:BRADI1G12300	1:9204624-9211628	wt minus	wt plus	OK	88.9388	63.4056	-0.488203	-1.22018	0.08365	0.508967	no
gene:BRADI1G12310	1:9212904-9215382	wt minus	wt plus	NOTEST	0	0	0	0	1	1	no
gene:BRADI1G12320	1:9229279-9236022	wt minus	wt plus	OK	1.08304	1.93321	0.835911	1.34846	0.0604	0.436767	no
gene:BRADI1G12330	1:9239919-9244660	wt minus	wt plus	OK	29.5512	31.5319	0.0935937	0.232049	0.7451	0.981696	no
gene:BRADI1G12340	1:9246731-9258004	wt minus	wt plus	OK	4.51309	4.72942	0.0675455	0.160742	0.8163	0.98808	no
gene:BRADI1G12350	1:9258280-9261252	wt minus	wt plus	NOTEST	0	0	0	0	1	1	no
gene:BRADI1G12360	1:9267250-9268117	wt minus	wt plus	NOTEST	0	0	0	0	1	1	no
gene:BRADI1G12370	1:9270881-9272276	wt minus	wt plus	NOTEST	0	0	0	0	1	1	no
gene:BRADI1G12377	1:9278773-9281721	wt minus	wt plus	NOTEST	0	0.0283023	inf	0	1	1	no
gene:BRADI1G12390	1:9290192-9291025	wt minus	wt plus	NOTEST	0	0	0	0	1	1	no
gene:BRADI1G12397	1:9291466-9294311	wt minus	wt plus	OK	0.539169	0.686823	0.349202	0.426386	0.54475	0.947818	no
gene:BRADI1G12410	1:9300617-9303443	wt minus	wt plus	OK	0.412438	0.562118	0.446697	0.509972	0.47945	0.927307	no
gene:BRADI1G12420	1:9306056-9307795	wt minus	wt plus	NOTEST	0	0	0	0	1	1	no
gene:BRADI1G12430	1:9310310-9315955	wt minus	wt plus	NOTEST	0	0	0	0	1	1	no
gene:BRADI1G12440	1:9320011-9321964	wt minus	wt plus	NOTEST	0.392705	0.12096	-1.69892	0	1	1	no
gene:BRADI1G12450	1:9323208-9324211	wt minus	wt plus	NOTEST	0	0	0	0	1	1	no
gene:BRADI1G12460	1:9325634-9329905	wt minus	wt plus	OK	5.74026	4.06907	-0.496417	-0.97829	0.1729	0.69189	no
gene:BRADI1G12470	1:9336089-9342922	wt minus	wt plus	OK	9.98485	11.6355	0.220724	0.536394	0.4435	0.915129	no
gene:BRADI1G12480	1:9364539-9367606	wt minus	wt plus	OK	43.2465	43.131	-0.00385983	-0.00955008	0.98885	0.997482	no
gene:BRADI1G12490	1:9368857-9393117	wt minus	wt plus	OK	5.06361	5.58847	0.142288	0.357343	0.6162	0.964265	no
gene:BRADI1G12497	1:9394899-9397957	wt minus	wt plus	OK	2.76894	2.54376	-0.122374	-0.153025	0.8273	0.989104	no
gene:BRADI1G12510	1:9408141-9414181	wt minus	wt plus	OK	9.5712	12.3357	0.366069	0.90581	0.19665	0.726091	no
gene:BRADI1G12520	1:9419627-9421936	wt minus	wt plus	OK	0.585146	0.929839	0.668184	0.756176	0.2921	0.822752	no
gene:BRADI1G12530	1:9422912-9430129	wt minus	wt plus	NOTEST	0	0	0	0	1	1	no
gene:BRADI1G12540	1:9432421-9438331	wt minus	wt plus	NOTEST	0	0	0	0	1	1	no
gene:BRADI1G12550	1:9454454-9460789	wt minus	wt plus	OK	149.363	118.505	-0.333875	-0.825436	0.238	0.773074	no
gene:BRADI1G12560	1:9462753-9464025	wt minus	wt plus	NOTEST	0.032392	0	#NAME?	0	1	1	no
gene:BRADI1G12570	1:9469689-9472009	wt minus	wt plus	OK	11.5932	11.9536	0.0441719	0.0998048	0.89025	0.993667	no
gene:BRADI1G12580	1:9474473-9475130	wt minus	wt plus	OK	3.21533	3.55453	0.144691	0.191111	0.7899	0.985849	no
gene:BRADI1G12590	1:9477209-9477698	wt minus	wt plus	NOTEST	0	0	0	0	1	1	no
gene:BRADI1G12600	1:9479337-9479856	wt minus	wt plus	OK	1.4091	0.190456	-2.88725	-1.65298	0.17965	0.702035	no
gene:BRADI1G12605	1:9480558-9483059	wt minus	wt plus	NOTEST	0	0	0	0	1	1	no
gene:BRADI1G12610	1:9484189-9487240	wt minus	wt plus	NOTEST	0.273781	0.0457494	-2.5812	0	1	1	no
gene:BRADI1G12620	1:9497383-9497890	wt minus	wt plus	OK	1.34184	1.6236	0.274988	0.232726	0.74435	0.981696	no
gene:BRADI1G12630	1:9503590-9504677	wt minus	wt plus	NOTEST	0	0.0710046	inf	0	1	1	no
gene:BRADI1G12640	1:9510452-9511144	wt minus	wt plus	NOTEST	0	0.113476	inf	0	1	1	no
gene:BRADI1G12650	1:9519555-9522488	wt minus	wt plus	OK	1.5284	1.5273	-0.00103254	-0.00146412	0.99805	0.998659	no
gene:BRADI1G12660	1:9528347-9534152	wt minus	wt plus	OK	2.98801	3.13999	0.0715742	0.131039	0.8469	0.990577	no
gene:BRADI1G12670	1:9546237-9552648	wt minus	wt plus	OK	3.4472	4.02726	0.224374	0.475583	0.49735	0.933156	no
gene:BRADI1G12677	1:9561181-9562863	wt minus	wt plus	OK	1.41162	1.77399	0.329647	0.401997	0.57115	0.954624	no
gene:BRADI1G12690	1:9570278-9576625	wt minus	wt plus	OK	1.57032	0.491471	-1.67588	-1.67154	0.03305	0.322422	no
gene:BRADI1G12697	1:9578134-9580342	wt minus	wt plus	OK	3.67971	3.3486	-0.136034	-0.278027	0.6876	0.974889	no
gene:BRADI1G12710	1:9594500-9597614	wt minus	wt plus	NOTEST	0.124853	0.148626	0.251459	0	1	1	no
gene:BRADI1G12720	1:9603851-9604569	wt minus	wt plus	NOTEST	0	0	0	0	1	1	no
gene:BRADI1G12727	1:9609943-9611497	wt minus	wt plus	NOTEST	0	0	0	0	1	1	no
gene:BRADI1G12740	1:9618065-9621115	wt minus	wt plus	NOTEST	0	0	0	0	1	1	no
gene:BRADI1G12750	1:9624505-9629009	wt minus	wt plus	NOTEST	0.259859	0.18623	-0.480645	0	1	1	no
gene:BRADI1G12760	1:9631883-9633547	wt minus	wt plus	OK	0.251394	0.760655	1.59729	1.16441	0.113	0.582078	no
gene:BRADI1G12770	1:9650690-9654260	wt minus	wt plus	NOTEST	0.0573109	0	#NAME?	0	1	1	no
gene:BRADI1G12780	1:9674577-9675632	wt minus	wt plus	NOTEST	0.532201	0.539488	0.0196194	0	1	1	no
gene:BRADI1G12787	1:9678540-9679316	wt minus	wt plus	OK	555.814	535.694	-0.0531914	-0.132828	0.8519	0.991097	no
gene:BRADI1G12800	1:9684102-9686289	wt minus	wt plus	OK	6.46176	8.81815	0.44855	0.891784	0.2076	0.740255	no
gene:BRADI1G12810	1:9689775-9692896	wt minus	wt plus	OK	11.8377	8.90238	-0.411127	-0.986814	0.1646	0.678783	no
gene:BRADI1G12820	1:9696725-9704021	wt minus	wt plus	OK	8.25782	7.04949	-0.228243	-0.515018	0.459	0.921604	no
gene:BRADI1G12830	1:9704834-9705790	wt minus	wt plus	OK	1.17817	0.359375	-1.71299	-1.30599	0.0979	0.547241	no
gene:BRADI1G12837	1:9707899-9710391	wt minus	wt plus	OK	6.86317	4.09561	-0.744796	-1.3655	0.0584	0.430166	no
gene:BRADI1G12850	1:9715624-9716725	wt minus	wt plus	OK	15.8254	18.87	0.253856	0.57019	0.41275	0.901442	no
gene:BRADI1G12860	1:9750703-9753982	wt minus	wt plus	NOTEST	0.211245	0.179366	-0.236012	0	1	1	no
gene:BRADI1G12870	1:9757032-9761096	wt minus	wt plus	OK	14.6363	10.393	-0.493932	-1.22698	0.07775	0.49284	no
gene:BRADI1G12880	1:9766299-9769945	wt minus	wt plus	OK	73.3792	79.3424	0.11272	0.278116	0.6899	0.975165	no
gene:BRADI1G12890	1:9770295-9774567	wt minus	wt plus	OK	29.8415	28.1122	-0.0861233	-0.212283	0.76185	0.983596	no
gene:BRADI1G12900	1:9776594-9777739	wt minus	wt plus	NOTEST	0	0	0	0	1	1	no
gene:BRADI1G12910	1:9790085-9794868	wt minus	wt plus	OK	23.6859	29.9994	0.340906	0.841873	0.2327	0.768189	no
gene:BRADI1G12920	1:9795177-9799061	wt minus	wt plus	OK	3.17983	3.49269	0.135385	0.309362	0.6515	0.970295	no
gene:BRADI1G12930	1:9801124-9801940	wt minus	wt plus	OK	0.644529	0.326165	-0.982644	-0.71927	0.3501	0.864344	no
gene:BRADI1G12940	1:9803858-9808448	wt minus	wt plus	OK	37.1921	40.4614	0.12155	0.303164	0.66715	0.972401	no
gene:BRADI1G12950	1:9812826-9813433	wt minus	wt plus	OK	12.5869	4.71536	-1.41648	-2.24133	0.0042	0.0954434	no
gene:BRADI1G12960	1:9831979-9835234	wt minus	wt plus	OK	8.60303	5.53339	-0.636682	-1.39752	0.0464	0.384053	no
gene:BRADI1G12970	1:9838172-9838904	wt minus	wt plus	NOTEST	0.338456	0.425858	0.331404	0	1	1	no
gene:BRADI1G12980	1:9840126-9845114	wt minus	wt plus	OK	4.18693	5.92585	0.501129	1.00656	0.152	0.658897	no
gene:BRADI1G12990	1:9840126-9845114	wt minus	wt plus	NOTEST	0	0.166505	inf	0	1	1	no
gene:BRADI1G13000	1:9847378-9848237	wt minus	wt plus	NOTEST	0	0.106977	inf	0	1	1	no
gene:BRADI1G13010	1:9848951-9849428	wt minus	wt plus	NOTEST	0	0	0	0	1	1	no
gene:BRADI1G13020	1:9853012-9853483	wt minus	wt plus	NOTEST	0	0	0	0	1	1	no
gene:BRADI1G13030	1:9858879-9861360	wt minus	wt plus	NOTEST	0	0	0	0	1	1	no
gene:BRADI1G13040	1:9863903-9866307	wt minus	wt plus	NOTEST	0	0	0	0	1	1	no
gene:BRADI1G13047	1:9867865-9872418	wt minus	wt plus	OK	0.642786	1.23148	0.93798	1.37147	0.051	0.401858	no
gene:BRADI1G13060	1:9882992-9883754	wt minus	wt plus	OK	14.5802	13.8639	-0.072682	-0.123828	0.8629	0.992065	no
gene:BRADI1G13070	1:9903598-9904487	wt minus	wt plus	OK	3.94834	8.3684	1.0837	1.64703	0.0247	0.275122	no
gene:BRADI1G13080	1:9907306-9908615	wt minus	wt plus	OK	6.73716	8.5062	0.336373	0.709845	0.3054	0.83366	no
gene:BRADI1G13090	1:9915065-9918680	wt minus	wt plus	OK	6.20081	3.65733	-0.761665	-1.51388	0.03415	0.32792	no
gene:BRADI1G13097	1:9931310-9932921	wt minus	wt plus	OK	19.7985	21.7799	0.137608	0.324392	0.63575	0.967877	no
gene:BRADI1G13110	1:9937947-9939510	wt minus	wt plus	NOTEST	0	0	0	0	1	1	no
gene:BRADI1G13120	1:9945597-9946352	wt minus	wt plus	OK	24.2694	27.6245	0.186811	0.430221	0.53455	0.944957	no
gene:BRADI1G13127	1:9952723-9953228	wt minus	wt plus	NOTEST	0	0	0	0	1	1	no
gene:BRADI1G13140	1:9960798-9961128	wt minus	wt plus	OK	4.66934	9.2582	0.987514	0.859657	0.2477	0.781909	no
gene:BRADI1G13150	1:9965658-9973707	wt minus	wt plus	OK	18.6339	21.5854	0.212123	0.535928	0.44275	0.914967	no
gene:BRADI1G13160	1:9975002-9977653	wt minus	wt plus	NOTEST	0.0959823	0.37712	1.97418	0	1	1	no
gene:BRADI1G13170	1:9986219-9990590	wt minus	wt plus	OK	35.4494	33.0914	-0.0993019	-0.24507	0.7262	0.97919	no
gene:BRADI1G13180	1:9999446-10003977	wt minus	wt plus	OK	32.5215	37.3283	0.198878	0.500638	0.48305	0.928818	no
gene:BRADI1G13190	1:10008154-10010479	wt minus	wt plus	OK	35.3585	30.552	-0.210789	-0.407582	0.5534	0.949998	no
gene:BRADI1G13200	1:10011180-10011928	wt minus	wt plus	OK	71.2386	51.9621	-0.455199	-1.09668	0.1174	0.591576	no
gene:BRADI1G13207	1:10018213-10019283	wt minus	wt plus	NOTEST	0.512177	0.404584	-0.340204	0	1	1	no
gene:BRADI1G13220	1:10020697-10023730	wt minus	wt plus	OK	15.286	13.982	-0.128647	-0.242106	0.72985	0.979576	no
gene:BRADI1G13226	1:10029283-10033296	wt minus	wt plus	OK	48.9811	44.9225	-0.124787	-0.291295	0.6786	0.974032	no
gene:BRADI1G13232	1:10035221-10037605	wt minus	wt plus	OK	15.1568	19.6547	0.374915	0.918391	0.188	0.7142	no
gene:BRADI1G13240	1:10044074-10046084	wt minus	wt plus	OK	27.0893	30.752	0.182959	0.449653	0.5146	0.938924	no
gene:BRADI1G13250	1:10053651-10055860	wt minus	wt plus	OK	27.3649	19.1021	-0.518598	-0.927046	0.18845	0.714608	no
gene:BRADI1G13260	1:10057535-10058308	wt minus	wt plus	NOTEST	0.316211	0.506733	0.680339	0	1	1	no
gene:BRADI1G13270	1:10058622-10059021	wt minus	wt plus	OK	2.79488	1.0749	-1.37858	-1.30546	0.2124	0.745736	no
gene:BRADI1G13280	1:10066086-10066942	wt minus	wt plus	NOTEST	0	0.096364	inf	0	1	1	no
gene:BRADI1G13290	1:10067291-10071502	wt minus	wt plus	OK	65.1996	75.8062	0.217453	0.533862	0.44585	0.915701	no
gene:BRADI1G13300	1:10072291-10072755	wt minus	wt plus	OK	1.32831	1.36547	0.0398036	0.0300687	0.9329	0.994899	no
gene:BRADI1G13310	1:10077370-10084002	wt minus	wt plus	OK	1.99037	2.35985	0.245658	0.496246	0.47605	0.927	no
gene:BRADI1G13320	1:10086610-10088520	wt minus	wt plus	OK	0.498304	0.697902	0.485998	0.563386	0.4125	0.901442	no
gene:BRADI1G13330	1:10101262-10102045	wt minus	wt plus	OK	1841.88	2524.29	0.454697	1.1182	0.1095	0.575088	no
gene:BRADI1G13340	1:10105632-10108581	wt minus	wt plus	OK	8.28154	7.71783	-0.101705	-0.139783	0.8413	0.990309	no
gene:BRADI1G13350	1:10109205-10112767	wt minus	wt plus	OK	12.6506	14.0356	0.149885	0.298856	0.66895	0.972627	no
gene:BRADI1G13360	1:10158338-10159103	wt minus	wt plus	OK	5.52028	5.16524	-0.0959083	-0.153282	0.8281	0.989104	no
gene:BRADI1G13367	1:10160601-10162164	wt minus	wt plus	OK	10.7635	11.7921	0.131671	0.233669	0.7357	0.980679	no
gene:BRADI1G13380	1:10171111-10173740	wt minus	wt plus	OK	0.827963	0.792995	-0.0622555	-0.068605	0.9229	0.994192	no
gene:BRADI1G13387	1:10182526-10184085	wt minus	wt plus	OK	0.623727	0.76987	0.3037	0.282042	0.69795	0.976044	no
gene:BRADI1G13400	1:10186093-10187492	wt minus	wt plus	NOTEST	0	0	0	0	1	1	no
gene:BRADI1G13410	1:10192608-10193994	wt minus	wt plus	NOTEST	0	0	0	0	1	1	no
gene:BRADI1G13416	1:10195152-10199360	wt minus	wt plus	OK	25.9638	23.8171	-0.124505	-0.293659	0.669	0.972627	no
gene:BRADI1G13422	1:10200643-10201990	wt minus	wt plus	OK	1.49841	1.70632	0.187455	0.18805	0.79005	0.985849	no
gene:BRADI1G13430	1:10204360-10208137	wt minus	wt plus	OK	3.6364	3.94136	0.116183	0.207848	0.7705	0.984778	no
gene:BRADI1G13440	1:10210455-10214654	wt minus	wt plus	OK	7.6827	3.45414	-1.15329	-2.40854	0.00155	0.0487153	yes
gene:BRADI1G13450	1:10216800-10224701	wt minus	wt plus	OK	16.0594	13.7675	-0.222149	-0.557072	0.4268	0.907891	no
gene:BRADI1G13460	1:10233333-10236453	wt minus	wt plus	NOTEST	0.044635	0.0715323	0.680421	0	1	1	no
gene:BRADI1G13470	1:10247574-10251305	wt minus	wt plus	OK	1.80958	2.01643	0.156146	0.241405	0.73345	0.980094	no
gene:BRADI1G13480	1:10255597-10265912	wt minus	wt plus	OK	6.08489	6.99366	0.200817	0.402231	0.5623	0.952413	no
gene:BRADI1G13490	1:10303456-10306546	wt minus	wt plus	OK	52.5809	33.7902	-0.637933	-1.28244	0.07455	0.483392	no
gene:BRADI1G13500	1:10309288-10314747	wt minus	wt plus	NOTEST	0.4541	0.397698	-0.191337	0	1	1	no
gene:BRADI1G13510	1:10317227-10320279	wt minus	wt plus	OK	6.92969	6.7981	-0.0276593	-0.0586632	0.9324	0.994899	no
gene:BRADI1G13515	1:10398499-10398925	wt minus	wt plus	NOTEST	0	0	0	0	1	1	no
gene:BRADI1G13520	1:10403875-10407022	wt minus	wt plus	OK	1.98971	1.48829	-0.418895	-0.799271	0.25645	0.790522	no
gene:BRADI1G13530	1:10412338-10418677	wt minus	wt plus	OK	0.510541	1.02859	1.01057	1.38989	0.05345	0.411668	no
gene:BRADI1G13540	1:10423890-10424346	wt minus	wt plus	NOTEST	0	0	0	0	1	1	no
gene:BRADI1G13550	1:10425829-10427644	wt minus	wt plus	NOTEST	0	0	0	0	1	1	no
gene:BRADI1G13560	1:10429232-10429871	wt minus	wt plus	NOTEST	0	0	0	0	1	1	no
gene:BRADI1G13570	1:10435679-10441903	wt minus	wt plus	OK	4.83044	5.80727	0.265707	0.362743	0.60985	0.962744	no
gene:BRADI1G13580	1:10458640-10461891	wt minus	wt plus	OK	12.6938	16.7117	0.396731	0.983819	0.16095	0.673723	no
gene:BRADI1G13590	1:10464334-10468939	wt minus	wt plus	OK	9.93024	7.06093	-0.49197	-1.0065	0.15345	0.661242	no
gene:BRADI1G13600	1:10471614-10473996	wt minus	wt plus	OK	7.54801	5.29819	-0.510598	-0.597606	0.3987	0.892889	no
gene:BRADI1G13610	1:10478002-10479126	wt minus	wt plus	NOTEST	0	0	0	0	1	1	no
gene:BRADI1G13620	1:10479600-10480275	wt minus	wt plus	NOTEST	0	0.0590848	inf	0	1	1	no
gene:BRADI1G13630	1:10484313-10486878	wt minus	wt plus	OK	28.513	12.0955	-1.23715	-2.61765	0.00045	0.019783	yes
gene:BRADI1G13635	1:10487289-10488064	wt minus	wt plus	NOTEST	0	0	0	0	1	1	no
gene:BRADI1G13640	1:10488541-10491776	wt minus	wt plus	OK	54.5882	54.0169	-0.0151771	-0.0379609	0.95715	0.99608	no
gene:BRADI1G13650	1:10495407-10502369	wt minus	wt plus	OK	18.9893	24.248	0.352674	0.871914	0.2176	0.751723	no
gene:BRADI1G13660	1:10515009-10516077	wt minus	wt plus	OK	6.97212	4.58564	-0.604473	-1.12581	0.10515	0.565443	no
gene:BRADI1G13670	1:10519517-10523034	wt minus	wt plus	OK	3.20611	4.18565	0.384627	0.543296	0.4443	0.915195	no
gene:BRADI1G13680	1:10532731-10536626	wt minus	wt plus	OK	6.86346	5.37771	-0.351942	-0.656136	0.3599	0.870021	no
gene:BRADI1G13690	1:10537477-10541736	wt minus	wt plus	OK	5.05862	3.99395	-0.34093	-0.693918	0.3315	0.851981	no
gene:BRADI1G13700	1:10542864-10543690	wt minus	wt plus	OK	0.923564	0.199679	-2.20953	-1.38305	0.0927	0.534254	no
gene:BRADI1G13710	1:10550518-10559916	wt minus	wt plus	OK	11.1361	10.2587	-0.118403	-0.296126	0.6703	0.972849	no
gene:BRADI1G13720	1:10562674-10570697	wt minus	wt plus	OK	9.00021	9.58258	0.0904554	0.226313	0.7445	0.981696	no
gene:BRADI1G13730	1:10578486-10580130	wt minus	wt plus	OK	3.80242	3.68884	-0.0437477	-0.0833743	0.90585	0.993928	no
gene:BRADI1G13740	1:10581496-10583845	wt minus	wt plus	NOTEST	0.0509641	0.0155027	-1.71696	0	1	1	no
gene:BRADI1G13750	1:10584514-10586106	wt minus	wt plus	OK	2.81724	1.85296	-0.604454	-0.988008	0.1677	0.683356	no
gene:BRADI1G13760	1:10608626-10610426	wt minus	wt plus	OK	0.369972	0.799107	1.11097	1.21541	0.08605	0.515672	no
gene:BRADI1G13770	1:10624056-10629225	wt minus	wt plus	OK	6.31686	4.88888	-0.369703	-0.787505	0.26875	0.801574	no
gene:BRADI1G13777	1:10633440-10636794	wt minus	wt plus	OK	40.0752	32.2428	-0.313733	-0.781086	0.26665	0.799742	no
gene:BRADI1G13787	1:10637641-10639069	wt minus	wt plus	OK	1.27109	0.868392	-0.549649	-0.63975	0.3707	0.877067	no
gene:BRADI1G13800	1:10654021-10655113	wt minus	wt plus	NOTEST	0	0	0	0	1	1	no
gene:BRADI1G13807	1:10661944-10662745	wt minus	wt plus	NOTEST	0	0	0	0	1	1	no
gene:BRADI1G13820	1:10664841-10666182	wt minus	wt plus	NOTEST	0	0	0	0	1	1	no
gene:BRADI1G13827	1:10671109-10675510	wt minus	wt plus	OK	7.58274	6.03262	-0.329935	-0.693453	0.3267	0.84904	no
gene:BRADI1G13840	1:10680430-10683419	wt minus	wt plus	OK	2.93488	4.8651	0.729165	1.16285	0.1054	0.566058	no
gene:BRADI1G13850	1:10686153-10690670	wt minus	wt plus	OK	19.943	12.8447	-0.63471	-1.56635	0.0293	0.301407	no
gene:BRADI1G13860	1:10696151-10697848	wt minus	wt plus	NOTEST	0	0.149574	inf	0	1	1	no
gene:BRADI1G13870	1:10704688-10712792	wt minus	wt plus	OK	9.12487	9.24019	0.0181185	0.0401536	0.95355	0.995851	no
gene:BRADI1G13880	1:10727788-10730562	wt minus	wt plus	NOTEST	0	0	0	0	1	1	no
gene:BRADI1G13890	1:10737344-10741482	wt minus	wt plus	OK	8.18213	5.18468	-0.658221	-1.45503	0.03835	0.34896	no
gene:BRADI1G13900	1:10744130-10747325	wt minus	wt plus	OK	9.37837	6.63244	-0.499797	-1.12166	0.11265	0.58143	no
gene:BRADI1G13910	1:10775060-10780486	wt minus	wt plus	OK	5.08709	5.41216	0.089364	0.205192	0.76635	0.984329	no
gene:BRADI1G13920	1:10784904-10789746	wt minus	wt plus	OK	6.33882	6.66059	0.0714341	0.078867	0.90475	0.993928	no
gene:BRADI1G13930	1:10790620-10797747	wt minus	wt plus	OK	13.0627	10.8672	-0.265476	-0.602996	0.3927	0.889368	no
gene:BRADI1G13940	1:10803782-10805365	wt minus	wt plus	NOTEST	0.0978769	0.180914	0.886266	0	1	1	no
gene:BRADI1G13950	1:10809233-10814869	wt minus	wt plus	NOTEST	0.385752	0.308653	-0.321689	0	1	1	no
gene:BRADI1G13960	1:10816139-10823143	wt minus	wt plus	OK	2.0796	1.02968	-1.01411	-1.31459	0.0709	0.472613	no
gene:BRADI1G13970	1:10825310-10829238	wt minus	wt plus	OK	16.4556	19.1472	0.21856	0.521707	0.46225	0.922914	no
gene:BRADI1G13980	1:10837409-10840586	wt minus	wt plus	OK	32.8374	30.0761	-0.126719	-0.312171	0.6575	0.971341	no
gene:BRADI1G13990	1:10859334-10860440	wt minus	wt plus	OK	0.85058	0.925848	0.122329	0.130767	0.852	0.991097	no
gene:BRADI1G14000	1:10874041-10878698	wt minus	wt plus	OK	14.0941	14.8849	0.0787579	0.193108	0.7878	0.985841	no
gene:BRADI1G14010	1:10919175-10923468	wt minus	wt plus	OK	5.80413	3.79557	-0.612764	-1.10785	0.11575	0.588043	no
gene:BRADI1G14020	1:10927631-10932362	wt minus	wt plus	OK	0.943168	0.0907612	-3.37737	-2.12585	0.0851	0.513235	no
gene:BRADI1G14030	1:10933870-10937264	wt minus	wt plus	OK	3.07613	3.04815	-0.0131822	-0.0231996	0.9691	0.99655	no
gene:BRADI1G14040	1:10945542-10949741	wt minus	wt plus	OK	59.4632	59.8615	0.00963198	0.0240759	0.9706	0.99655	no
gene:BRADI1G14050	1:10958817-10960496	wt minus	wt plus	OK	2.18446	5.62035	1.36339	2.33564	0.00205	0.059002	no
gene:BRADI1G14060	1:10964883-10970616	wt minus	wt plus	NOTEST	0.0219171	0.0289993	0.403959	0	1	1	no
gene:BRADI1G14070	1:10980919-10984888	wt minus	wt plus	NOTEST	0	0.0362795	inf	0	1	1	no
gene:BRADI1G14080	1:10986135-10989694	wt minus	wt plus	NOTEST	0	0	0	0	1	1	no
gene:BRADI1G14090	1:10992427-10994535	wt minus	wt plus	NOTEST	0	0	0	0	1	1	no
gene:BRADI1G14100	1:11011155-11011491	wt minus	wt plus	NOTEST	0	0	0	0	1	1	no
gene:BRADI1G14110	1:11019972-11025510	wt minus	wt plus	OK	1.99977	1.97177	-0.0203432	-0.0305804	0.96425	0.996454	no
gene:BRADI1G14117	1:11035106-11044352	wt minus	wt plus	NOTEST	0	0	0	0	1	1	no
gene:BRADI1G14127	1:11045168-11049829	wt minus	wt plus	OK	6.10711	5.73091	-0.0917265	-0.209308	0.7597	0.983472	no
gene:BRADI1G14140	1:11057468-11059703	wt minus	wt plus	NOTEST	0	0	0	0	1	1	no
gene:BRADI1G14150	1:11060565-11062134	wt minus	wt plus	NOTEST	0	0	0	0	1	1	no
gene:BRADI1G14160	1:11066029-11067619	wt minus	wt plus	OK	6.44642	2.40637	-1.42164	-2.60234	0.0006	0.0247675	yes
gene:BRADI1G14170	1:11071765-11072951	wt minus	wt plus	OK	26.1805	17.3049	-0.597307	-1.21796	0.08915	0.524207	no
gene:BRADI1G14180	1:11080722-11083508	wt minus	wt plus	NOTEST	0.397932	0.182585	-1.12395	0	1	1	no
gene:BRADI1G14190	1:11088140-11090744	wt minus	wt plus	NOTEST	0.175984	0.176757	0.00632453	0	1	1	no
gene:BRADI1G14200	1:11112576-11113884	wt minus	wt plus	OK	18.4682	18.846	0.0292148	0.0710592	0.91835	0.994179	no
gene:BRADI1G14210	1:11116531-11118813	wt minus	wt plus	OK	164.115	168.998	0.0422948	0.103377	0.8823	0.992707	no
gene:BRADI1G14220	1:11119630-11124088	wt minus	wt plus	OK	2.77186	2.0499	-0.435303	-0.581359	0.40645	0.897858	no
gene:BRADI1G14230	1:11126061-11126951	wt minus	wt plus	NOTEST	0.162701	0.119039	-0.450791	0	1	1	no
gene:BRADI1G14240	1:11135907-11138212	wt minus	wt plus	NOTEST	0.277474	0.235711	-0.235335	0	1	1	no
gene:BRADI1G14250	1:11139068-11145859	wt minus	wt plus	OK	13.7545	11.1202	-0.306728	-0.7381	0.291	0.821828	no
gene:BRADI1G14260	1:11148052-11148454	wt minus	wt plus	NOTEST	0	0	0	0	1	1	no
gene:BRADI1G14270	1:11156392-11161868	wt minus	wt plus	OK	4.84381	4.65519	-0.0573037	-0.113861	0.87045	0.992197	no
gene:BRADI1G14280	1:11162530-11163432	wt minus	wt plus	NOTEST	0	0	0	0	1	1	no
gene:BRADI1G14290	1:11166549-11169540	wt minus	wt plus	OK	20.0491	17.3091	-0.212001	-0.317013	0.6613	0.97195	no
gene:BRADI1G14300	1:11188914-11191904	wt minus	wt plus	OK	14.3929	14.2621	-0.0131676	-0.0322789	0.96465	0.996454	no
gene:BRADI1G14307	1:11198136-11205965	wt minus	wt plus	OK	1.94239	1.90444	-0.0284674	-0.0469855	0.94815	0.995851	no
gene:BRADI1G14320	1:11207445-11214367	wt minus	wt plus	OK	11.0589	9.26457	-0.255416	-0.592438	0.393	0.889504	no
gene:BRADI1G14330	1:11245241-11246411	wt minus	wt plus	NOTEST	0	0	0	0	1	1	no
gene:BRADI1G14340	1:11247007-11250824	wt minus	wt plus	OK	8.56237	6.39553	-0.420945	-0.780844	0.2696	0.802268	no
gene:BRADI1G14350	1:11294687-11300297	wt minus	wt plus	OK	1.91452	3.59866	0.910474	1.53271	0.0304	0.308225	no
gene:BRADI1G14360	1:11301696-11306387	wt minus	wt plus	OK	13.3854	14.0846	0.0734582	0.173898	0.81095	0.987949	no
gene:BRADI1G14370	1:11309321-11310937	wt minus	wt plus	OK	9.43556	9.87667	0.0659168	0.136645	0.8525	0.991172	no
gene:BRADI1G14380	1:11315122-11315293	wt minus	wt plus	OK	130.643	216.879	0.731264	0.505469	0.6631	0.972226	no
gene:BRADI1G14390	1:11318932-11323621	wt minus	wt plus	NOTEST	0.0196678	0.0177258	-0.149978	0	1	1	no
gene:BRADI1G14400	1:11329788-11334348	wt minus	wt plus	OK	3.27412	2.48353	-0.398717	-0.710107	0.3129	0.839703	no
gene:BRADI1G14410	1:11336073-11340165	wt minus	wt plus	OK	47.7505	41.8716	-0.189544	-0.477024	0.4986	0.933454	no
gene:BRADI1G14420	1:11342985-11345315	wt minus	wt plus	OK	6.56474	5.33145	-0.30021	-0.555196	0.4305	0.909298	no
gene:BRADI1G14425	1:11352202-11355902	wt minus	wt plus	OK	1.6156	0.613363	-1.39726	-1.63296	0.0307	0.309854	no
gene:BRADI1G14430	1:11360607-11364985	wt minus	wt plus	OK	2.14421	2.43052	0.180823	0.304538	0.66755	0.972401	no
gene:BRADI1G14450	1:11367667-11384566	wt minus	wt plus	OK	8.82794	8.46691	-0.060241	-0.146943	0.83105	0.989542	no
gene:BRADI1G14460	1:11391153-11392779	wt minus	wt plus	OK	4.59707	4.28261	-0.102226	-0.201108	0.7738	0.985031	no
gene:BRADI1G14467	1:11400700-11402413	wt minus	wt plus	OK	4.38825	2.84846	-0.623467	-0.965535	0.16525	0.680287	no
gene:BRADI1G14480	1:11405924-11412650	wt minus	wt plus	OK	4.25713	6.05719	0.508767	0.923716	0.18885	0.714852	no
gene:BRADI1G14490	1:11425034-11425597	wt minus	wt plus	NOTEST	0	0	0	0	1	1	no
gene:BRADI1G14500	1:11448067-11451926	wt minus	wt plus	NOTEST	0	0.0278638	inf	0	1	1	no
gene:BRADI1G14510	1:11457389-11461923	wt minus	wt plus	NOTEST	0.171414	0.272739	0.670037	0	1	1	no
gene:BRADI1G14517	1:11463165-11464349	wt minus	wt plus	OK	2.9732	3.51888	0.243101	0.393772	0.56765	0.95374	no
gene:BRADI1G14530	1:11474371-11477676	wt minus	wt plus	NOTEST	0	0	0	0	1	1	no
gene:BRADI1G14537	1:11483426-11489699	wt minus	wt plus	NOTEST	0.225013	0.217384	-0.0497637	0	1	1	no
gene:BRADI1G14550	1:11497579-11500745	wt minus	wt plus	NOTEST	0.01837	0.0549086	1.57968	0	1	1	no
gene:BRADI1G14560	1:11515392-11523512	wt minus	wt plus	OK	1.28396	1.54638	0.268298	0.412631	0.56885	0.954395	no
gene:BRADI1G14570	1:11534520-11535783	wt minus	wt plus	NOTEST	0	0	0	0	1	1	no
gene:BRADI1G14580	1:11545325-11546478	wt minus	wt plus	OK	5.1311	4.17105	-0.298859	-0.509574	0.4613	0.9226	no
gene:BRADI1G14590	1:11553579-11557162	wt minus	wt plus	OK	37.2541	27.6007	-0.432694	-1.0765	0.12775	0.614105	no
gene:BRADI1G14600	1:11561476-11562837	wt minus	wt plus	NOTEST	0	0	0	0	1	1	no
gene:BRADI1G14605	1:11576963-11578413	wt minus	wt plus	NOTEST	0.0418534	0	#NAME?	0	1	1	no
gene:BRADI1G14610	1:11584182-11588274	wt minus	wt plus	OK	2.68798	3.37528	0.328483	0.589732	0.40855	0.899164	no
gene:BRADI1G14620	1:11590724-11596029	wt minus	wt plus	NOTEST	0.1062	0.110117	0.052262	0	1	1	no
gene:BRADI1G14630	1:11596663-11601451	wt minus	wt plus	OK	6.16323	5.4749	-0.170854	-0.408968	0.56055	0.952204	no
gene:BRADI1G14660	1:11621782-11628924	wt minus	wt plus	OK	4.90296	5.09417	0.0551936	0.119447	0.86145	0.991809	no
gene:BRADI1G14670	1:11629387-11634191	wt minus	wt plus	OK	3.14307	3.30546	0.0726798	0.097504	0.88705	0.993373	no
gene:BRADI1G14677	1:11641552-11642786	wt minus	wt plus	OK	0.858107	1.00045	0.221416	0.256708	0.7248	0.979131	no
gene:BRADI1G14690	1:11656728-11659170	wt minus	wt plus	OK	6.70476	7.51647	0.164871	0.304073	0.6671	0.972401	no
gene:BRADI1G14700	1:11659963-11663351	wt minus	wt plus	OK	131.32	154.885	0.238112	0.587797	0.40035	0.893373	no
gene:BRADI1G14710	1:11666121-11669182	wt minus	wt plus	OK	82.2255	61.8976	-0.409702	-1.03021	0.14565	0.646844	no
gene:BRADI1G14720	1:11671122-11673118	wt minus	wt plus	OK	6.3379	6.99826	0.142991	0.279187	0.6906	0.975165	no
gene:BRADI1G14730	1:11674644-11676957	wt minus	wt plus	OK	10.8927	7.42386	-0.55312	-1.17991	0.094	0.537322	no
gene:BRADI1G14740	1:11679974-11682258	wt minus	wt plus	NOTEST	0.0344662	0.133374	1.95223	0	1	1	no
gene:BRADI1G14750	1:11689605-11690629	wt minus	wt plus	OK	28.4773	25.8679	-0.138654	-0.335894	0.63185	0.967576	no
gene:BRADI1G14760	1:11692929-11695170	wt minus	wt plus	OK	7.08344	4.11479	-0.78363	-1.62021	0.02145	0.254829	no
gene:BRADI1G14770	1:11703704-11707706	wt minus	wt plus	OK	8.16239	6.67058	-0.29118	-0.666947	0.3401	0.857074	no
gene:BRADI1G14780	1:11710532-11712035	wt minus	wt plus	OK	25.5437	13.9023	-0.877643	-1.83329	0.01025	0.166027	no
gene:BRADI1G14790	1:11714514-11717643	wt minus	wt plus	OK	3.40466	3.09835	-0.136012	-0.181006	0.7984	0.986617	no
gene:BRADI1G14800	1:11718637-11718910	wt minus	wt plus	NOTEST	0	0	0	0	1	1	no
gene:BRADI1G14810	1:11756495-11757422	wt minus	wt plus	OK	15.5493	17.1495	0.141317	0.309081	0.65485	0.970454	no
gene:BRADI1G14820	1:11761503-11763194	wt minus	wt plus	NOTEST	0.038816	0.0347643	-0.159045	0	1	1	no
gene:BRADI1G14830	1:11766460-11773476	wt minus	wt plus	OK	56.9527	45.2084	-0.333174	-0.833013	0.2434	0.777907	no
gene:BRADI1G14840	1:11784135-11787176	wt minus	wt plus	OK	0.991723	0.562621	-0.817772	-0.970747	0.16925	0.685949	no
gene:BRADI1G14850	1:11802366-11804945	wt minus	wt plus	OK	5.15049	4.84005	-0.0896864	-0.194964	0.7778	0.985491	no
gene:BRADI1G14860	1:11820809-11823086	wt minus	wt plus	OK	35.7498	38.56	0.10917	0.273051	0.7003	0.976449	no
gene:BRADI1G14870	1:11839709-11841554	wt minus	wt plus	NOTEST	0	0	0	0	1	1	no
gene:BRADI1G14877	1:11846805-11852093	wt minus	wt plus	NOTEST	0	0.0220539	inf	0	1	1	no
gene:BRADI1G14890	1:11853116-11853617	wt minus	wt plus	OK	0	0.794359	inf	#NAME?	0.022	0.258783	no
gene:BRADI1G14900	1:11869565-11871877	wt minus	wt plus	OK	2.27388	1.3622	-0.739214	-1.12458	0.1121	0.580609	no
gene:BRADI1G14910	1:11890555-11898785	wt minus	wt plus	OK	2.10677	2.37039	0.170093	0.32388	0.64815	0.969717	no
gene:BRADI1G14920	1:11904317-11904542	wt minus	wt plus	NOTEST	0	0	0	0	1	1	no
gene:BRADI1G14930	1:11906399-11907560	wt minus	wt plus	NOTEST	0	0	0	0	1	1	no
gene:BRADI1G14940	1:11909702-11933370	wt minus	wt plus	OK	9.32348	7.67251	-0.281169	-0.660335	0.34835	0.86317	no
gene:BRADI1G14950	1:11938426-11940140	wt minus	wt plus	NOTEST	0.516466	0.414159	-0.318488	0	1	1	no
gene:BRADI1G14960	1:11942556-11943845	wt minus	wt plus	OK	4.61866	5.07979	0.137293	0.256085	0.7103	0.977552	no
gene:BRADI1G14970	1:11957129-11961880	wt minus	wt plus	NOTEST	0.257481	0.346133	0.426861	0	1	1	no
gene:BRADI1G14980	1:11968912-11971733	wt minus	wt plus	NOTEST	0.0288643	0.0269089	-0.101202	0	1	1	no
gene:BRADI1G14983	1:11982184-11985038	wt minus	wt plus	OK	28.0343	18.3281	-0.613137	-1.50332	0.03295	0.32198	no
gene:BRADI1G14986	1:11987004-11990370	wt minus	wt plus	NOTEST	0	0	0	0	1	1	no
gene:BRADI1G14990	1:11998494-12001962	wt minus	wt plus	OK	136.476	95.2147	-0.519393	-0.724618	0.306	0.833979	no
gene:BRADI1G15000	1:12002590-12003670	wt minus	wt plus	OK	5.50851	4.18367	-0.396894	-0.708719	0.3163	0.84179	no
gene:BRADI1G15010	1:12010309-12015188	wt minus	wt plus	OK	6.95667	3.41437	-1.02678	-1.98828	0.00645	0.124982	no
gene:BRADI1G15020	1:12016627-12018669	wt minus	wt plus	OK	4.51677	3.96967	-0.186271	-0.364032	0.60585	0.961954	no
gene:BRADI1G15030	1:12020352-12023513	wt minus	wt plus	OK	14.8252	11.7538	-0.334926	-0.78806	0.2622	0.796055	no
gene:BRADI1G15040	1:12044080-12049053	wt minus	wt plus	OK	8.84798	8.63907	-0.0344718	-0.0516177	0.944	0.995851	no
gene:BRADI1G15050	1:12057434-12059577	wt minus	wt plus	OK	50.7433	51.6173	0.0246355	0.0621363	0.92835	0.994721	no
gene:BRADI1G15060	1:12063685-12068796	wt minus	wt plus	OK	28.6143	28.589	-0.00127645	-0.00319823	0.99555	0.997963	no
gene:BRADI1G15070	1:12073714-12077075	wt minus	wt plus	OK	30.8509	32.2741	0.0650675	0.151411	0.8251	0.988989	no
gene:BRADI1G15080	1:12077465-12079449	wt minus	wt plus	NOTEST	1.05846	0.345488	-1.61526	0	1	1	no
gene:BRADI1G15085	1:12079654-12079753	wt minus	wt plus	NOTEST	0	0	0	0	1	1	no
gene:BRADI1G15090	1:12080586-12083421	wt minus	wt plus	OK	1.98443	1.88201	-0.0764476	-0.119928	0.86565	0.992174	no
gene:BRADI1G15100	1:12093939-12095560	wt minus	wt plus	OK	0.411776	1.26011	1.61362	1.42388	0.06445	0.450435	no
gene:BRADI1G15110	1:12096663-12102620	wt minus	wt plus	OK	5.4196	4.22548	-0.359069	-0.818596	0.2415	0.776047	no
gene:BRADI1G15120	1:12104258-12106523	wt minus	wt plus	OK	51.4807	66.6589	0.372765	0.935049	0.1877	0.714009	no
gene:BRADI1G15123	1:12115251-12117021	wt minus	wt plus	NOTEST	0	0	0	0	1	1	no
gene:BRADI1G15126	1:12120410-12122262	wt minus	wt plus	OK	2.6907	5.4636	1.02187	1.58174	0.0302	0.307005	no
gene:BRADI1G15130	1:12125666-12129556	wt minus	wt plus	NOTEST	0	0	0	0	1	1	no
gene:BRADI1G15140	1:12132164-12139996	wt minus	wt plus	OK	41.927	33.0528	-0.34311	-0.862777	0.22245	0.756581	no
gene:BRADI1G15150	1:12143167-12143836	wt minus	wt plus	NOTEST	0	0	0	0	1	1	no
gene:BRADI1G15160	1:12153727-12154761	wt minus	wt plus	NOTEST	0	0	0	0	1	1	no
gene:BRADI1G15165	1:12159823-12160861	wt minus	wt plus	NOTEST	0	0	0	0	1	1	no
gene:BRADI1G15170	1:12164049-12164603	wt minus	wt plus	OK	724.525	367.791	-0.97815	-2.42664	0.0009	0.0332074	yes
gene:BRADI1G15180	1:12165369-12168009	wt minus	wt plus	OK	24.6432	25.5128	0.0500317	0.0928343	0.8954	0.993733	no
gene:BRADI1G15190	1:12173635-12175589	wt minus	wt plus	OK	1.50909	1.30675	-0.207691	-0.313276	0.65765	0.971418	no
gene:BRADI1G15200	1:12177939-12178805	wt minus	wt plus	NOTEST	0	0	0	0	1	1	no
gene:BRADI1G15210	1:12180730-12184666	wt minus	wt plus	NOTEST	0	0	0	0	1	1	no
gene:BRADI1G15220	1:12186700-12187286	wt minus	wt plus	NOTEST	0	0	0	0	1	1	no
gene:BRADI1G15230	1:12189268-12189993	wt minus	wt plus	OK	0.143537	0.695707	2.27706	1.40285	0.18405	0.708525	no
gene:BRADI1G15240	1:12190595-12191156	wt minus	wt plus	NOTEST	0.112925	0.377996	1.74301	0	1	1	no
gene:BRADI1G15250	1:12193275-12194524	wt minus	wt plus	NOTEST	0	0	0	0	1	1	no
gene:BRADI1G15260	1:12195156-12206123	wt minus	wt plus	OK	1.66379	1.9108	0.199706	0.37232	0.58915	0.95868	no
gene:BRADI1G15270	1:12212110-12224754	wt minus	wt plus	OK	25.772	18.6279	-0.468338	-0.83556	0.23445	0.769422	no
gene:BRADI1G15280	1:12212110-12224754	wt minus	wt plus	OK	48.0337	45.8944	-0.0657277	-0.115687	0.8651	0.992132	no
gene:BRADI1G15290	1:12231311-12232226	wt minus	wt plus	OK	17027.6	9809.27	-0.79566	-1.99258	0.00445	0.0992102	no
gene:BRADI1G15295	1:12239493-12240599	wt minus	wt plus	NOTEST	0	0	0	0	1	1	no
gene:BRADI1G15300	1:12245525-12247968	wt minus	wt plus	OK	7.84061	7.34649	-0.0939107	-0.176829	0.79625	0.986617	no
gene:BRADI1G15310	1:12250395-12253935	wt minus	wt plus	NOTEST	0.268633	0.194651	-0.464747	0	1	1	no
gene:BRADI1G15317	1:12257825-12263718	wt minus	wt plus	OK	3.20947	2.49784	-0.361652	-0.739051	0.28965	0.820562	no
gene:BRADI1G15330	1:12273965-12279436	wt minus	wt plus	NOTEST	0.364624	0.261271	-0.48086	0	1	1	no
gene:BRADI1G15340	1:12279965-12281783	wt minus	wt plus	OK	13.5291	8.36671	-0.693333	-1.44731	0.0438	0.372987	no
gene:BRADI1G15350	1:12284277-12287055	wt minus	wt plus	OK	42.1184	36.6984	-0.198734	-0.485871	0.4931	0.931438	no
gene:BRADI1G15360	1:12289960-12297350	wt minus	wt plus	OK	10.8756	9.59625	-0.180558	-0.432087	0.5312	0.944312	no
gene:BRADI1G15370	1:12297676-12302376	wt minus	wt plus	OK	14.8539	8.64599	-0.780743	-1.80536	0.01085	0.171771	no
gene:BRADI1G15377	1:12308704-12321679	wt minus	wt plus	OK	11.9272	11.3207	-0.075289	-0.189418	0.78355	0.98551	no
gene:BRADI1G15390	1:12324228-12326868	wt minus	wt plus	OK	71.814	61.3865	-0.226343	-0.507145	0.461	0.922553	no
gene:BRADI1G15400	1:12327434-12329085	wt minus	wt plus	OK	168.175	114.668	-0.552497	-1.38288	0.04365	0.372502	no
gene:BRADI1G15410	1:12331171-12337159	wt minus	wt plus	OK	1.73931	1.64488	-0.0805365	-0.131257	0.8536	0.991417	no
gene:BRADI1G15420	1:12340255-12341311	wt minus	wt plus	OK	1.45713	1.21162	-0.266186	-0.329884	0.64365	0.969071	no
gene:BRADI1G15430	1:12343529-12346650	wt minus	wt plus	OK	35.9959	41.9227	0.219898	0.529274	0.46045	0.922264	no
gene:BRADI1G15440	1:12354404-12377519	wt minus	wt plus	OK	2.44852	3.81356	0.639228	1.46427	0.0366	0.340559	no
gene:BRADI1G15450	1:12378229-12380462	wt minus	wt plus	OK	673.573	492.926	-0.450463	-1.11979	0.1079	0.571391	no
gene:BRADI1G15460	1:12385897-12387165	wt minus	wt plus	OK	0.318031	0.809801	1.3484	1.25461	0.08105	0.501562	no
gene:BRADI1G15470	1:12394471-12395793	wt minus	wt plus	NOTEST	0	0	0	0	1	1	no
gene:BRADI1G15480	1:12416695-12422424	wt minus	wt plus	NOTEST	0	0	0	0	1	1	no
gene:BRADI1G15490	1:12423141-12426648	wt minus	wt plus	OK	3.2985	2.71594	-0.280358	-0.418408	0.54955	0.948581	no
gene:BRADI1G15500	1:12439006-12440959	wt minus	wt plus	OK	1.68188	0.978494	-0.781435	-1.17633	0.09545	0.540885	no
gene:BRADI1G15507	1:12442821-12444786	wt minus	wt plus	OK	6.32162	7.52442	0.251287	0.515364	0.4587	0.921548	no
gene:BRADI1G15520	1:12449177-12453973	wt minus	wt plus	OK	295.971	242.024	-0.290308	-0.601664	0.3931	0.88963	no
gene:BRADI1G15530	1:12457697-12462322	wt minus	wt plus	OK	42.7977	20.7704	-1.043	-1.07774	0.1382	0.633749	no
gene:BRADI1G15540	1:12468242-12470318	wt minus	wt plus	NOTEST	0	0	0	0	1	1	no
gene:BRADI1G15547	1:12479029-12481521	wt minus	wt plus	OK	4.65743	3.85073	-0.274401	-0.435741	0.54555	0.948077	no
gene:BRADI1G15560	1:12481976-12483233	wt minus	wt plus	OK	112.244	92.7423	-0.275332	-0.691663	0.32305	0.846167	no
gene:BRADI1G15570	1:12488424-12489165	wt minus	wt plus	NOTEST	0	0	0	0	1	1	no
gene:BRADI1G15580	1:12491982-12493260	wt minus	wt plus	NOTEST	0	0	0	0	1	1	no
gene:BRADI1G15590	1:12502215-12506867	wt minus	wt plus	OK	4.24776	5.9377	0.483201	0.901597	0.2041	0.735557	no
gene:BRADI1G15600	1:12520893-12522250	wt minus	wt plus	NOTEST	0	0	0	0	1	1	no
gene:BRADI1G15610	1:12528573-12533771	wt minus	wt plus	OK	4.43834	5.75857	0.375692	0.84477	0.22975	0.76511	no
gene:BRADI1G15620	1:12538005-12539083	wt minus	wt plus	OK	1.63143	1.65336	0.0192683	0.0131937	0.91725	0.994159	no
gene:BRADI1G15627	1:12546608-12547441	wt minus	wt plus	OK	3.98597	2.3518	-0.761167	-1.07699	0.1227	0.602705	no
gene:BRADI1G15640	1:12553155-12553413	wt minus	wt plus	OK	16.3183	11.2775	-0.533045	-0.387511	0.58325	0.957685	no
gene:BRADI1G15650	1:12555154-12558937	wt minus	wt plus	NOTEST	0.0181023	0.0290274	0.681244	0	1	1	no
gene:BRADI1G15660	1:12561706-12562776	wt minus	wt plus	NOTEST	0	0	0	0	1	1	no
gene:BRADI1G15670	1:12568072-12576309	wt minus	wt plus	OK	1.67735	0.944963	-0.827857	-1.1337	0.11195	0.580343	no
gene:BRADI1G15680	1:12589154-12592672	wt minus	wt plus	OK	128.183	117.996	-0.119466	-0.296588	0.6714	0.973164	no
gene:BRADI1G15690	1:12595219-12595779	wt minus	wt plus	NOTEST	0.221207	0	#NAME?	0	1	1	no
gene:BRADI1G15700	1:12597634-12599005	wt minus	wt plus	NOTEST	0	0	0	0	1	1	no
gene:BRADI1G15710	1:12605733-12607659	wt minus	wt plus	OK	4.57964	3.9772	-0.203481	-0.420644	0.5398	0.946456	no
gene:BRADI1G15720	1:12632535-12635703	wt minus	wt plus	NOTEST	0	0	0	0	1	1	no
gene:BRADI1G15730	1:12639703-12645491	wt minus	wt plus	OK	10.6564	11.3746	0.0940888	0.215483	0.7571	0.983317	no
gene:BRADI1G15740	1:12645872-12647736	wt minus	wt plus	OK	1.6686	1.69069	0.0189761	0.0299269	0.9625	0.996273	no
gene:BRADI1G15750	1:12706096-12709328	wt minus	wt plus	OK	5.31243	4.66949	-0.186105	-0.315832	0.64945	0.969761	no
gene:BRADI1G15760	1:12711898-12714480	wt minus	wt plus	OK	17.1825	14.0843	-0.286859	-0.387204	0.57525	0.955634	no
gene:BRADI1G15770	1:12715837-12722094	wt minus	wt plus	OK	1.27998	1.48545	0.214784	0.290556	0.6789	0.974032	no
gene:BRADI1G15780	1:12725333-12727472	wt minus	wt plus	OK	7.90168	6.64708	-0.24944	-0.581547	0.4009	0.894003	no
gene:BRADI1G15790	1:12736132-12737259	wt minus	wt plus	NOTEST	0.520688	0.480276	-0.116555	0	1	1	no
gene:BRADI1G15800	1:12746982-12760339	wt minus	wt plus	OK	8.31238	7.45608	-0.156844	-0.386919	0.59265	0.959636	no
gene:BRADI1G15810	1:12764054-12769529	wt minus	wt plus	OK	3.46181	2.30346	-0.587725	-0.89727	0.1976	0.727666	no
gene:BRADI1G15820	1:12774170-12776984	wt minus	wt plus	OK	0.737858	0.796822	0.110915	0.164975	0.81565	0.987963	no
gene:BRADI1G15830	1:12781230-12782826	wt minus	wt plus	OK	384.834	358.473	-0.102373	-0.2533	0.72115	0.978597	no
gene:BRADI1G15840	1:12797404-12798245	wt minus	wt plus	OK	122.329	147.578	0.270709	0.672848	0.3403	0.857294	no
gene:BRADI1G15850	1:12801917-12803861	wt minus	wt plus	OK	60.941	72.0046	0.240676	0.589998	0.4025	0.894983	no
gene:BRADI1G15857	1:12805143-12816815	wt minus	wt plus	OK	4.8687	4.74917	-0.0358613	-0.080951	0.9078	0.993928	no
gene:BRADI1G15870	1:12820729-12821218	wt minus	wt plus	NOTEST	0	0.107915	inf	0	1	1	no
gene:BRADI1G15880	1:12830450-12833313	wt minus	wt plus	OK	107.83	97.3796	-0.147062	-0.370502	0.5955	0.960185	no
gene:BRADI1G15890	1:12834830-12836198	wt minus	wt plus	OK	5.54503	4.43024	-0.323809	-0.593511	0.40255	0.894983	no
gene:BRADI1G15900	1:12841814-12848896	wt minus	wt plus	OK	7.61904	7.1676	-0.0881197	-0.212543	0.76315	0.983633	no
gene:BRADI1G15910	1:12849986-12854326	wt minus	wt plus	OK	2.87561	3.34985	0.220229	0.388932	0.58555	0.958133	no
gene:BRADI1G15920	1:12859073-12868788	wt minus	wt plus	OK	19.4679	18.859	-0.0458436	-0.114765	0.86825	0.992197	no
gene:BRADI1G15930	1:12886588-12887995	wt minus	wt plus	OK	1.71681	1.40841	-0.285668	-0.391761	0.56915	0.954569	no
gene:BRADI1G15940	1:12891258-12897750	wt minus	wt plus	OK	3.90102	3.11575	-0.324273	-0.528674	0.4553	0.919881	no
gene:BRADI1G15950	1:12903370-12903802	wt minus	wt plus	NOTEST	0	0	0	0	1	1	no
gene:BRADI1G15960	1:12904521-12909924	wt minus	wt plus	OK	2.24074	4.18057	0.899725	1.32233	0.0691	0.467116	no
gene:BRADI1G15970	1:12912351-12916879	wt minus	wt plus	OK	12.2268	11.4492	-0.0947958	-0.206758	0.76805	0.984552	no
gene:BRADI1G15980	1:12919101-12919837	wt minus	wt plus	NOTEST	0	0	0	0	1	1	no
gene:BRADI1G15990	1:12932952-12937672	wt minus	wt plus	OK	2.59271	2.22438	-0.221059	-0.348536	0.6184	0.964944	no
gene:BRADI1G16000	1:12940341-12941532	wt minus	wt plus	OK	7.74511	6.88289	-0.170272	-0.348995	0.6202	0.965116	no
gene:BRADI1G16010	1:12944250-12944823	wt minus	wt plus	NOTEST	0	0	0	0	1	1	no
gene:BRADI1G16020	1:12948456-12952007	wt minus	wt plus	NOTEST	0.0228996	0	#NAME?	0	1	1	no
gene:BRADI1G16030	1:12955169-12956099	wt minus	wt plus	OK	12.561	11.2764	-0.155653	-0.183377	0.79655	0.986617	no
gene:BRADI1G16040	1:12964654-12968998	wt minus	wt plus	NOTEST	0.483213	0	#NAME?	0	1	1	no
gene:BRADI1G16050	1:12974870-12975839	wt minus	wt plus	NOTEST	0	0	0	0	1	1	no
gene:BRADI1G16060	1:12988038-12991998	wt minus	wt plus	NOTEST	0.0548891	0.0187808	-1.54726	0	1	1	no
gene:BRADI1G16075	1:12995187-13004805	wt minus	wt plus	OK	34.2161	30.391	-0.171032	-0.430831	0.5402	0.946676	no
gene:BRADI1G16090	1:13006412-13007943	wt minus	wt plus	NOTEST	0.166577	0.252234	0.598572	0	1	1	no
gene:BRADI1G16097	1:13028730-13035929	wt minus	wt plus	NOTEST	0.162059	0.286844	0.823743	0	1	1	no
gene:BRADI1G16110	1:13038257-13040671	wt minus	wt plus	NOTEST	0	0	0	0	1	1	no
gene:BRADI1G16120	1:13043036-13049431	wt minus	wt plus	OK	4.8701	4.12704	-0.238844	-0.465896	0.5138	0.938856	no
gene:BRADI1G16130	1:13077395-13078159	wt minus	wt plus	NOTEST	0	0	0	0	1	1	no
gene:BRADI1G16140	1:13079557-13086890	wt minus	wt plus	OK	9.09534	7.7682	-0.227548	-0.562435	0.42065	0.905021	no
gene:BRADI1G16150	1:13089143-13090942	wt minus	wt plus	OK	23.2748	24.7922	0.0911165	0.226946	0.74255	0.981696	no
gene:BRADI1G16160	1:13092314-13093942	wt minus	wt plus	NOTEST	0.401943	0.109674	-1.87377	0	1	1	no
gene:BRADI1G16170	1:13097043-13097829	wt minus	wt plus	OK	39.8318	40.2581	0.0153584	0.0374981	0.95925	0.996194	no
gene:BRADI1G16180	1:13102950-13103706	wt minus	wt plus	OK	5.98694	7.61868	0.347722	0.593729	0.3964	0.891897	no
gene:BRADI1G16190	1:13106111-13113550	wt minus	wt plus	OK	27.9452	25.4738	-0.133585	-0.325504	0.6416	0.96896	no
gene:BRADI1G16200	1:13128884-13129964	wt minus	wt plus	NOTEST	0	0	0	0	1	1	no
gene:BRADI1G16210	1:13156622-13164996	wt minus	wt plus	OK	25.9609	24.9778	-0.0556957	-0.136652	0.84615	0.990577	no
gene:BRADI1G16220	1:13165907-13166456	wt minus	wt plus	NOTEST	0	0	0	0	1	1	no
gene:BRADI1G16230	1:13174802-13177034	wt minus	wt plus	OK	6.83432	9.97262	0.545176	0.828652	0.23145	0.766792	no
gene:BRADI1G16240	1:13183944-13184697	wt minus	wt plus	OK	5.89485	5.46832	-0.108357	-0.17802	0.7985	0.986617	no
gene:BRADI1G16250	1:13203546-13207220	wt minus	wt plus	NOTEST	0.14899	0.0453472	-1.71613	0	1	1	no
gene:BRADI1G16355	1:13329912-13332351	wt minus	wt plus	OK	1.41715	1.57371	0.151181	0.192832	0.786	0.98551	no
gene:BRADI1G16460	1:13332463-13339443	wt minus	wt plus	OK	12.5897	14.1502	0.168579	0.426165	0.52915	0.943933	no
gene:BRADI1G16470	1:13340750-13344688	wt minus	wt plus	OK	2.38414	2.31127	-0.0447856	-0.0952386	0.89335	0.99367	no
gene:BRADI1G16480	1:13345453-13347800	wt minus	wt plus	OK	5.02794	4.76563	-0.0773007	-0.143459	0.8429	0.990309	no
gene:BRADI1G16490	1:13349457-13352695	wt minus	wt plus	OK	85.2335	52.6456	-0.695107	-1.6905	0.0183	0.231911	no
gene:BRADI1G16500	1:13362311-13365676	wt minus	wt plus	OK	47.75	35.2947	-0.436052	-1.09694	0.1217	0.600503	no
gene:BRADI1G16510	1:13366542-13369367	wt minus	wt plus	OK	760.133	647.095	-0.232274	-0.575103	0.41245	0.901442	no
gene:BRADI1G16517	1:13370452-13372937	wt minus	wt plus	OK	8.14885	8.19083	0.00741332	0.0164573	0.98235	0.997094	no
gene:BRADI1G16527	1:13374216-13376155	wt minus	wt plus	OK	5.54967	4.97734	-0.157028	-0.335114	0.62665	0.966801	no
gene:BRADI1G16540	1:13378620-13380885	wt minus	wt plus	NOTEST	0	0	0	0	1	1	no
gene:BRADI1G16550	1:13383653-13385168	wt minus	wt plus	NOTEST	0	0	0	0	1	1	no
gene:BRADI1G16560	1:13392733-13395681	wt minus	wt plus	OK	21.8825	18.7069	-0.226207	-0.56282	0.41735	0.903201	no
gene:BRADI1G16570	1:13396645-13406038	wt minus	wt plus	OK	4.36904	4.48822	0.0388273	0.0916509	0.8924	0.99367	no
gene:BRADI1G16580	1:13407072-13409744	wt minus	wt plus	OK	338.523	223.194	-0.600956	-1.4731	0.0376	0.345496	no
gene:BRADI1G16590	1:13410579-13419488	wt minus	wt plus	OK	5.94551	6.18024	0.0558638	0.133656	0.8498	0.990953	no
gene:BRADI1G16600	1:13423910-13424549	wt minus	wt plus	NOTEST	0	0	0	0	1	1	no
gene:BRADI1G16610	1:13426735-13430390	wt minus	wt plus	OK	6.49878	6.39589	-0.0230245	-0.0510126	0.94255	0.995851	no
gene:BRADI1G16620	1:13431255-13436750	wt minus	wt plus	OK	7.3264	6.9024	-0.0860076	-0.203835	0.77055	0.984778	no
gene:BRADI1G16630	1:13438646-13440425	wt minus	wt plus	OK	4.48534	2.14707	-1.06285	-1.90552	0.0099	0.162754	no
gene:BRADI1G16640	1:13441322-13449702	wt minus	wt plus	OK	1.40642	1.77482	0.335646	0.620399	0.3796	0.881866	no
gene:BRADI1G16650	1:13458224-13460209	wt minus	wt plus	NOTEST	0	0	0	0	1	1	no
gene:BRADI1G16660	1:13467332-13469268	wt minus	wt plus	NOTEST	0	0	0	0	1	1	no
gene:BRADI1G16670	1:13471491-13474733	wt minus	wt plus	OK	28.8389	28.1581	-0.034468	-0.0867762	0.901	0.99381	no
gene:BRADI1G16680	1:13475995-13480987	wt minus	wt plus	OK	0.792323	0.559601	-0.50169	-0.743115	0.2937	0.823927	no
gene:BRADI1G16690	1:13482005-13482893	wt minus	wt plus	NOTEST	0	0	0	0	1	1	no
gene:BRADI1G16700	1:13484500-13486761	wt minus	wt plus	OK	7.88504	5.67729	-0.473916	-0.901843	0.18785	0.7142	no
gene:BRADI1G16710	1:13491202-13491844	wt minus	wt plus	OK	4.4136	4.79489	0.11954	0.171535	0.80325	0.98721	no
gene:BRADI1G16720	1:13494740-13499092	wt minus	wt plus	NOTEST	0.0177928	0	#NAME?	0	1	1	no
gene:BRADI1G16730	1:13502412-13504209	wt minus	wt plus	OK	4.1391	3.64896	-0.181832	-0.361038	0.60555	0.961896	no
gene:BRADI1G16740	1:13505710-13506496	wt minus	wt plus	OK	1.15896	1.71242	0.563208	0.524983	0.4438	0.915195	no
gene:BRADI1G16750	1:13508992-13511595	wt minus	wt plus	OK	52.0009	45.3232	-0.198287	-0.499005	0.47045	0.925069	no
gene:BRADI1G16757	1:13512434-13513363	wt minus	wt plus	OK	3.30952	1.83346	-0.852052	-1.16746	0.10905	0.57408	no
gene:BRADI1G16770	1:13516070-13523594	wt minus	wt plus	OK	21.1934	13.4549	-0.655477	-1.63149	0.0201	0.245642	no
gene:BRADI1G16780	1:13524748-13526560	wt minus	wt plus	NOTEST	0	0	0	0	1	1	no
gene:BRADI1G16790	1:13529529-13531584	wt minus	wt plus	NOTEST	0	0	0	0	1	1	no
gene:BRADI1G16800	1:13537280-13538433	wt minus	wt plus	NOTEST	0	0	0	0	1	1	no
gene:BRADI1G16810	1:13542073-13544858	wt minus	wt plus	OK	8.0351	8.29626	0.046146	0.0990788	0.88515	0.992988	no
gene:BRADI1G16820	1:13547217-13551883	wt minus	wt plus	OK	10.0701	10.0889	0.00269187	0.00670566	0.99145	0.997735	no
gene:BRADI1G16830	1:13553492-13553801	wt minus	wt plus	NOTEST	1.45624	1.11936	-0.379573	0	1	1	no
gene:BRADI1G16840	1:13558078-13564231	wt minus	wt plus	NOTEST	0.0445129	0.00556444	-2.99992	0	1	1	no
gene:BRADI1G17040	1:13685025-13687862	wt minus	wt plus	NOTEST	0.100642	0.176807	0.812939	0	1	1	no
gene:BRADI1G17045	1:13696775-13698367	wt minus	wt plus	NOTEST	0	0	0	0	1	1	no
gene:BRADI1G17050	1:13699025-13700808	wt minus	wt plus	OK	22.1273	18.0877	-0.29082	-0.476027	0.5035	0.935565	no
gene:BRADI1G17060	1:13702996-13711893	wt minus	wt plus	NOTEST	0.136495	0.153527	0.169652	0	1	1	no
gene:BRADI1G17070	1:13717053-13726078	wt minus	wt plus	OK	3.15999	2.72118	-0.215688	-0.45765	0.5026	0.93516	no
gene:BRADI1G17080	1:13727056-13731751	wt minus	wt plus	OK	4.66258	3.80866	-0.291848	-0.589766	0.40145	0.894193	no
gene:BRADI1G17090	1:13733078-13734657	wt minus	wt plus	OK	166.933	105.025	-0.66853	-1.65737	0.01915	0.23816	no
gene:BRADI1G17100	1:13746803-13748187	wt minus	wt plus	NOTEST	0	0	0	0	1	1	no
gene:BRADI1G17110	1:13755436-13756084	wt minus	wt plus	NOTEST	0	0	0	0	1	1	no
gene:BRADI1G17120	1:13759036-13759807	wt minus	wt plus	OK	4.65305	4.74896	0.0294347	0.0446296	0.9514	0.995851	no
gene:BRADI1G17130	1:13761336-13762827	wt minus	wt plus	NOTEST	0	0	0	0	1	1	no
gene:BRADI1G17140	1:13772235-13773776	wt minus	wt plus	OK	2.09163	1.39389	-0.585509	-0.873196	0.2126	0.745993	no
gene:BRADI1G17150	1:13774718-13776455	wt minus	wt plus	NOTEST	0	0	0	0	1	1	no
gene:BRADI1G17160	1:13777736-13782456	wt minus	wt plus	OK	6.41931	6.00288	-0.0967624	-0.221241	0.7508	0.982624	no
gene:BRADI1G17180	1:13787759-13789506	wt minus	wt plus	NOTEST	0.0241191	0.0411565	0.770943	0	1	1	no
gene:BRADI1G17190	1:13791571-13793563	wt minus	wt plus	NOTEST	0.128373	0.24517	0.93344	0	1	1	no
gene:BRADI1G17200	1:13797230-13798621	wt minus	wt plus	OK	8.33915	6.7743	-0.299829	-0.593751	0.39435	0.890606	no
gene:BRADI1G17210	1:13799341-13801948	wt minus	wt plus	OK	21.6371	16.029	-0.43282	-1.01246	0.14945	0.654229	no
gene:BRADI1G17220	1:13804443-13807065	wt minus	wt plus	OK	40.8455	37.0401	-0.141092	-0.349376	0.617	0.964448	no
gene:BRADI1G17230	1:13807403-13809137	wt minus	wt plus	NOTEST	0.15652	0.0385454	-2.02172	0	1	1	no
gene:BRADI1G17236	1:13811142-13812767	wt minus	wt plus	OK	141.269	160.47	0.18386	0.448822	0.528	0.943602	no
gene:BRADI1G17242	1:13813352-13815243	wt minus	wt plus	OK	11.2384	12.8327	0.191388	0.353203	0.61185	0.963134	no
gene:BRADI1G17250	1:13815555-13820195	wt minus	wt plus	OK	18.508	15.0658	-0.296874	-0.726868	0.30295	0.831895	no
gene:BRADI1G17257	1:13822829-13827003	wt minus	wt plus	OK	1.10877	0.906317	-0.29087	-0.417999	0.5547	0.950381	no
gene:BRADI1G17270	1:13828206-13829629	wt minus	wt plus	NOTEST	0.1716	0.313675	0.870223	0	1	1	no
gene:BRADI1G17280	1:13831494-13834490	wt minus	wt plus	NOTEST	0.263038	0.148429	-0.825501	0	1	1	no
gene:BRADI1G17290	1:13835269-13836182	wt minus	wt plus	NOTEST	0.342378	0.479981	0.487386	0	1	1	no
gene:BRADI1G17300	1:13845653-13849364	wt minus	wt plus	NOTEST	0.0503291	0.109609	1.1229	0	1	1	no
gene:BRADI1G17310	1:13850919-13851486	wt minus	wt plus	OK	0	1.04495	inf	#NAME?	0.0001	0.00606311	yes
gene:BRADI1G17320	1:13853051-13855334	wt minus	wt plus	NOTEST	0	0	0	0	1	1	no
gene:BRADI1G17330	1:13856919-13859054	wt minus	wt plus	NOTEST	0	0	0	0	1	1	no
gene:BRADI1G17335	1:13859362-13861306	wt minus	wt plus	OK	0.635869	0.229263	-1.47173	-1.15087	0.1507	0.656514	no
gene:BRADI1G17340	1:13879602-13883068	wt minus	wt plus	OK	25.0034	21.4323	-0.222337	-0.541797	0.4446	0.915296	no
gene:BRADI1G17350	1:13892961-13895203	wt minus	wt plus	NOTEST	0	0	0	0	1	1	no
gene:BRADI1G17360	1:13898038-13899961	wt minus	wt plus	NOTEST	0	0.1974	inf	0	1	1	no
gene:BRADI1G17370	1:13900588-13901301	wt minus	wt plus	NOTEST	0	0	0	0	1	1	no
gene:BRADI1G17380	1:13915036-13916662	wt minus	wt plus	OK	4.3171	4.87239	0.174566	0.331404	0.63985	0.968365	no
gene:BRADI1G17387	1:13923410-13928386	wt minus	wt plus	OK	6.70752	5.58164	-0.265091	-0.636811	0.3661	0.874576	no
gene:BRADI1G17400	1:13934268-13937188	wt minus	wt plus	OK	2.75296	3.76195	0.450494	0.764487	0.27495	0.807862	no
gene:BRADI1G17410	1:13941789-13944490	wt minus	wt plus	OK	49.1186	63.0611	0.360482	0.901909	0.1969	0.726398	no
gene:BRADI1G17420	1:13945619-13947497	wt minus	wt plus	NOTEST	0.113444	0.461568	2.02457	0	1	1	no
gene:BRADI1G17430	1:13967621-13968811	wt minus	wt plus	OK	1.62247	1.63975	0.0152835	0.0179165	0.9711	0.99655	no
gene:BRADI1G17440	1:13981540-13983172	wt minus	wt plus	OK	1.52469	0.94976	-0.682882	-0.861117	0.22045	0.754142	no
gene:BRADI1G17450	1:13992719-13993412	wt minus	wt plus	OK	1393.41	1106.01	-0.333257	-0.822298	0.243	0.777597	no
gene:BRADI1G17460	1:13994799-13996865	wt minus	wt plus	OK	547.592	672.766	0.297002	0.722072	0.30445	0.832907	no
gene:BRADI1G17470	1:13998885-14000951	wt minus	wt plus	OK	3.31453	3.72554	0.168646	0.307996	0.66145	0.971965	no
gene:BRADI1G17480	1:14014779-14016656	wt minus	wt plus	OK	3.17117	2.75024	-0.205456	-0.324642	0.6407	0.968624	no
gene:BRADI1G17490	1:14018246-14021634	wt minus	wt plus	OK	5.32857	5.50595	0.0472425	0.0949631	0.8917	0.993667	no
gene:BRADI1G17500	1:14023752-14026642	wt minus	wt plus	OK	1.5489	2.21806	0.518054	0.821658	0.2321	0.767624	no
gene:BRADI1G17510	1:14038747-14041599	wt minus	wt plus	OK	8.39132	5.30675	-0.66107	-1.50597	0.03355	0.324799	no
gene:BRADI1G17520	1:14045971-14047553	wt minus	wt plus	NOTEST	0	0	0	0	1	1	no
gene:BRADI1G17527	1:14090225-14090816	wt minus	wt plus	NOTEST	0.40407	0.327879	-0.301443	0	1	1	no
gene:BRADI1G17540	1:14092100-14093084	wt minus	wt plus	NOTEST	0	0.182593	inf	0	1	1	no
gene:BRADI1G17550	1:14105960-14106957	wt minus	wt plus	NOTEST	0	0	0	0	1	1	no
gene:BRADI1G17560	1:14119088-14121228	wt minus	wt plus	OK	2.04328	2.0031	-0.0286527	-0.0410749	0.9486	0.995851	no
gene:BRADI1G17570	1:14122937-14127150	wt minus	wt plus	OK	1.2232	1.44091	0.236318	0.358523	0.61	0.962765	no
gene:BRADI1G17580	1:14127901-14135316	wt minus	wt plus	NOTEST	0.0258837	0.0200605	-0.367681	0	1	1	no
gene:BRADI1G17590	1:14137264-14144349	wt minus	wt plus	OK	7.68986	7.81178	0.0226957	0.0567612	0.93535	0.995242	no
gene:BRADI1G17600	1:14153552-14156885	wt minus	wt plus	NOTEST	0.0550288	0	#NAME?	0	1	1	no
gene:BRADI1G17610	1:14159583-14160458	wt minus	wt plus	NOTEST	0	0	0	0	1	1	no
gene:BRADI1G17620	1:14181762-14183948	wt minus	wt plus	OK	4.12041	2.84994	-0.531857	-1.03699	0.1403	0.637017	no
gene:BRADI1G17630	1:14185247-14187233	wt minus	wt plus	OK	7.14412	6.81127	-0.0688331	-0.14633	0.8312	0.989579	no
gene:BRADI1G17640	1:14191003-14193883	wt minus	wt plus	OK	0.673627	0.423515	-0.669536	-0.862894	0.2299	0.765304	no
gene:BRADI1G17650	1:14195227-14206510	wt minus	wt plus	OK	2.7252	2.59086	-0.072928	-0.165272	0.8106	0.987949	no
gene:BRADI1G17660	1:14207354-14209349	wt minus	wt plus	NOTEST	0.0391283	0.301659	2.94663	0	1	1	no
gene:BRADI1G17665	1:14212395-14214043	wt minus	wt plus	OK	1094.07	628.02	-0.800826	-0.709004	0.3282	0.850045	no
gene:BRADI1G17670	1:14215477-14219261	wt minus	wt plus	NOTEST	0.10232	0.135829	0.408701	0	1	1	no
gene:BRADI1G17680	1:14223395-14229315	wt minus	wt plus	OK	85.4072	93.508	0.130733	0.319829	0.646	0.969329	no
gene:BRADI1G17690	1:14270586-14272065	wt minus	wt plus	NOTEST	0	0	0	0	1	1	no
gene:BRADI1G17700	1:14275457-14280590	wt minus	wt plus	NOTEST	0.244955	0.239998	-0.0294913	0	1	1	no
gene:BRADI1G17710	1:14293706-14303776	wt minus	wt plus	OK	10.864	9.48863	-0.195281	-0.490425	0.4876	0.929674	no
gene:BRADI1G17720	1:14331998-14338735	wt minus	wt plus	NOTEST	0	0	0	0	1	1	no
gene:BRADI1G17730	1:14342090-14345979	wt minus	wt plus	OK	14.9992	14.8997	-0.00959781	-0.0226656	0.9748	0.996562	no
gene:BRADI1G17740	1:14348346-14349141	wt minus	wt plus	OK	3.29272	2.66843	-0.30329	-0.42097	0.54635	0.948077	no
gene:BRADI1G17750	1:14355221-14356913	wt minus	wt plus	NOTEST	0	0.0205194	inf	0	1	1	no
gene:BRADI1G17755	1:14375410-14377090	wt minus	wt plus	NOTEST	0	0	0	0	1	1	no
gene:BRADI1G17760	1:14384860-14385728	wt minus	wt plus	OK	1.01737	0.435339	-1.22464	-1.07142	0.15295	0.66068	no
gene:BRADI1G17770	1:14409457-14410681	wt minus	wt plus	NOTEST	0.0327687	0	#NAME?	0	1	1	no
gene:BRADI1G17780	1:14421030-14422068	wt minus	wt plus	NOTEST	0.0407084	0.0692388	0.766254	0	1	1	no
gene:BRADI1G17790	1:14422587-14424138	wt minus	wt plus	OK	1.4284	1.31737	-0.116736	-0.141246	0.84405	0.990389	no
gene:BRADI1G17800	1:14426232-14428624	wt minus	wt plus	NOTEST	0.0915385	0.0896055	-0.0307913	0	1	1	no
gene:BRADI1G17810	1:14436964-14438605	wt minus	wt plus	OK	57.2045	41.3304	-0.468924	-1.17804	0.0927	0.534254	no
gene:BRADI1G17820	1:14445107-14446448	wt minus	wt plus	OK	122.368	88.5465	-0.466718	-1.16178	0.0997	0.552489	no
gene:BRADI1G17830	1:14454838-14458224	wt minus	wt plus	OK	7.17868	8.26723	0.203685	0.476021	0.48795	0.929916	no
gene:BRADI1G17840	1:14462625-14463953	wt minus	wt plus	OK	12.0162	8.35671	-0.523973	-0.999289	0.15715	0.667842	no
gene:BRADI1G17850	1:14465598-14466866	wt minus	wt plus	OK	5.94735	8.04551	0.435937	0.815818	0.25775	0.791951	no
gene:BRADI1G17860	1:14468024-14469305	wt minus	wt plus	NOTEST	0.0451163	0	#NAME?	0	1	1	no
gene:BRADI1G17870	1:14471613-14473325	wt minus	wt plus	OK	44.5296	23.9646	-0.893859	-2.17393	0.00175	0.052972	no
gene:BRADI1G17877	1:14476184-14478019	wt minus	wt plus	NOTEST	0	0	0	0	1	1	no
gene:BRADI1G17890	1:14482128-14487921	wt minus	wt plus	NOTEST	0	0	0	0	1	1	no
gene:BRADI1G17900	1:14493190-14504374	wt minus	wt plus	OK	12.2431	10.3055	-0.248553	-0.624876	0.36625	0.8746	no
gene:BRADI1G17910	1:14508845-14509526	wt minus	wt plus	NOTEST	0	0	0	0	1	1	no
gene:BRADI1G17920	1:14511240-14513504	wt minus	wt plus	OK	110.27	84.2598	-0.388127	-0.941054	0.1766	0.698598	no
gene:BRADI1G17930	1:14514372-14515119	wt minus	wt plus	NOTEST	0	0	0	0	1	1	no
gene:BRADI1G17940	1:14517347-14521081	wt minus	wt plus	NOTEST	0.0759114	0.225781	1.57254	0	1	1	no
gene:BRADI1G17950	1:14521513-14527780	wt minus	wt plus	OK	12.105	10.1247	-0.257721	-0.633782	0.3565	0.867754	no
gene:BRADI1G17960	1:14529502-14529850	wt minus	wt plus	NOTEST	0	0.679124	inf	0	1	1	no
gene:BRADI1G17970	1:14530339-14532096	wt minus	wt plus	OK	33.4644	16.2575	-1.04152	-2.07192	0.004	0.0925157	no
gene:BRADI1G17980	1:14532932-14533523	wt minus	wt plus	OK	26.0414	23.0101	-0.17854	-0.342634	0.62025	0.965116	no
gene:BRADI1G17990	1:14535710-14539957	wt minus	wt plus	OK	12.3598	11.5187	-0.10168	-0.235088	0.74315	0.981696	no
gene:BRADI1G17997	1:14544139-14548667	wt minus	wt plus	NOTEST	0.403539	0.46171	0.19428	0	1	1	no
gene:BRADI1G18010	1:14550322-14551311	wt minus	wt plus	OK	224.598	126.869	-0.824013	-1.88576	0.0082	0.144871	no
gene:BRADI1G18020	1:14552400-14556362	wt minus	wt plus	OK	80.8062	69.4445	-0.218606	-0.548099	0.4421	0.914626	no
gene:BRADI1G18030	1:14559910-14562257	wt minus	wt plus	OK	118.805	104.415	-0.186267	-0.35973	0.61665	0.964351	no
gene:BRADI1G18040	1:14564931-14566068	wt minus	wt plus	OK	3.88037	2.52736	-0.618566	-1.00399	0.1522	0.65909	no
gene:BRADI1G18050	1:14566662-14567037	wt minus	wt plus	OK	9391.82	5259.76	-0.836409	-2.07175	0.0031	0.0785213	no
gene:BRADI1G18060	1:14571900-14573829	wt minus	wt plus	NOTEST	0	0	0	0	1	1	no
gene:BRADI1G18070	1:14579693-14583114	wt minus	wt plus	OK	44.9713	40.2166	-0.161215	-0.398443	0.56615	0.953284	no
gene:BRADI1G18080	1:14583557-14584495	wt minus	wt plus	OK	8.34239	9.46121	0.181564	0.282956	0.68905	0.975095	no
gene:BRADI1G18090	1:14586360-14589527	wt minus	wt plus	OK	2.00041	1.4341	-0.480153	-0.733674	0.2945	0.824432	no
gene:BRADI1G18100	1:14589854-14593740	wt minus	wt plus	OK	1.00661	1.3705	0.445191	0.615076	0.3924	0.889252	no
gene:BRADI1G18110	1:14595114-14599821	wt minus	wt plus	OK	15.3561	15.9366	0.0535367	0.119641	0.86645	0.992174	no
gene:BRADI1G18120	1:14600592-14602583	wt minus	wt plus	OK	28.8834	32.649	0.1768	0.420129	0.54745	0.948139	no
gene:BRADI1G18130	1:14603201-14605546	wt minus	wt plus	OK	5.56867	4.46154	-0.319789	-0.566876	0.4183	0.903909	no
gene:BRADI1G18140	1:14607103-14608543	wt minus	wt plus	NOTEST	0	0	0	0	1	1	no
gene:BRADI1G18150	1:14611701-14612521	wt minus	wt plus	NOTEST	0	0.263284	inf	0	1	1	no
gene:BRADI1G18160	1:14613135-14623441	wt minus	wt plus	OK	7.40321	6.8402	-0.114114	-0.279976	0.69325	0.975418	no
gene:BRADI1G18170	1:14632007-14633393	wt minus	wt plus	OK	38.4009	43.3647	0.175383	0.428815	0.55155	0.949642	no
gene:BRADI1G18180	1:14634802-14642309	wt minus	wt plus	OK	15.2185	11.4348	-0.412393	-0.986337	0.15785	0.668943	no
gene:BRADI1G18185	1:14643894-14644203	wt minus	wt plus	NOTEST	0.656776	0.461942	-0.50769	0	1	1	no
gene:BRADI1G18190	1:14646553-14647478	wt minus	wt plus	NOTEST	0	1.76899	inf	0	1	1	no
gene:BRADI1G18200	1:14651321-14655103	wt minus	wt plus	NOTEST	0.403515	0.203619	-0.986751	0	1	1	no
gene:BRADI1G18210	1:14661791-14663304	wt minus	wt plus	NOTEST	0	0	0	0	1	1	no
gene:BRADI1G18220	1:14675353-14677024	wt minus	wt plus	OK	1.0882	1.37047	0.332727	0.476815	0.4966	0.933021	no
gene:BRADI1G18230	1:14678069-14679224	wt minus	wt plus	OK	4.7165	3.73026	-0.338438	-0.370728	0.5997	0.960782	no
gene:BRADI1G18240	1:14680466-14680793	wt minus	wt plus	OK	75.0876	49.1247	-0.612126	-1.09834	0.12435	0.606169	no
gene:BRADI1G18250	1:14684236-14684803	wt minus	wt plus	OK	5.86743	3.20448	-0.872639	-1.10136	0.1294	0.617319	no
gene:BRADI1G18260	1:14687137-14687998	wt minus	wt plus	NOTEST	0.105815	0.0897732	-0.237185	0	1	1	no
gene:BRADI1G18270	1:14690918-14691992	wt minus	wt plus	OK	2.35098	1.08855	-1.11085	-1.43912	0.0436	0.372266	no
gene:BRADI1G18280	1:14694174-14696036	wt minus	wt plus	OK	1.27599	0.240117	-2.40981	-2.50603	0.005	0.106901	no
gene:BRADI1G18290	1:14697983-14698835	wt minus	wt plus	NOTEST	0	0	0	0	1	1	no
gene:BRADI1G18300	1:14702658-14704789	wt minus	wt plus	OK	8.12653	7.10194	-0.194427	-0.377923	0.59985	0.960785	no
gene:BRADI1G18310	1:14706359-14708579	wt minus	wt plus	NOTEST	0.145407	0.0945976	-0.620222	0	1	1	no
gene:BRADI1G18320	1:14709338-14713692	wt minus	wt plus	OK	180.175	133.773	-0.429606	-1.0707	0.12365	0.604612	no
gene:BRADI1G18325	1:14714705-14717548	wt minus	wt plus	NOTEST	0.119886	0	#NAME?	0	1	1	no
gene:BRADI1G18330	1:14718341-14721122	wt minus	wt plus	NOTEST	0.0651552	0.262928	2.01271	0	1	1	no
gene:BRADI1G18335	1:14730363-14731527	wt minus	wt plus	NOTEST	0	0	0	0	1	1	no
gene:BRADI1G18340	1:14733705-14737275	wt minus	wt plus	OK	276.908	371.013	0.422065	1.03653	0.1382	0.633749	no
gene:BRADI1G18347	1:14738194-14740698	wt minus	wt plus	OK	16.2676	20.8543	0.358349	0.86158	0.21815	0.752412	no
gene:BRADI1G18360	1:14751615-14755181	wt minus	wt plus	OK	15.3972	14.4902	-0.0875902	-0.211252	0.76125	0.983596	no
gene:BRADI1G18370	1:14755965-14759931	wt minus	wt plus	OK	4.3388	4.97399	0.197108	0.440855	0.5359	0.945324	no
gene:BRADI1G18380	1:14761882-14764425	wt minus	wt plus	OK	3.53713	2.77882	-0.348106	-0.565034	0.42435	0.906803	no
gene:BRADI1G18390	1:14765284-14767168	wt minus	wt plus	NOTEST	0.0706334	0	#NAME?	0	1	1	no
gene:BRADI1G18400	1:14768331-14769148	wt minus	wt plus	NOTEST	0	0	0	0	1	1	no
gene:BRADI1G18407	1:14770040-14772176	wt minus	wt plus	OK	19.5753	12.8012	-0.612753	-1.46335	0.03885	0.351433	no
gene:BRADI1G18420	1:14774773-14775973	wt minus	wt plus	OK	1.32694	1.21493	-0.127235	-0.154452	0.8284	0.989104	no
gene:BRADI1G18425	1:14793409-14793979	wt minus	wt plus	NOTEST	0	0	0	0	1	1	no
gene:BRADI1G18430	1:14802818-14804464	wt minus	wt plus	OK	3.77997	3.63688	-0.0556739	-0.107027	0.8777	0.992707	no
gene:BRADI1G18440	1:14804838-14808457	wt minus	wt plus	OK	7.81358	3.04047	-1.36169	-2.83339	0.0001	0.00606311	yes
gene:BRADI1G18450	1:14812331-14816546	wt minus	wt plus	OK	14.4319	16.3118	0.176655	0.437289	0.53545	0.945292	no
gene:BRADI1G18460	1:14817225-14822704	wt minus	wt plus	OK	3.81603	2.67033	-0.515055	-0.857989	0.2253	0.759641	no
gene:BRADI1G18470	1:14823113-14824425	wt minus	wt plus	NOTEST	0.0733866	0.0566049	-0.374591	0	1	1	no
gene:BRADI1G18480	1:14827498-14828335	wt minus	wt plus	NOTEST	0	0	0	0	1	1	no
gene:BRADI1G18490	1:14835191-14838599	wt minus	wt plus	OK	4.53683	5.21197	0.200144	0.355635	0.6071	0.962203	no
gene:BRADI1G18500	1:14839563-14843316	wt minus	wt plus	OK	0.711351	0.741389	0.0596683	0.068754	0.91665	0.994137	no
gene:BRADI1G18510	1:14846104-14859267	wt minus	wt plus	OK	3.33675	3.47033	0.0566292	0.135965	0.844	0.990377	no
gene:BRADI1G18520	1:14860176-14864671	wt minus	wt plus	NOTEST	0.43902	0.293378	-0.581524	0	1	1	no
gene:BRADI1G18530	1:14866062-14868050	wt minus	wt plus	OK	7.8018	8.05504	0.0460845	0.104754	0.8826	0.992707	no
gene:BRADI1G18535	1:14871203-14872828	wt minus	wt plus	OK	1.98049	3.19613	0.69047	1.092	0.1235	0.60438	no
gene:BRADI1G18540	1:14873699-14875679	wt minus	wt plus	OK	28.3247	27.5759	-0.0386523	-0.0864705	0.90255	0.993928	no
gene:BRADI1G18550	1:14876887-14880700	wt minus	wt plus	OK	46.383	38.9288	-0.252759	-0.634395	0.36415	0.873022	no
gene:BRADI1G18560	1:14882840-14884756	wt minus	wt plus	OK	9.69714	10.2412	0.0787605	0.145695	0.83675	0.989958	no
gene:BRADI1G18570	1:14888628-14893530	wt minus	wt plus	OK	19.2869	9.05781	-1.09039	-2.56816	0.00065	0.0263	yes
gene:BRADI1G18580	1:14895084-14896008	wt minus	wt plus	NOTEST	0	0	0	0	1	1	no
gene:BRADI1G18590	1:14902176-14902620	wt minus	wt plus	NOTEST	0	0	0	0	1	1	no
gene:BRADI1G18595	1:14905040-14908289	wt minus	wt plus	OK	13.7006	18.4069	0.426014	0.959583	0.1753	0.696096	no
gene:BRADI1G18600	1:14909029-14914154	wt minus	wt plus	OK	16.9873	15.4496	-0.136885	-0.342865	0.62665	0.966801	no
gene:BRADI1G18607	1:14920688-14929752	wt minus	wt plus	OK	7.27347	6.48732	-0.165022	-0.411933	0.5548	0.950381	no
gene:BRADI1G18620	1:14932111-14937286	wt minus	wt plus	NOTEST	0	0	0	0	1	1	no
gene:BRADI1G18630	1:14939908-14940787	wt minus	wt plus	NOTEST	0	0	0	0	1	1	no
gene:BRADI1G18640	1:14952180-14952830	wt minus	wt plus	OK	6.7854	10.9805	0.694444	1.16518	0.10495	0.565157	no
gene:BRADI1G18650	1:14953788-14959987	wt minus	wt plus	OK	183.151	240.438	0.392631	0.970764	0.16675	0.682207	no
gene:BRADI1G18660	1:14961989-14966321	wt minus	wt plus	OK	66.8176	60.8563	-0.13482	-0.337923	0.6345	0.967856	no
gene:BRADI1G18670	1:14967177-14968812	wt minus	wt plus	NOTEST	0	0.0708486	inf	0	1	1	no
gene:BRADI1G18680	1:14969660-14971896	wt minus	wt plus	OK	9.6939	6.98735	-0.472332	-0.848477	0.2348	0.769839	no
gene:BRADI1G18690	1:14973086-14974770	wt minus	wt plus	NOTEST	0	0	0	0	1	1	no
gene:BRADI1G18700	1:14982052-14985923	wt minus	wt plus	OK	5.56356	4.30023	-0.371596	-0.817452	0.2419	0.776435	no
gene:BRADI1G18710	1:15000512-15002338	wt minus	wt plus	OK	47.7276	43.9281	-0.119681	-0.28212	0.69245	0.975418	no
gene:BRADI1G18720	1:15002664-15004499	wt minus	wt plus	OK	6.443	2.31082	-1.47933	-2.46591	0.00075	0.029122	yes
gene:BRADI1G18730	1:15005984-15009108	wt minus	wt plus	OK	7.68685	3.14484	-1.2894	-2.47555	0.0007	0.0278393	yes
gene:BRADI1G18740	1:15010066-15011644	wt minus	wt plus	OK	21.7144	21.9157	0.0133119	0.0160828	0.9689	0.99655	no
gene:BRADI1G18750	1:15015311-15019639	wt minus	wt plus	OK	9.80315	9.75091	-0.00770836	-0.0179507	0.9816	0.997094	no
gene:BRADI1G18760	1:15020642-15023445	wt minus	wt plus	OK	17.2905	17.117	-0.0145548	-0.0309018	0.96595	0.99655	no
gene:BRADI1G18770	1:15027388-15036034	wt minus	wt plus	OK	3.78453	3.58232	-0.0792204	-0.193897	0.78725	0.985672	no
gene:BRADI1G18780	1:15040173-15040770	wt minus	wt plus	OK	204.509	169.963	-0.266947	-0.671561	0.3372	0.85491	no
gene:BRADI1G18790	1:15042207-15047039	wt minus	wt plus	OK	15.9111	13.6704	-0.218986	-0.546899	0.4344	0.911239	no
gene:BRADI1G18795	1:15050560-15052154	wt minus	wt plus	OK	1.81773	1.81665	-0.000859601	-0.000913166	0.96205	0.996257	no
gene:BRADI1G18800	1:15057909-15061996	wt minus	wt plus	OK	5.06739	4.17473	-0.27956	-0.517207	0.46195	0.922867	no
gene:BRADI1G18810	1:15062863-15065647	wt minus	wt plus	OK	14.2134	12.2563	-0.213731	-0.484076	0.4834	0.928883	no
gene:BRADI1G18815	1:15066496-15068905	wt minus	wt plus	OK	0.19115	0.566175	1.56654	1.16936	0.14265	0.641633	no
gene:BRADI1G18820	1:15075747-15077145	wt minus	wt plus	OK	1.49802	1.36967	-0.129233	-0.18215	0.7987	0.986617	no
gene:BRADI1G18830	1:15078427-15080267	wt minus	wt plus	OK	1.08757	1.34348	0.304863	0.373461	0.58675	0.958342	no
gene:BRADI1G18840	1:15081564-15083779	wt minus	wt plus	OK	2.50872	2.05246	-0.289593	-0.479705	0.48755	0.929649	no
gene:BRADI1G18850	1:15089554-15092055	wt minus	wt plus	NOTEST	0	0	0	0	1	1	no
gene:BRADI1G18860	1:15093707-15094980	wt minus	wt plus	NOTEST	0	0	0	0	1	1	no
gene:BRADI1G18870	1:15104781-15107266	wt minus	wt plus	NOTEST	0	0	0	0	1	1	no
gene:BRADI1G18877	1:15112037-15112429	wt minus	wt plus	NOTEST	0	0	0	0	1	1	no
gene:BRADI1G18890	1:15116352-15118983	wt minus	wt plus	OK	4.71844	5.91062	0.325001	0.681821	0.3365	0.854303	no
gene:BRADI1G18900	1:15126229-15129715	wt minus	wt plus	OK	7.18019	4.78767	-0.584698	-1.16116	0.0995	0.551962	no
gene:BRADI1G18910	1:15133948-15145703	wt minus	wt plus	OK	11.5469	10.1275	-0.189229	-0.477706	0.4914	0.931236	no
gene:BRADI1G18920	1:15148932-15153896	wt minus	wt plus	NOTEST	0	0	0	0	1	1	no
gene:BRADI1G18930	1:15155486-15159987	wt minus	wt plus	OK	2.15125	1.48	-0.539582	-0.784567	0.26625	0.799573	no
gene:BRADI1G18940	1:15164050-15164430	wt minus	wt plus	NOTEST	0	0	0	0	1	1	no
gene:BRADI1G18950	1:15171676-15173649	wt minus	wt plus	NOTEST	0	0	0	0	1	1	no
gene:BRADI1G18960	1:15176953-15177571	wt minus	wt plus	OK	24.7904	20.7447	-0.257039	-0.539994	0.4436	0.915147	no
gene:BRADI1G18970	1:15178931-15182530	wt minus	wt plus	OK	3.03616	3.6065	0.248356	0.447207	0.5239	0.94217	no
gene:BRADI1G18980	1:15195664-15198372	wt minus	wt plus	OK	21.3035	21.3443	0.00276003	0.00615116	0.9946	0.9978	no
gene:BRADI1G18990	1:15199469-15201246	wt minus	wt plus	NOTEST	0	0	0	0	1	1	no
gene:BRADI1G19000	1:15203221-15210939	wt minus	wt plus	NOTEST	0.122316	0.0491432	-1.31555	0	1	1	no
gene:BRADI1G19010	1:15214869-15217710	wt minus	wt plus	OK	420.398	384.991	-0.126932	-0.311212	0.66275	0.972218	no
gene:BRADI1G19020	1:15218368-15219297	wt minus	wt plus	NOTEST	0	0.0999331	inf	0	1	1	no
gene:BRADI1G19030	1:15219644-15221274	wt minus	wt plus	OK	8.79598	6.49604	-0.437284	-0.592125	0.4096	0.899971	no
gene:BRADI1G19040	1:15224740-15227979	wt minus	wt plus	NOTEST	0	0	0	0	1	1	no
gene:BRADI1G19050	1:15234766-15238651	wt minus	wt plus	OK	1.70371	1.04853	-0.700311	-1.14858	0.10285	0.560116	no
gene:BRADI1G19060	1:15267504-15268818	wt minus	wt plus	NOTEST	0	0	0	0	1	1	no
gene:BRADI1G19070	1:15271735-15273454	wt minus	wt plus	NOTEST	0.0223646	0.116827	2.38509	0	1	1	no
gene:BRADI1G19075	1:15274472-15275012	wt minus	wt plus	NOTEST	0	0	0	0	1	1	no
gene:BRADI1G19080	1:15284036-15300597	wt minus	wt plus	OK	507.991	382.713	-0.40854	-1.01111	0.151	0.657049	no
gene:BRADI1G19090	1:15301706-15302489	wt minus	wt plus	NOTEST	0	0.196849	inf	0	1	1	no
gene:BRADI1G19100	1:15307241-15317349	wt minus	wt plus	OK	6.13463	5.71977	-0.101018	-0.23525	0.73575	0.980681	no
gene:BRADI1G19110	1:15321541-15324591	wt minus	wt plus	OK	5.20764	3.06328	-0.765549	-1.35416	0.0578	0.427951	no
gene:BRADI1G19120	1:15325917-15329786	wt minus	wt plus	OK	18.3368	18.4979	0.0126235	0.0292288	0.96675	0.99655	no
gene:BRADI1G19130	1:15330087-15331322	wt minus	wt plus	OK	11.3918	10.565	-0.108705	-0.238141	0.7328	0.980091	no
gene:BRADI1G19140	1:15332414-15337151	wt minus	wt plus	OK	152.011	102.829	-0.563925	-1.39351	0.0497	0.397306	no
gene:BRADI1G19145	1:15338488-15340257	wt minus	wt plus	NOTEST	0.0583756	0.0272088	-1.10129	0	1	1	no
gene:BRADI1G19150	1:15340901-15345590	wt minus	wt plus	OK	0.88305	0.916373	0.0534402	0.0424772	0.93715	0.99556	no
gene:BRADI1G19160	1:15347616-15349597	wt minus	wt plus	OK	11.6621	13.6616	0.228294	0.55749	0.43085	0.90951	no
gene:BRADI1G19170	1:15360894-15363054	wt minus	wt plus	NOTEST	0.163202	0.25173	0.625217	0	1	1	no
gene:BRADI1G19180	1:15364629-15366991	wt minus	wt plus	NOTEST	0.0757496	0.0227151	-1.73759	0	1	1	no
gene:BRADI1G19190	1:15379985-15382252	wt minus	wt plus	NOTEST	0.0570957	0	#NAME?	0	1	1	no
gene:BRADI1G19200	1:15382583-15383397	wt minus	wt plus	NOTEST	0	0	0	0	1	1	no
gene:BRADI1G19210	1:15385646-15394285	wt minus	wt plus	OK	15.1287	16.5315	0.127934	0.322168	0.64175	0.96896	no
gene:BRADI1G19220	1:15396493-15401740	wt minus	wt plus	OK	1785.84	1231.73	-0.535915	-1.33681	0.05815	0.429082	no
gene:BRADI1G19230	1:15409995-15413614	wt minus	wt plus	OK	22.8095	13.343	-0.773556	-1.88865	0.0077	0.138955	no
gene:BRADI1G19240	1:15414394-15417230	wt minus	wt plus	OK	77.1361	104.982	0.444665	1.10886	0.11265	0.58143	no
gene:BRADI1G19250	1:15418181-15419678	wt minus	wt plus	OK	368.157	393.494	0.0960205	0.236911	0.7353	0.980524	no
gene:BRADI1G19260	1:15420541-15423005	wt minus	wt plus	OK	2.41943	1.628	-0.571566	-1.01741	0.1503	0.655627	no
gene:BRADI1G19265	1:15424720-15426079	wt minus	wt plus	OK	0.655388	0.7624	0.218199	0.161336	0.83075	0.989396	no
gene:BRADI1G19270	1:15426907-15429486	wt minus	wt plus	OK	17.0454	14.5549	-0.227871	-0.55453	0.42795	0.908368	no
gene:BRADI1G19280	1:15430996-15433730	wt minus	wt plus	OK	9.91573	9.01654	-0.137144	-0.292346	0.67865	0.974032	no
gene:BRADI1G19290	1:15436759-15440710	wt minus	wt plus	NOTEST	0	0	0	0	1	1	no
gene:BRADI1G19300	1:15443757-15447169	wt minus	wt plus	OK	4.04055	4.66828	0.208341	0.441353	0.53025	0.944191	no
gene:BRADI1G19310	1:15454226-15454667	wt minus	wt plus	NOTEST	0	0.274165	inf	0	1	1	no
gene:BRADI1G19320	1:15454868-15456497	wt minus	wt plus	NOTEST	0	0	0	0	1	1	no
gene:BRADI1G19327	1:15463309-15468025	wt minus	wt plus	NOTEST	0	0	0	0	1	1	no
gene:BRADI1G19340	1:15470263-15474474	wt minus	wt plus	OK	34.5197	38.6885	0.164487	0.401082	0.56535	0.953011	no
gene:BRADI1G19350	1:15476367-15477703	wt minus	wt plus	NOTEST	0	0	0	0	1	1	no
gene:BRADI1G19360	1:15479223-15480811	wt minus	wt plus	NOTEST	0	0	0	0	1	1	no
gene:BRADI1G19370	1:15483589-15495039	wt minus	wt plus	OK	7.92003	6.96829	-0.184701	-0.463575	0.5075	0.937032	no
gene:BRADI1G19380	1:15496027-15499885	wt minus	wt plus	OK	3.14586	3.86004	0.295161	0.46578	0.5128	0.938833	no
gene:BRADI1G19390	1:15502034-15506512	wt minus	wt plus	OK	21.61	17.6588	-0.291312	-0.7106	0.31305	0.839703	no
gene:BRADI1G19400	1:15511884-15515097	wt minus	wt plus	NOTEST	0	0	0	0	1	1	no
gene:BRADI1G19410	1:15516814-15517150	wt minus	wt plus	NOTEST	0	0	0	0	1	1	no
gene:BRADI1G19420	1:15519070-15522631	wt minus	wt plus	OK	0.830721	0.848361	0.0303148	0.0465619	0.95265	0.995851	no
gene:BRADI1G19430	1:15527158-15530463	wt minus	wt plus	NOTEST	0	0	0	0	1	1	no
gene:BRADI1G19440	1:15530923-15536078	wt minus	wt plus	NOTEST	0.0243625	0.0371162	0.607389	0	1	1	no
gene:BRADI1G19450	1:15538929-15542750	wt minus	wt plus	OK	2.54818	1.88151	-0.437577	-0.866553	0.21355	0.7471	no
gene:BRADI1G19455	1:15544925-15547451	wt minus	wt plus	NOTEST	0.0992337	0.18056	0.863576	0	1	1	no
gene:BRADI1G19460	1:15556625-15559467	wt minus	wt plus	NOTEST	0	0	0	0	1	1	no
gene:BRADI1G19470	1:15570627-15570939	wt minus	wt plus	OK	47.2796	485.554	3.36034	6.20871	5e-05	0.00339559	yes
gene:BRADI1G19480	1:15571500-15573193	wt minus	wt plus	OK	7.63383	4.65779	-0.712761	-0.991661	0.1688	0.685152	no
gene:BRADI1G19490	1:15583760-15585427	wt minus	wt plus	NOTEST	0	0	0	0	1	1	no
gene:BRADI1G19500	1:15590100-15593480	wt minus	wt plus	OK	1.28983	0.936736	-0.461464	-0.619131	0.3767	0.880256	no
gene:BRADI1G19510	1:15593962-15597914	wt minus	wt plus	OK	26.1261	24.2812	-0.105649	-0.256068	0.71345	0.977783	no
gene:BRADI1G19520	1:15598883-15600983	wt minus	wt plus	OK	1.89903	0.98564	-0.946132	-1.2185	0.08555	0.514307	no
gene:BRADI1G19530	1:15601911-15602220	wt minus	wt plus	OK	449.239	249.249	-0.849898	-1.01625	0.15065	0.65641	no
gene:BRADI1G19540	1:15605301-15607030	wt minus	wt plus	OK	20.1677	20.0095	-0.0113636	-0.0283693	0.9677	0.99655	no
gene:BRADI1G19550	1:15611317-15616579	wt minus	wt plus	OK	0.705027	1.01596	0.527097	0.640121	0.3554	0.867286	no
gene:BRADI1G19560	1:15620360-15623643	wt minus	wt plus	NOTEST	0	0	0	0	1	1	no
gene:BRADI1G19570	1:15624241-15629256	wt minus	wt plus	OK	11.6264	8.66846	-0.423559	-0.884879	0.2034	0.734515	no
gene:BRADI1G19580	1:15631515-15633126	wt minus	wt plus	NOTEST	0	0	0	0	1	1	no
gene:BRADI1G19590	1:15636015-15638553	wt minus	wt plus	OK	0.365778	0.887797	1.27926	1.07854	0.1509	0.656899	no
gene:BRADI1G19600	1:15642673-15644203	wt minus	wt plus	NOTEST	0.0344662	0	#NAME?	0	1	1	no
gene:BRADI1G19607	1:15685600-15687283	wt minus	wt plus	OK	3.41463	2.96317	-0.204588	-0.377449	0.5873	0.958411	no
[truncated: 164,987 more rows]
